# Supplementary material for: Population genomic datasets describing the post-vaccine evolutionary epidemiology of Streptococcus pneumoniae
Source: Sci Data. 2015 Oct 27;2:150058. doi: 10.1038/sdata.2015.58 (PMC4622223; doi:10.1038/sdata.2015.58)
Supplement: Supplementary file 1 [file sdata201558-isa1.zip]

Archive with 3 entries (3 files):
- i_Investigation.txt
- s_study_Croucher.txt
- a_assay_Croucher.txt
