# Supplementary material for: Population genomic datasets describing the post-vaccine evolutionary epidemiology of Streptococcus pneumoniae
Source: Sci Data. 2015 Oct 27;2:150058. doi: 10.1038/sdata.2015.58 (PMC4622223; doi:10.1038/sdata.2015.58)
Supplement: Supplementary file 1 [file sdata201558-isa1.zip › s_study_Croucher.txt]

Source Name	Material Type	Term Source REF	Term Accession Number	Characteristics[organism]	Term Source REF	Term Accession Number	Protocol REF	Sample Name	Comment [Data Repository]	Comment [Data Record Accession]	Comment [Data Record URI]	Factor Value[isolation year]	Factor Value[isolation community]	Factor Value[serotype]
1334				Streptococcus pneumoniae	NCBITAXON	NCBITaxon:1313	Culturing and phenotyping of strains	ERS044037	EMBL Nucleotide Sequence Database	PRJEB2632	http://www.ebi.ac.uk/ena/data/view/ERP000809	2001	A	10A
279388				Streptococcus pneumoniae	NCBITAXON	NCBITaxon:1313	Culturing and phenotyping of strains	ERS044115	EMBL Nucleotide Sequence Database	PRJEB2632	http://www.ebi.ac.uk/ena/data/view/ERP000809	2001	B	10A
CH2079				Streptococcus pneumoniae	NCBITAXON	NCBITaxon:1313	Culturing and phenotyping of strains	ERS069979	EMBL Nucleotide Sequence Database	PRJEB2632	http://www.ebi.ac.uk/ena/data/view/ERP000809	2007	C	10A
LE4000				Streptococcus pneumoniae	NCBITAXON	NCBITaxon:1313	Culturing and phenotyping of strains	ERS070017	EMBL Nucleotide Sequence Database	PRJEB2632	http://www.ebi.ac.uk/ena/data/view/ERP000809	2007	D	10A
LE4124				Streptococcus pneumoniae	NCBITAXON	NCBITaxon:1313	Culturing and phenotyping of strains	ERS070049	EMBL Nucleotide Sequence Database	PRJEB2632	http://www.ebi.ac.uk/ena/data/view/ERP000809	2007	D	10A
MD5021				Streptococcus pneumoniae	NCBITAXON	NCBITaxon:1313	Culturing and phenotyping of strains	ERS070055	EMBL Nucleotide Sequence Database	PRJEB2632	http://www.ebi.ac.uk/ena/data/view/ERP000809	2007	E	10A
ND6034				Streptococcus pneumoniae	NCBITAXON	NCBITaxon:1313	Culturing and phenotyping of strains	ERS070090	EMBL Nucleotide Sequence Database	PRJEB2632	http://www.ebi.ac.uk/ena/data/view/ERP000809	2007	F	10A
ND6039				Streptococcus pneumoniae	NCBITAXON	NCBITaxon:1313	Culturing and phenotyping of strains	ERS070092	EMBL Nucleotide Sequence Database	PRJEB2632	http://www.ebi.ac.uk/ena/data/view/ERP000809	2007	F	10A
NP7052				Streptococcus pneumoniae	NCBITAXON	NCBITaxon:1313	Culturing and phenotyping of strains	ERS070147	EMBL Nucleotide Sequence Database	PRJEB2632	http://www.ebi.ac.uk/ena/data/view/ERP000809	2007	G	10A
PT8016				Streptococcus pneumoniae	NCBITAXON	NCBITaxon:1313	Culturing and phenotyping of strains	ERS070176	EMBL Nucleotide Sequence Database	PRJEB2632	http://www.ebi.ac.uk/ena/data/view/ERP000809	2007	H	10A
R34-3021				Streptococcus pneumoniae	NCBITAXON	NCBITaxon:1313	Culturing and phenotyping of strains	ERS043842	EMBL Nucleotide Sequence Database	PRJEB2632	http://www.ebi.ac.uk/ena/data/view/ERP000809	2004	I	10A
R34-3024				Streptococcus pneumoniae	NCBITAXON	NCBITaxon:1313	Culturing and phenotyping of strains	ERS043845	EMBL Nucleotide Sequence Database	PRJEB2632	http://www.ebi.ac.uk/ena/data/view/ERP000809	2004	I	10A
R34-3111				Streptococcus pneumoniae	NCBITAXON	NCBITaxon:1313	Culturing and phenotyping of strains	ERS043926	EMBL Nucleotide Sequence Database	PRJEB2632	http://www.ebi.ac.uk/ena/data/view/ERP000809	2004	G	10A
R34-3157				Streptococcus pneumoniae	NCBITAXON	NCBITaxon:1313	Culturing and phenotyping of strains	ERS043962	EMBL Nucleotide Sequence Database	PRJEB2632	http://www.ebi.ac.uk/ena/data/view/ERP000809	2004	B	10A
R34-3182				Streptococcus pneumoniae	NCBITAXON	NCBITaxon:1313	Culturing and phenotyping of strains	ERS043987	EMBL Nucleotide Sequence Database	PRJEB2632	http://www.ebi.ac.uk/ena/data/view/ERP000809	2004	B	10A
R34-3184				Streptococcus pneumoniae	NCBITAXON	NCBITaxon:1313	Culturing and phenotyping of strains	ERS043989	EMBL Nucleotide Sequence Database	PRJEB2632	http://www.ebi.ac.uk/ena/data/view/ERP000809	2004	B	10A
127530				Streptococcus pneumoniae	NCBITAXON	NCBITaxon:1313	Culturing and phenotyping of strains	ERS044074	EMBL Nucleotide Sequence Database	PRJEB2632	http://www.ebi.ac.uk/ena/data/view/ERP000809	2001	B	35F
473937				Streptococcus pneumoniae	NCBITAXON	NCBITaxon:1313	Culturing and phenotyping of strains	ERS044165	EMBL Nucleotide Sequence Database	PRJEB2632	http://www.ebi.ac.uk/ena/data/view/ERP000809	2001	A	35F
BR1082				Streptococcus pneumoniae	NCBITAXON	NCBITaxon:1313	Culturing and phenotyping of strains	ERS069942	EMBL Nucleotide Sequence Database	PRJEB2632	http://www.ebi.ac.uk/ena/data/view/ERP000809	2007	J	35F
BR1104				Streptococcus pneumoniae	NCBITAXON	NCBITaxon:1313	Culturing and phenotyping of strains	ERS069949	EMBL Nucleotide Sequence Database	PRJEB2632	http://www.ebi.ac.uk/ena/data/view/ERP000809	2007	J	35F
CH2084				Streptococcus pneumoniae	NCBITAXON	NCBITaxon:1313	Culturing and phenotyping of strains	ERS069981	EMBL Nucleotide Sequence Database	PRJEB2632	http://www.ebi.ac.uk/ena/data/view/ERP000809	2007	C	35F
GL3040				Streptococcus pneumoniae	NCBITAXON	NCBITaxon:1313	Culturing and phenotyping of strains	ERS070004	EMBL Nucleotide Sequence Database	PRJEB2632	http://www.ebi.ac.uk/ena/data/view/ERP000809	2007	I	35F
LE4019				Streptococcus pneumoniae	NCBITAXON	NCBITaxon:1313	Culturing and phenotyping of strains	ERS070023	EMBL Nucleotide Sequence Database	PRJEB2632	http://www.ebi.ac.uk/ena/data/view/ERP000809	2007	D	35F
ND6142				Streptococcus pneumoniae	NCBITAXON	NCBITaxon:1313	Culturing and phenotyping of strains	ERS070128	EMBL Nucleotide Sequence Database	PRJEB2632	http://www.ebi.ac.uk/ena/data/view/ERP000809	2007	F	35F
NP7076				Streptococcus pneumoniae	NCBITAXON	NCBITaxon:1313	Culturing and phenotyping of strains	ERS070156	EMBL Nucleotide Sequence Database	PRJEB2632	http://www.ebi.ac.uk/ena/data/view/ERP000809	2007	G	35F
PT8011				Streptococcus pneumoniae	NCBITAXON	NCBITaxon:1313	Culturing and phenotyping of strains	ERS070173	EMBL Nucleotide Sequence Database	PRJEB2632	http://www.ebi.ac.uk/ena/data/view/ERP000809	2007	H	35F
PT8076				Streptococcus pneumoniae	NCBITAXON	NCBITaxon:1313	Culturing and phenotyping of strains	ERS070195	EMBL Nucleotide Sequence Database	PRJEB2632	http://www.ebi.ac.uk/ena/data/view/ERP000809	2007	H	35F
R34-3112				Streptococcus pneumoniae	NCBITAXON	NCBITaxon:1313	Culturing and phenotyping of strains	ERS043927	EMBL Nucleotide Sequence Database	PRJEB2632	http://www.ebi.ac.uk/ena/data/view/ERP000809	2004	G	35F
R34-3118				Streptococcus pneumoniae	NCBITAXON	NCBITaxon:1313	Culturing and phenotyping of strains	ERS043932	EMBL Nucleotide Sequence Database	PRJEB2632	http://www.ebi.ac.uk/ena/data/view/ERP000809	2004	K	35F
R34-3120				Streptococcus pneumoniae	NCBITAXON	NCBITaxon:1313	Culturing and phenotyping of strains	ERS043934	EMBL Nucleotide Sequence Database	PRJEB2632	http://www.ebi.ac.uk/ena/data/view/ERP000809	2004	L	35F
R34-3178				Streptococcus pneumoniae	NCBITAXON	NCBITaxon:1313	Culturing and phenotyping of strains	ERS043983	EMBL Nucleotide Sequence Database	PRJEB2632	http://www.ebi.ac.uk/ena/data/view/ERP000809	2004	F	35F
R34-3191				Streptococcus pneumoniae	NCBITAXON	NCBITaxon:1313	Culturing and phenotyping of strains	ERS043996	EMBL Nucleotide Sequence Database	PRJEB2632	http://www.ebi.ac.uk/ena/data/view/ERP000809	2004	C	35F
R34-3213				Streptococcus pneumoniae	NCBITAXON	NCBITaxon:1313	Culturing and phenotyping of strains	ERS044018	EMBL Nucleotide Sequence Database	PRJEB2632	http://www.ebi.ac.uk/ena/data/view/ERP000809	2004	B	35F
R34-3216				Streptococcus pneumoniae	NCBITAXON	NCBITaxon:1313	Culturing and phenotyping of strains	ERS044021	EMBL Nucleotide Sequence Database	PRJEB2632	http://www.ebi.ac.uk/ena/data/view/ERP000809	2004	G	35F
1996				Streptococcus pneumoniae	NCBITAXON	NCBITaxon:1313	Culturing and phenotyping of strains	ERS044038	EMBL Nucleotide Sequence Database	PRJEB2632	http://www.ebi.ac.uk/ena/data/view/ERP000809	2001	L	6A
42397				Streptococcus pneumoniae	NCBITAXON	NCBITaxon:1313	Culturing and phenotyping of strains	ERS044046	EMBL Nucleotide Sequence Database	PRJEB2632	http://www.ebi.ac.uk/ena/data/view/ERP000809	2001	J	6A
62031				Streptococcus pneumoniae	NCBITAXON	NCBITaxon:1313	Culturing and phenotyping of strains	ERS044052	EMBL Nucleotide Sequence Database	PRJEB2632	http://www.ebi.ac.uk/ena/data/view/ERP000809	2001	M	6A
89848				Streptococcus pneumoniae	NCBITAXON	NCBITaxon:1313	Culturing and phenotyping of strains	ERS044061	EMBL Nucleotide Sequence Database	PRJEB2632	http://www.ebi.ac.uk/ena/data/view/ERP000809	2001	M	6A
118039				Streptococcus pneumoniae	NCBITAXON	NCBITaxon:1313	Culturing and phenotyping of strains	ERS044071	EMBL Nucleotide Sequence Database	PRJEB2632	http://www.ebi.ac.uk/ena/data/view/ERP000809	2001	K	6A
135631				Streptococcus pneumoniae	NCBITAXON	NCBITaxon:1313	Culturing and phenotyping of strains	ERS044076	EMBL Nucleotide Sequence Database	PRJEB2632	http://www.ebi.ac.uk/ena/data/view/ERP000809	2001	J	6A
299801				Streptococcus pneumoniae	NCBITAXON	NCBITaxon:1313	Culturing and phenotyping of strains	ERS044118	EMBL Nucleotide Sequence Database	PRJEB2632	http://www.ebi.ac.uk/ena/data/view/ERP000809	2001	E	6A
336850				Streptococcus pneumoniae	NCBITAXON	NCBITaxon:1313	Culturing and phenotyping of strains	ERS044129	EMBL Nucleotide Sequence Database	PRJEB2632	http://www.ebi.ac.uk/ena/data/view/ERP000809	2001	F	6A
383739				Streptococcus pneumoniae	NCBITAXON	NCBITaxon:1313	Culturing and phenotyping of strains	ERS044141	EMBL Nucleotide Sequence Database	PRJEB2632	http://www.ebi.ac.uk/ena/data/view/ERP000809	2001	L	6A
446376				Streptococcus pneumoniae	NCBITAXON	NCBITaxon:1313	Culturing and phenotyping of strains	ERS044159	EMBL Nucleotide Sequence Database	PRJEB2632	http://www.ebi.ac.uk/ena/data/view/ERP000809	2001	J	6A
472699				Streptococcus pneumoniae	NCBITAXON	NCBITaxon:1313	Culturing and phenotyping of strains	ERS044164	EMBL Nucleotide Sequence Database	PRJEB2632	http://www.ebi.ac.uk/ena/data/view/ERP000809	2001	N	6A
ND6134				Streptococcus pneumoniae	NCBITAXON	NCBITaxon:1313	Culturing and phenotyping of strains	ERS070122	EMBL Nucleotide Sequence Database	PRJEB2632	http://www.ebi.ac.uk/ena/data/view/ERP000809	2007	F	6A
R34-3018				Streptococcus pneumoniae	NCBITAXON	NCBITaxon:1313	Culturing and phenotyping of strains	ERS043839	EMBL Nucleotide Sequence Database	PRJEB2632	http://www.ebi.ac.uk/ena/data/view/ERP000809	2004	I	6A
R34-3035				Streptococcus pneumoniae	NCBITAXON	NCBITaxon:1313	Culturing and phenotyping of strains	ERS043856	EMBL Nucleotide Sequence Database	PRJEB2632	http://www.ebi.ac.uk/ena/data/view/ERP000809	2004	C	6A
R34-3075				Streptococcus pneumoniae	NCBITAXON	NCBITaxon:1313	Culturing and phenotyping of strains	ERS043894	EMBL Nucleotide Sequence Database	PRJEB2632	http://www.ebi.ac.uk/ena/data/view/ERP000809	2004	F	6A
R34-3166				Streptococcus pneumoniae	NCBITAXON	NCBITaxon:1313	Culturing and phenotyping of strains	ERS043970	EMBL Nucleotide Sequence Database	PRJEB2632	http://www.ebi.ac.uk/ena/data/view/ERP000809	2004	B	6A
R34-3220				Streptococcus pneumoniae	NCBITAXON	NCBITaxon:1313	Culturing and phenotyping of strains	ERS044025	EMBL Nucleotide Sequence Database	PRJEB2632	http://www.ebi.ac.uk/ena/data/view/ERP000809	2004	I	6A
R34-3222				Streptococcus pneumoniae	NCBITAXON	NCBITaxon:1313	Culturing and phenotyping of strains	ERS044027	EMBL Nucleotide Sequence Database	PRJEB2632	http://www.ebi.ac.uk/ena/data/view/ERP000809	2004	I	6A
74124				Streptococcus pneumoniae	NCBITAXON	NCBITaxon:1313	Culturing and phenotyping of strains	ERS044058	EMBL Nucleotide Sequence Database	PRJEB2632	http://www.ebi.ac.uk/ena/data/view/ERP000809	2001	L	11A
102720				Streptococcus pneumoniae	NCBITAXON	NCBITaxon:1313	Culturing and phenotyping of strains	ERS044066	EMBL Nucleotide Sequence Database	PRJEB2632	http://www.ebi.ac.uk/ena/data/view/ERP000809	2001	L	11A
242588				Streptococcus pneumoniae	NCBITAXON	NCBITaxon:1313	Culturing and phenotyping of strains	ERS044107	EMBL Nucleotide Sequence Database	PRJEB2632	http://www.ebi.ac.uk/ena/data/view/ERP000809	2001	I	11A
263137				Streptococcus pneumoniae	NCBITAXON	NCBITaxon:1313	Culturing and phenotyping of strains	ERS044110	EMBL Nucleotide Sequence Database	PRJEB2632	http://www.ebi.ac.uk/ena/data/view/ERP000809	2001	C	11A
335574				Streptococcus pneumoniae	NCBITAXON	NCBITaxon:1313	Culturing and phenotyping of strains	ERS044128	EMBL Nucleotide Sequence Database	PRJEB2632	http://www.ebi.ac.uk/ena/data/view/ERP000809	2001	K	11A
386329				Streptococcus pneumoniae	NCBITAXON	NCBITaxon:1313	Culturing and phenotyping of strains	ERS044143	EMBL Nucleotide Sequence Database	PRJEB2632	http://www.ebi.ac.uk/ena/data/view/ERP000809	2001	L	11A
389109				Streptococcus pneumoniae	NCBITAXON	NCBITaxon:1313	Culturing and phenotyping of strains	ERS044145	EMBL Nucleotide Sequence Database	PRJEB2632	http://www.ebi.ac.uk/ena/data/view/ERP000809	2001	O	11A
459747				Streptococcus pneumoniae	NCBITAXON	NCBITaxon:1313	Culturing and phenotyping of strains	ERS044161	EMBL Nucleotide Sequence Database	PRJEB2632	http://www.ebi.ac.uk/ena/data/view/ERP000809	2001	J	11A
BR1039				Streptococcus pneumoniae	NCBITAXON	NCBITaxon:1313	Culturing and phenotyping of strains	ERS069928	EMBL Nucleotide Sequence Database	PRJEB2632	http://www.ebi.ac.uk/ena/data/view/ERP000809	2007	J	11A
BR1117				Streptococcus pneumoniae	NCBITAXON	NCBITaxon:1313	Culturing and phenotyping of strains	ERS069959	EMBL Nucleotide Sequence Database	PRJEB2632	http://www.ebi.ac.uk/ena/data/view/ERP000809	2007	J	11A
CH2053				Streptococcus pneumoniae	NCBITAXON	NCBITaxon:1313	Culturing and phenotyping of strains	ERS069970	EMBL Nucleotide Sequence Database	PRJEB2632	http://www.ebi.ac.uk/ena/data/view/ERP000809	2007	C	11A
CH2054				Streptococcus pneumoniae	NCBITAXON	NCBITaxon:1313	Culturing and phenotyping of strains	ERS069971	EMBL Nucleotide Sequence Database	PRJEB2632	http://www.ebi.ac.uk/ena/data/view/ERP000809	2007	C	11A
CH2091				Streptococcus pneumoniae	NCBITAXON	NCBITaxon:1313	Culturing and phenotyping of strains	ERS069984	EMBL Nucleotide Sequence Database	PRJEB2632	http://www.ebi.ac.uk/ena/data/view/ERP000809	2007	C	11A
LE4005				Streptococcus pneumoniae	NCBITAXON	NCBITaxon:1313	Culturing and phenotyping of strains	ERS070018	EMBL Nucleotide Sequence Database	PRJEB2632	http://www.ebi.ac.uk/ena/data/view/ERP000809	2007	D	11A
LE4018				Streptococcus pneumoniae	NCBITAXON	NCBITaxon:1313	Culturing and phenotyping of strains	ERS070022	EMBL Nucleotide Sequence Database	PRJEB2632	http://www.ebi.ac.uk/ena/data/view/ERP000809	2007	D	11A
LE4040				Streptococcus pneumoniae	NCBITAXON	NCBITaxon:1313	Culturing and phenotyping of strains	ERS070028	EMBL Nucleotide Sequence Database	PRJEB2632	http://www.ebi.ac.uk/ena/data/view/ERP000809	2007	D	11A
LE4050				Streptococcus pneumoniae	NCBITAXON	NCBITaxon:1313	Culturing and phenotyping of strains	ERS070030	EMBL Nucleotide Sequence Database	PRJEB2632	http://www.ebi.ac.uk/ena/data/view/ERP000809	2007	D	11A
LE4111				Streptococcus pneumoniae	NCBITAXON	NCBITaxon:1313	Culturing and phenotyping of strains	ERS070045	EMBL Nucleotide Sequence Database	PRJEB2632	http://www.ebi.ac.uk/ena/data/view/ERP000809	2007	D	11A
LE4127				Streptococcus pneumoniae	NCBITAXON	NCBITaxon:1313	Culturing and phenotyping of strains	ERS070050	EMBL Nucleotide Sequence Database	PRJEB2632	http://www.ebi.ac.uk/ena/data/view/ERP000809	2007	D	11A
MD5070				Streptococcus pneumoniae	NCBITAXON	NCBITaxon:1313	Culturing and phenotyping of strains	ERS070068	EMBL Nucleotide Sequence Database	PRJEB2632	http://www.ebi.ac.uk/ena/data/view/ERP000809	2007	E	11A
MD5071				Streptococcus pneumoniae	NCBITAXON	NCBITaxon:1313	Culturing and phenotyping of strains	ERS070069	EMBL Nucleotide Sequence Database	PRJEB2632	http://www.ebi.ac.uk/ena/data/view/ERP000809	2007	E	11A
ND6073				Streptococcus pneumoniae	NCBITAXON	NCBITaxon:1313	Culturing and phenotyping of strains	ERS070101	EMBL Nucleotide Sequence Database	PRJEB2632	http://www.ebi.ac.uk/ena/data/view/ERP000809	2007	F	11A
ND6085				Streptococcus pneumoniae	NCBITAXON	NCBITaxon:1313	Culturing and phenotyping of strains	ERS070102	EMBL Nucleotide Sequence Database	PRJEB2632	http://www.ebi.ac.uk/ena/data/view/ERP000809	2007	F	11A
ND6103				Streptococcus pneumoniae	NCBITAXON	NCBITaxon:1313	Culturing and phenotyping of strains	ERS070105	EMBL Nucleotide Sequence Database	PRJEB2632	http://www.ebi.ac.uk/ena/data/view/ERP000809	2007	F	11A
ND6104				Streptococcus pneumoniae	NCBITAXON	NCBITaxon:1313	Culturing and phenotyping of strains	ERS070106	EMBL Nucleotide Sequence Database	PRJEB2632	http://www.ebi.ac.uk/ena/data/view/ERP000809	2007	F	11A
ND6151				Streptococcus pneumoniae	NCBITAXON	NCBITaxon:1313	Culturing and phenotyping of strains	ERS070131	EMBL Nucleotide Sequence Database	PRJEB2632	http://www.ebi.ac.uk/ena/data/view/ERP000809	2007	F	11A
ND6156				Streptococcus pneumoniae	NCBITAXON	NCBITaxon:1313	Culturing and phenotyping of strains	ERS070133	EMBL Nucleotide Sequence Database	PRJEB2632	http://www.ebi.ac.uk/ena/data/view/ERP000809	2007	F	11A
NP7010				Streptococcus pneumoniae	NCBITAXON	NCBITaxon:1313	Culturing and phenotyping of strains	ERS070137	EMBL Nucleotide Sequence Database	PRJEB2632	http://www.ebi.ac.uk/ena/data/view/ERP000809	2007	G	11A
NP7095				Streptococcus pneumoniae	NCBITAXON	NCBITaxon:1313	Culturing and phenotyping of strains	ERS070159	EMBL Nucleotide Sequence Database	PRJEB2632	http://www.ebi.ac.uk/ena/data/view/ERP000809	2007	G	11A
PT8037				Streptococcus pneumoniae	NCBITAXON	NCBITaxon:1313	Culturing and phenotyping of strains	ERS070182	EMBL Nucleotide Sequence Database	PRJEB2632	http://www.ebi.ac.uk/ena/data/view/ERP000809	2007	H	11A
PT8053				Streptococcus pneumoniae	NCBITAXON	NCBITaxon:1313	Culturing and phenotyping of strains	ERS070187	EMBL Nucleotide Sequence Database	PRJEB2632	http://www.ebi.ac.uk/ena/data/view/ERP000809	2007	H	11A
PT8063				Streptococcus pneumoniae	NCBITAXON	NCBITaxon:1313	Culturing and phenotyping of strains	ERS070189	EMBL Nucleotide Sequence Database	PRJEB2632	http://www.ebi.ac.uk/ena/data/view/ERP000809	2007	H	11A
PT8072				Streptococcus pneumoniae	NCBITAXON	NCBITaxon:1313	Culturing and phenotyping of strains	ERS070193	EMBL Nucleotide Sequence Database	PRJEB2632	http://www.ebi.ac.uk/ena/data/view/ERP000809	2007	H	11A
R34-3052				Streptococcus pneumoniae	NCBITAXON	NCBITaxon:1313	Culturing and phenotyping of strains	ERS043872	EMBL Nucleotide Sequence Database	PRJEB2632	http://www.ebi.ac.uk/ena/data/view/ERP000809	2004	G	11A
R34-3054				Streptococcus pneumoniae	NCBITAXON	NCBITaxon:1313	Culturing and phenotyping of strains	ERS043874	EMBL Nucleotide Sequence Database	PRJEB2632	http://www.ebi.ac.uk/ena/data/view/ERP000809	2004	F	11A
R34-3071				Streptococcus pneumoniae	NCBITAXON	NCBITaxon:1313	Culturing and phenotyping of strains	ERS043890	EMBL Nucleotide Sequence Database	PRJEB2632	http://www.ebi.ac.uk/ena/data/view/ERP000809	2004	F	11A
R34-3080				Streptococcus pneumoniae	NCBITAXON	NCBITaxon:1313	Culturing and phenotyping of strains	ERS043899	EMBL Nucleotide Sequence Database	PRJEB2632	http://www.ebi.ac.uk/ena/data/view/ERP000809	2004	D	11A
R34-3081				Streptococcus pneumoniae	NCBITAXON	NCBITaxon:1313	Culturing and phenotyping of strains	ERS043900	EMBL Nucleotide Sequence Database	PRJEB2632	http://www.ebi.ac.uk/ena/data/view/ERP000809	2004	D	11A
R34-3095				Streptococcus pneumoniae	NCBITAXON	NCBITaxon:1313	Culturing and phenotyping of strains	ERS043914	EMBL Nucleotide Sequence Database	PRJEB2632	http://www.ebi.ac.uk/ena/data/view/ERP000809	2004	H	11A
R34-3147				Streptococcus pneumoniae	NCBITAXON	NCBITaxon:1313	Culturing and phenotyping of strains	ERS043954	EMBL Nucleotide Sequence Database	PRJEB2632	http://www.ebi.ac.uk/ena/data/view/ERP000809	2004	L	11A
R34-3149				Streptococcus pneumoniae	NCBITAXON	NCBITaxon:1313	Culturing and phenotyping of strains	ERS043955	EMBL Nucleotide Sequence Database	PRJEB2632	http://www.ebi.ac.uk/ena/data/view/ERP000809	2004	I	11A
R34-3155				Streptococcus pneumoniae	NCBITAXON	NCBITaxon:1313	Culturing and phenotyping of strains	ERS043960	EMBL Nucleotide Sequence Database	PRJEB2632	http://www.ebi.ac.uk/ena/data/view/ERP000809	2004	N	11A
R34-3156				Streptococcus pneumoniae	NCBITAXON	NCBITaxon:1313	Culturing and phenotyping of strains	ERS043961	EMBL Nucleotide Sequence Database	PRJEB2632	http://www.ebi.ac.uk/ena/data/view/ERP000809	2004	L	11A
R34-3170				Streptococcus pneumoniae	NCBITAXON	NCBITaxon:1313	Culturing and phenotyping of strains	ERS043974	EMBL Nucleotide Sequence Database	PRJEB2632	http://www.ebi.ac.uk/ena/data/view/ERP000809	2004	E	11A
R34-3203				Streptococcus pneumoniae	NCBITAXON	NCBITaxon:1313	Culturing and phenotyping of strains	ERS044008	EMBL Nucleotide Sequence Database	PRJEB2632	http://www.ebi.ac.uk/ena/data/view/ERP000809	2004	G	11A
R34-3208				Streptococcus pneumoniae	NCBITAXON	NCBITaxon:1313	Culturing and phenotyping of strains	ERS044013	EMBL Nucleotide Sequence Database	PRJEB2632	http://www.ebi.ac.uk/ena/data/view/ERP000809	2004	D	11A
R34-3214				Streptococcus pneumoniae	NCBITAXON	NCBITaxon:1313	Culturing and phenotyping of strains	ERS044019	EMBL Nucleotide Sequence Database	PRJEB2632	http://www.ebi.ac.uk/ena/data/view/ERP000809	2004	G	11A
R34-3228				Streptococcus pneumoniae	NCBITAXON	NCBITaxon:1313	Culturing and phenotyping of strains	ERS044033	EMBL Nucleotide Sequence Database	PRJEB2632	http://www.ebi.ac.uk/ena/data/view/ERP000809	2004	K	11A
BR1003				Streptococcus pneumoniae	NCBITAXON	NCBITaxon:1313	Culturing and phenotyping of strains	ERS069917	EMBL Nucleotide Sequence Database	PRJEB2632	http://www.ebi.ac.uk/ena/data/view/ERP000809	2007	J	15A
BR1086				Streptococcus pneumoniae	NCBITAXON	NCBITaxon:1313	Culturing and phenotyping of strains	ERS069945	EMBL Nucleotide Sequence Database	PRJEB2632	http://www.ebi.ac.uk/ena/data/view/ERP000809	2007	J	15A
BR1106				Streptococcus pneumoniae	NCBITAXON	NCBITaxon:1313	Culturing and phenotyping of strains	ERS069951	EMBL Nucleotide Sequence Database	PRJEB2632	http://www.ebi.ac.uk/ena/data/view/ERP000809	2007	J	15A
BR1109				Streptococcus pneumoniae	NCBITAXON	NCBITaxon:1313	Culturing and phenotyping of strains	ERS069952	EMBL Nucleotide Sequence Database	PRJEB2632	http://www.ebi.ac.uk/ena/data/view/ERP000809	2007	J	15A
ND6028				Streptococcus pneumoniae	NCBITAXON	NCBITaxon:1313	Culturing and phenotyping of strains	ERS070089	EMBL Nucleotide Sequence Database	PRJEB2632	http://www.ebi.ac.uk/ena/data/view/ERP000809	2007	F	15A
ND6147				Streptococcus pneumoniae	NCBITAXON	NCBITaxon:1313	Culturing and phenotyping of strains	ERS070130	EMBL Nucleotide Sequence Database	PRJEB2632	http://www.ebi.ac.uk/ena/data/view/ERP000809	2007	F	15A
NP7017				Streptococcus pneumoniae	NCBITAXON	NCBITaxon:1313	Culturing and phenotyping of strains	ERS070140	EMBL Nucleotide Sequence Database	PRJEB2632	http://www.ebi.ac.uk/ena/data/view/ERP000809	2007	G	15A
NP7105				Streptococcus pneumoniae	NCBITAXON	NCBITaxon:1313	Culturing and phenotyping of strains	ERS070163	EMBL Nucleotide Sequence Database	PRJEB2632	http://www.ebi.ac.uk/ena/data/view/ERP000809	2007	G	15A
NP7112				Streptococcus pneumoniae	NCBITAXON	NCBITaxon:1313	Culturing and phenotyping of strains	ERS070165	EMBL Nucleotide Sequence Database	PRJEB2632	http://www.ebi.ac.uk/ena/data/view/ERP000809	2007	G	15A
PT8013				Streptococcus pneumoniae	NCBITAXON	NCBITaxon:1313	Culturing and phenotyping of strains	ERS070174	EMBL Nucleotide Sequence Database	PRJEB2632	http://www.ebi.ac.uk/ena/data/view/ERP000809	2007	H	15A
PT8065				Streptococcus pneumoniae	NCBITAXON	NCBITaxon:1313	Culturing and phenotyping of strains	ERS070191	EMBL Nucleotide Sequence Database	PRJEB2632	http://www.ebi.ac.uk/ena/data/view/ERP000809	2007	H	15A
R34-3036				Streptococcus pneumoniae	NCBITAXON	NCBITaxon:1313	Culturing and phenotyping of strains	ERS043857	EMBL Nucleotide Sequence Database	PRJEB2632	http://www.ebi.ac.uk/ena/data/view/ERP000809	2004	J	15A
R34-3040				Streptococcus pneumoniae	NCBITAXON	NCBITaxon:1313	Culturing and phenotyping of strains	ERS043861	EMBL Nucleotide Sequence Database	PRJEB2632	http://www.ebi.ac.uk/ena/data/view/ERP000809	2004	C	15A
R34-3064				Streptococcus pneumoniae	NCBITAXON	NCBITaxon:1313	Culturing and phenotyping of strains	ERS043884	EMBL Nucleotide Sequence Database	PRJEB2632	http://www.ebi.ac.uk/ena/data/view/ERP000809	2004	P	15A
R34-3077				Streptococcus pneumoniae	NCBITAXON	NCBITaxon:1313	Culturing and phenotyping of strains	ERS043896	EMBL Nucleotide Sequence Database	PRJEB2632	http://www.ebi.ac.uk/ena/data/view/ERP000809	2004	E	15A
R34-3126				Streptococcus pneumoniae	NCBITAXON	NCBITaxon:1313	Culturing and phenotyping of strains	ERS043940	EMBL Nucleotide Sequence Database	PRJEB2632	http://www.ebi.ac.uk/ena/data/view/ERP000809	2004	N	15A
R34-3130				Streptococcus pneumoniae	NCBITAXON	NCBITaxon:1313	Culturing and phenotyping of strains	ERS043942	EMBL Nucleotide Sequence Database	PRJEB2632	http://www.ebi.ac.uk/ena/data/view/ERP000809	2004	N	15A
R34-3138				Streptococcus pneumoniae	NCBITAXON	NCBITaxon:1313	Culturing and phenotyping of strains	ERS043946	EMBL Nucleotide Sequence Database	PRJEB2632	http://www.ebi.ac.uk/ena/data/view/ERP000809	2004	P	15A
R34-3150				Streptococcus pneumoniae	NCBITAXON	NCBITaxon:1313	Culturing and phenotyping of strains	ERS043956	EMBL Nucleotide Sequence Database	PRJEB2632	http://www.ebi.ac.uk/ena/data/view/ERP000809	2004	B	15A
R34-3158				Streptococcus pneumoniae	NCBITAXON	NCBITaxon:1313	Culturing and phenotyping of strains	ERS043963	EMBL Nucleotide Sequence Database	PRJEB2632	http://www.ebi.ac.uk/ena/data/view/ERP000809	2004	A	15A
R34-3179				Streptococcus pneumoniae	NCBITAXON	NCBITaxon:1313	Culturing and phenotyping of strains	ERS043984	EMBL Nucleotide Sequence Database	PRJEB2632	http://www.ebi.ac.uk/ena/data/view/ERP000809	2004	F	15A
R34-3225				Streptococcus pneumoniae	NCBITAXON	NCBITaxon:1313	Culturing and phenotyping of strains	ERS044030	EMBL Nucleotide Sequence Database	PRJEB2632	http://www.ebi.ac.uk/ena/data/view/ERP000809	2004	K	15A
R34-3226				Streptococcus pneumoniae	NCBITAXON	NCBITaxon:1313	Culturing and phenotyping of strains	ERS044031	EMBL Nucleotide Sequence Database	PRJEB2632	http://www.ebi.ac.uk/ena/data/view/ERP000809	2004	K	15A
ND6117				Streptococcus pneumoniae	NCBITAXON	NCBITaxon:1313	Culturing and phenotyping of strains	ERS070112	EMBL Nucleotide Sequence Database	PRJEB2632	http://www.ebi.ac.uk/ena/data/view/ERP000809	2007	F	19A
R34-3199				Streptococcus pneumoniae	NCBITAXON	NCBITaxon:1313	Culturing and phenotyping of strains	ERS044004	EMBL Nucleotide Sequence Database	PRJEB2632	http://www.ebi.ac.uk/ena/data/view/ERP000809	2004	P	19A
35100				Streptococcus pneumoniae	NCBITAXON	NCBITaxon:1313	Culturing and phenotyping of strains	ERS044044	EMBL Nucleotide Sequence Database	PRJEB2632	http://www.ebi.ac.uk/ena/data/view/ERP000809	2001	B	22F
120581				Streptococcus pneumoniae	NCBITAXON	NCBITaxon:1313	Culturing and phenotyping of strains	ERS044073	EMBL Nucleotide Sequence Database	PRJEB2632	http://www.ebi.ac.uk/ena/data/view/ERP000809	2001	N	22F
153408				Streptococcus pneumoniae	NCBITAXON	NCBITaxon:1313	Culturing and phenotyping of strains	ERS044084	EMBL Nucleotide Sequence Database	PRJEB2632	http://www.ebi.ac.uk/ena/data/view/ERP000809	2001	A	22F
163286				Streptococcus pneumoniae	NCBITAXON	NCBITaxon:1313	Culturing and phenotyping of strains	ERS044089	EMBL Nucleotide Sequence Database	PRJEB2632	http://www.ebi.ac.uk/ena/data/view/ERP000809	2001	N	22F
385385				Streptococcus pneumoniae	NCBITAXON	NCBITaxon:1313	Culturing and phenotyping of strains	ERS044142	EMBL Nucleotide Sequence Database	PRJEB2632	http://www.ebi.ac.uk/ena/data/view/ERP000809	2001	J	22F
CH2108				Streptococcus pneumoniae	NCBITAXON	NCBITaxon:1313	Culturing and phenotyping of strains	ERS069987	EMBL Nucleotide Sequence Database	PRJEB2632	http://www.ebi.ac.uk/ena/data/view/ERP000809	2007	C	22F
LE4118				Streptococcus pneumoniae	NCBITAXON	NCBITaxon:1313	Culturing and phenotyping of strains	ERS070047	EMBL Nucleotide Sequence Database	PRJEB2632	http://www.ebi.ac.uk/ena/data/view/ERP000809	2007	D	22F
ND6047				Streptococcus pneumoniae	NCBITAXON	NCBITaxon:1313	Culturing and phenotyping of strains	ERS070095	EMBL Nucleotide Sequence Database	PRJEB2632	http://www.ebi.ac.uk/ena/data/view/ERP000809	2007	F	22F
NP7013				Streptococcus pneumoniae	NCBITAXON	NCBITaxon:1313	Culturing and phenotyping of strains	ERS070139	EMBL Nucleotide Sequence Database	PRJEB2632	http://www.ebi.ac.uk/ena/data/view/ERP000809	2007	G	22F
NP7062				Streptococcus pneumoniae	NCBITAXON	NCBITaxon:1313	Culturing and phenotyping of strains	ERS070151	EMBL Nucleotide Sequence Database	PRJEB2632	http://www.ebi.ac.uk/ena/data/view/ERP000809	2007	G	22F
PT8085				Streptococcus pneumoniae	NCBITAXON	NCBITaxon:1313	Culturing and phenotyping of strains	ERS070198	EMBL Nucleotide Sequence Database	PRJEB2632	http://www.ebi.ac.uk/ena/data/view/ERP000809	2007	H	22F
PT8116				Streptococcus pneumoniae	NCBITAXON	NCBITaxon:1313	Culturing and phenotyping of strains	ERS070209	EMBL Nucleotide Sequence Database	PRJEB2632	http://www.ebi.ac.uk/ena/data/view/ERP000809	2007	H	22F
R34-3012				Streptococcus pneumoniae	NCBITAXON	NCBITaxon:1313	Culturing and phenotyping of strains	ERS043833	EMBL Nucleotide Sequence Database	PRJEB2632	http://www.ebi.ac.uk/ena/data/view/ERP000809	2004	D	22F
R34-3017				Streptococcus pneumoniae	NCBITAXON	NCBITaxon:1313	Culturing and phenotyping of strains	ERS043838	EMBL Nucleotide Sequence Database	PRJEB2632	http://www.ebi.ac.uk/ena/data/view/ERP000809	2004	I	22F
R34-3082				Streptococcus pneumoniae	NCBITAXON	NCBITaxon:1313	Culturing and phenotyping of strains	ERS043901	EMBL Nucleotide Sequence Database	PRJEB2632	http://www.ebi.ac.uk/ena/data/view/ERP000809	2004	D	22F
R34-3090				Streptococcus pneumoniae	NCBITAXON	NCBITaxon:1313	Culturing and phenotyping of strains	ERS043909	EMBL Nucleotide Sequence Database	PRJEB2632	http://www.ebi.ac.uk/ena/data/view/ERP000809	2004	D	22F
R34-3091				Streptococcus pneumoniae	NCBITAXON	NCBITaxon:1313	Culturing and phenotyping of strains	ERS043910	EMBL Nucleotide Sequence Database	PRJEB2632	http://www.ebi.ac.uk/ena/data/view/ERP000809	2004	D	22F
R34-3143				Streptococcus pneumoniae	NCBITAXON	NCBITaxon:1313	Culturing and phenotyping of strains	ERS043951	EMBL Nucleotide Sequence Database	PRJEB2632	http://www.ebi.ac.uk/ena/data/view/ERP000809	2004	L	22F
R34-3167				Streptococcus pneumoniae	NCBITAXON	NCBITaxon:1313	Culturing and phenotyping of strains	ERS043971	EMBL Nucleotide Sequence Database	PRJEB2632	http://www.ebi.ac.uk/ena/data/view/ERP000809	2004	K	22F
R34-3187				Streptococcus pneumoniae	NCBITAXON	NCBITaxon:1313	Culturing and phenotyping of strains	ERS043992	EMBL Nucleotide Sequence Database	PRJEB2632	http://www.ebi.ac.uk/ena/data/view/ERP000809	2004	L	22F
R34-3189				Streptococcus pneumoniae	NCBITAXON	NCBITaxon:1313	Culturing and phenotyping of strains	ERS043994	EMBL Nucleotide Sequence Database	PRJEB2632	http://www.ebi.ac.uk/ena/data/view/ERP000809	2004	H	22F
BR1085				Streptococcus pneumoniae	NCBITAXON	NCBITaxon:1313	Culturing and phenotyping of strains	ERS069944	EMBL Nucleotide Sequence Database	PRJEB2632	http://www.ebi.ac.uk/ena/data/view/ERP000809	2007	J	11A
LE4073				Streptococcus pneumoniae	NCBITAXON	NCBITaxon:1313	Culturing and phenotyping of strains	ERS070035	EMBL Nucleotide Sequence Database	PRJEB2632	http://www.ebi.ac.uk/ena/data/view/ERP000809	2007	D	15B/C
MD5103				Streptococcus pneumoniae	NCBITAXON	NCBITaxon:1313	Culturing and phenotyping of strains	ERS070073	EMBL Nucleotide Sequence Database	PRJEB2632	http://www.ebi.ac.uk/ena/data/view/ERP000809	2007	E	15B/C
ND6019				Streptococcus pneumoniae	NCBITAXON	NCBITaxon:1313	Culturing and phenotyping of strains	ERS070087	EMBL Nucleotide Sequence Database	PRJEB2632	http://www.ebi.ac.uk/ena/data/view/ERP000809	2007	F	15B/C
R34-3109				Streptococcus pneumoniae	NCBITAXON	NCBITaxon:1313	Culturing and phenotyping of strains	ERS043924	EMBL Nucleotide Sequence Database	PRJEB2632	http://www.ebi.ac.uk/ena/data/view/ERP000809	2004	G	15B/C
GL3021				Streptococcus pneumoniae	NCBITAXON	NCBITaxon:1313	Culturing and phenotyping of strains	ERS069996	EMBL Nucleotide Sequence Database	PRJEB2632	http://www.ebi.ac.uk/ena/data/view/ERP000809	2007	I	19A
ND6017				Streptococcus pneumoniae	NCBITAXON	NCBITaxon:1313	Culturing and phenotyping of strains	ERS070086	EMBL Nucleotide Sequence Database	PRJEB2632	http://www.ebi.ac.uk/ena/data/view/ERP000809	2007	F	19A
R34-3093				Streptococcus pneumoniae	NCBITAXON	NCBITaxon:1313	Culturing and phenotyping of strains	ERS043912	EMBL Nucleotide Sequence Database	PRJEB2632	http://www.ebi.ac.uk/ena/data/view/ERP000809	2004	M	19A
R34-3215				Streptococcus pneumoniae	NCBITAXON	NCBITaxon:1313	Culturing and phenotyping of strains	ERS044020	EMBL Nucleotide Sequence Database	PRJEB2632	http://www.ebi.ac.uk/ena/data/view/ERP000809	2004	G	19A
234323				Streptococcus pneumoniae	NCBITAXON	NCBITaxon:1313	Culturing and phenotyping of strains	ERS044105	EMBL Nucleotide Sequence Database	PRJEB2632	http://www.ebi.ac.uk/ena/data/view/ERP000809	2001	E	9V
312942				Streptococcus pneumoniae	NCBITAXON	NCBITaxon:1313	Culturing and phenotyping of strains	ERS044124	EMBL Nucleotide Sequence Database	PRJEB2632	http://www.ebi.ac.uk/ena/data/view/ERP000809	2001	P	9V
422264				Streptococcus pneumoniae	NCBITAXON	NCBITaxon:1313	Culturing and phenotyping of strains	ERS084155	EMBL Nucleotide Sequence Database	PRJEB2632	http://www.ebi.ac.uk/ena/data/view/ERP000809	2001	G	9V
R34-3016				Streptococcus pneumoniae	NCBITAXON	NCBITaxon:1313	Culturing and phenotyping of strains	ERS043837	EMBL Nucleotide Sequence Database	PRJEB2632	http://www.ebi.ac.uk/ena/data/view/ERP000809	2004	I	9V
CH2029				Streptococcus pneumoniae	NCBITAXON	NCBITaxon:1313	Culturing and phenotyping of strains	ERS069968	EMBL Nucleotide Sequence Database	PRJEB2632	http://www.ebi.ac.uk/ena/data/view/ERP000809	2007	C	9V
R34-3045				Streptococcus pneumoniae	NCBITAXON	NCBITaxon:1313	Culturing and phenotyping of strains	ERS043865	EMBL Nucleotide Sequence Database	PRJEB2632	http://www.ebi.ac.uk/ena/data/view/ERP000809	2004	F	9V
PT8019				Streptococcus pneumoniae	NCBITAXON	NCBITaxon:1313	Culturing and phenotyping of strains	ERS070177	EMBL Nucleotide Sequence Database	PRJEB2632	http://www.ebi.ac.uk/ena/data/view/ERP000809	2007	H	15B/C
PT8025				Streptococcus pneumoniae	NCBITAXON	NCBITaxon:1313	Culturing and phenotyping of strains	ERS070179	EMBL Nucleotide Sequence Database	PRJEB2632	http://www.ebi.ac.uk/ena/data/view/ERP000809	2007	H	15B/C
PT8044				Streptococcus pneumoniae	NCBITAXON	NCBITaxon:1313	Culturing and phenotyping of strains	ERS070185	EMBL Nucleotide Sequence Database	PRJEB2632	http://www.ebi.ac.uk/ena/data/view/ERP000809	2007	H	15B/C
PT8054				Streptococcus pneumoniae	NCBITAXON	NCBITaxon:1313	Culturing and phenotyping of strains	ERS070188	EMBL Nucleotide Sequence Database	PRJEB2632	http://www.ebi.ac.uk/ena/data/view/ERP000809	2007	H	15B/C
PT8120				Streptococcus pneumoniae	NCBITAXON	NCBITaxon:1313	Culturing and phenotyping of strains	ERS070210	EMBL Nucleotide Sequence Database	PRJEB2632	http://www.ebi.ac.uk/ena/data/view/ERP000809	2007	H	15B/C
BR1055				Streptococcus pneumoniae	NCBITAXON	NCBITaxon:1313	Culturing and phenotyping of strains	ERS069933	EMBL Nucleotide Sequence Database	PRJEB2632	http://www.ebi.ac.uk/ena/data/view/ERP000809	2007	J	23A
GL3050				Streptococcus pneumoniae	NCBITAXON	NCBITaxon:1313	Culturing and phenotyping of strains	ERS070008	EMBL Nucleotide Sequence Database	PRJEB2632	http://www.ebi.ac.uk/ena/data/view/ERP000809	2007	I	23A
LE4119				Streptococcus pneumoniae	NCBITAXON	NCBITaxon:1313	Culturing and phenotyping of strains	ERS070048	EMBL Nucleotide Sequence Database	PRJEB2632	http://www.ebi.ac.uk/ena/data/view/ERP000809	2007	D	23A
MD5029				Streptococcus pneumoniae	NCBITAXON	NCBITaxon:1313	Culturing and phenotyping of strains	ERS070058	EMBL Nucleotide Sequence Database	PRJEB2632	http://www.ebi.ac.uk/ena/data/view/ERP000809	2007	E	23A
MD5068				Streptococcus pneumoniae	NCBITAXON	NCBITaxon:1313	Culturing and phenotyping of strains	ERS070067	EMBL Nucleotide Sequence Database	PRJEB2632	http://www.ebi.ac.uk/ena/data/view/ERP000809	2007	E	23A
ND6100				Streptococcus pneumoniae	NCBITAXON	NCBITaxon:1313	Culturing and phenotyping of strains	ERS070104	EMBL Nucleotide Sequence Database	PRJEB2632	http://www.ebi.ac.uk/ena/data/view/ERP000809	2007	F	23A
ND6140				Streptococcus pneumoniae	NCBITAXON	NCBITaxon:1313	Culturing and phenotyping of strains	ERS070126	EMBL Nucleotide Sequence Database	PRJEB2632	http://www.ebi.ac.uk/ena/data/view/ERP000809	2007	F	23A
PT8086				Streptococcus pneumoniae	NCBITAXON	NCBITaxon:1313	Culturing and phenotyping of strains	ERS070199	EMBL Nucleotide Sequence Database	PRJEB2632	http://www.ebi.ac.uk/ena/data/view/ERP000809	2007	H	23A
R34-3047				Streptococcus pneumoniae	NCBITAXON	NCBITaxon:1313	Culturing and phenotyping of strains	ERS043867	EMBL Nucleotide Sequence Database	PRJEB2632	http://www.ebi.ac.uk/ena/data/view/ERP000809	2004	O	23A
R34-3123				Streptococcus pneumoniae	NCBITAXON	NCBITaxon:1313	Culturing and phenotyping of strains	ERS043937	EMBL Nucleotide Sequence Database	PRJEB2632	http://www.ebi.ac.uk/ena/data/view/ERP000809	2004	G	23A
R34-3209				Streptococcus pneumoniae	NCBITAXON	NCBITaxon:1313	Culturing and phenotyping of strains	ERS044014	EMBL Nucleotide Sequence Database	PRJEB2632	http://www.ebi.ac.uk/ena/data/view/ERP000809	2004	L	23A
BR1058				Streptococcus pneumoniae	NCBITAXON	NCBITaxon:1313	Culturing and phenotyping of strains	ERS069934	EMBL Nucleotide Sequence Database	PRJEB2632	http://www.ebi.ac.uk/ena/data/view/ERP000809	2007	J	23B
ND6124				Streptococcus pneumoniae	NCBITAXON	NCBITaxon:1313	Culturing and phenotyping of strains	ERS070118	EMBL Nucleotide Sequence Database	PRJEB2632	http://www.ebi.ac.uk/ena/data/view/ERP000809	2007	F	23B
R34-3136				Streptococcus pneumoniae	NCBITAXON	NCBITaxon:1313	Culturing and phenotyping of strains	ERS043944	EMBL Nucleotide Sequence Database	PRJEB2632	http://www.ebi.ac.uk/ena/data/view/ERP000809	2004	C	23F
153438				Streptococcus pneumoniae	NCBITAXON	NCBITaxon:1313	Culturing and phenotyping of strains	ERS044085	EMBL Nucleotide Sequence Database	PRJEB2632	http://www.ebi.ac.uk/ena/data/view/ERP000809	2001	A	6B
174702				Streptococcus pneumoniae	NCBITAXON	NCBITaxon:1313	Culturing and phenotyping of strains	ERS044092	EMBL Nucleotide Sequence Database	PRJEB2632	http://www.ebi.ac.uk/ena/data/view/ERP000809	2001	C	6B
223832				Streptococcus pneumoniae	NCBITAXON	NCBITaxon:1313	Culturing and phenotyping of strains	ERS044104	EMBL Nucleotide Sequence Database	PRJEB2632	http://www.ebi.ac.uk/ena/data/view/ERP000809	2001	P	6B
481643				Streptococcus pneumoniae	NCBITAXON	NCBITaxon:1313	Culturing and phenotyping of strains	ERS044166	EMBL Nucleotide Sequence Database	PRJEB2632	http://www.ebi.ac.uk/ena/data/view/ERP000809	2001	L	6B
487827				Streptococcus pneumoniae	NCBITAXON	NCBITaxon:1313	Culturing and phenotyping of strains	ERS044168	EMBL Nucleotide Sequence Database	PRJEB2632	http://www.ebi.ac.uk/ena/data/view/ERP000809	2001	E	6B
MD5037				Streptococcus pneumoniae	NCBITAXON	NCBITaxon:1313	Culturing and phenotyping of strains	ERS070063	EMBL Nucleotide Sequence Database	PRJEB2632	http://www.ebi.ac.uk/ena/data/view/ERP000809	2007	E	6B
R34-3186				Streptococcus pneumoniae	NCBITAXON	NCBITaxon:1313	Culturing and phenotyping of strains	ERS043991	EMBL Nucleotide Sequence Database	PRJEB2632	http://www.ebi.ac.uk/ena/data/view/ERP000809	2004	L	6B
R34-3194				Streptococcus pneumoniae	NCBITAXON	NCBITaxon:1313	Culturing and phenotyping of strains	ERS043999	EMBL Nucleotide Sequence Database	PRJEB2632	http://www.ebi.ac.uk/ena/data/view/ERP000809	2004	C	6B
MD5030				Streptococcus pneumoniae	NCBITAXON	NCBITaxon:1313	Culturing and phenotyping of strains	ERS070059	EMBL Nucleotide Sequence Database	PRJEB2632	http://www.ebi.ac.uk/ena/data/view/ERP000809	2007	E	6C
BR1116				Streptococcus pneumoniae	NCBITAXON	NCBITaxon:1313	Culturing and phenotyping of strains	ERS069958	EMBL Nucleotide Sequence Database	PRJEB2632	http://www.ebi.ac.uk/ena/data/view/ERP000809	2007	J	7F
CH2008				Streptococcus pneumoniae	NCBITAXON	NCBITaxon:1313	Culturing and phenotyping of strains	ERS069964	EMBL Nucleotide Sequence Database	PRJEB2632	http://www.ebi.ac.uk/ena/data/view/ERP000809	2007	C	7F
ND6120				Streptococcus pneumoniae	NCBITAXON	NCBITaxon:1313	Culturing and phenotyping of strains	ERS070115	EMBL Nucleotide Sequence Database	PRJEB2632	http://www.ebi.ac.uk/ena/data/view/ERP000809	2007	F	7F
ND6130				Streptococcus pneumoniae	NCBITAXON	NCBITaxon:1313	Culturing and phenotyping of strains	ERS070119	EMBL Nucleotide Sequence Database	PRJEB2632	http://www.ebi.ac.uk/ena/data/view/ERP000809	2007	F	7F
ND6158				Streptococcus pneumoniae	NCBITAXON	NCBITaxon:1313	Culturing and phenotyping of strains	ERS070134	EMBL Nucleotide Sequence Database	PRJEB2632	http://www.ebi.ac.uk/ena/data/view/ERP000809	2007	F	7F
NP7118				Streptococcus pneumoniae	NCBITAXON	NCBITaxon:1313	Culturing and phenotyping of strains	ERS070167	EMBL Nucleotide Sequence Database	PRJEB2632	http://www.ebi.ac.uk/ena/data/view/ERP000809	2007	G	7F
PT8039				Streptococcus pneumoniae	NCBITAXON	NCBITaxon:1313	Culturing and phenotyping of strains	ERS070183	EMBL Nucleotide Sequence Database	PRJEB2632	http://www.ebi.ac.uk/ena/data/view/ERP000809	2007	H	7F
PT8094				Streptococcus pneumoniae	NCBITAXON	NCBITaxon:1313	Culturing and phenotyping of strains	ERS070203	EMBL Nucleotide Sequence Database	PRJEB2632	http://www.ebi.ac.uk/ena/data/view/ERP000809	2007	H	7F
R34-3163				Streptococcus pneumoniae	NCBITAXON	NCBITaxon:1313	Culturing and phenotyping of strains	ERS043967	EMBL Nucleotide Sequence Database	PRJEB2632	http://www.ebi.ac.uk/ena/data/view/ERP000809	2004	I	7F
R34-3219				Streptococcus pneumoniae	NCBITAXON	NCBITaxon:1313	Culturing and phenotyping of strains	ERS044024	EMBL Nucleotide Sequence Database	PRJEB2632	http://www.ebi.ac.uk/ena/data/view/ERP000809	2004	G	7F
72782				Streptococcus pneumoniae	NCBITAXON	NCBITaxon:1313	Culturing and phenotyping of strains	ERS044057	EMBL Nucleotide Sequence Database	PRJEB2632	http://www.ebi.ac.uk/ena/data/view/ERP000809	2001	O	15B/C
103453				Streptococcus pneumoniae	NCBITAXON	NCBITaxon:1313	Culturing and phenotyping of strains	ERS044067	EMBL Nucleotide Sequence Database	PRJEB2632	http://www.ebi.ac.uk/ena/data/view/ERP000809	2001	F	15B/C
146066				Streptococcus pneumoniae	NCBITAXON	NCBITaxon:1313	Culturing and phenotyping of strains	ERS044080	EMBL Nucleotide Sequence Database	PRJEB2632	http://www.ebi.ac.uk/ena/data/view/ERP000809	2001	C	15B/C
217475				Streptococcus pneumoniae	NCBITAXON	NCBITaxon:1313	Culturing and phenotyping of strains	ERS044101	EMBL Nucleotide Sequence Database	PRJEB2632	http://www.ebi.ac.uk/ena/data/view/ERP000809	2001	P	15B/C
362412				Streptococcus pneumoniae	NCBITAXON	NCBITaxon:1313	Culturing and phenotyping of strains	ERS044134	EMBL Nucleotide Sequence Database	PRJEB2632	http://www.ebi.ac.uk/ena/data/view/ERP000809	2001	C	15B/C
365152				Streptococcus pneumoniae	NCBITAXON	NCBITaxon:1313	Culturing and phenotyping of strains	ERS044135	EMBL Nucleotide Sequence Database	PRJEB2632	http://www.ebi.ac.uk/ena/data/view/ERP000809	2001	O	15B/C
372297				Streptococcus pneumoniae	NCBITAXON	NCBITaxon:1313	Culturing and phenotyping of strains	ERS044139	EMBL Nucleotide Sequence Database	PRJEB2632	http://www.ebi.ac.uk/ena/data/view/ERP000809	2001	A	15B/C
483391				Streptococcus pneumoniae	NCBITAXON	NCBITaxon:1313	Culturing and phenotyping of strains	ERS044167	EMBL Nucleotide Sequence Database	PRJEB2632	http://www.ebi.ac.uk/ena/data/view/ERP000809	2001	O	15B/C
492706				Streptococcus pneumoniae	NCBITAXON	NCBITaxon:1313	Culturing and phenotyping of strains	ERS044169	EMBL Nucleotide Sequence Database	PRJEB2632	http://www.ebi.ac.uk/ena/data/view/ERP000809	2001	P	15B/C
509365				Streptococcus pneumoniae	NCBITAXON	NCBITaxon:1313	Culturing and phenotyping of strains	ERS044172	EMBL Nucleotide Sequence Database	PRJEB2632	http://www.ebi.ac.uk/ena/data/view/ERP000809	2001	E	15B/C
BR1022-2				Streptococcus pneumoniae	NCBITAXON	NCBITaxon:1313	Culturing and phenotyping of strains	ERS069923	EMBL Nucleotide Sequence Database	PRJEB2632	http://www.ebi.ac.uk/ena/data/view/ERP000809	2007	J	15B/C
BR1023				Streptococcus pneumoniae	NCBITAXON	NCBITaxon:1313	Culturing and phenotyping of strains	ERS069924	EMBL Nucleotide Sequence Database	PRJEB2632	http://www.ebi.ac.uk/ena/data/view/ERP000809	2007	J	15B/C
BR1025				Streptococcus pneumoniae	NCBITAXON	NCBITaxon:1313	Culturing and phenotyping of strains	ERS069925	EMBL Nucleotide Sequence Database	PRJEB2632	http://www.ebi.ac.uk/ena/data/view/ERP000809	2007	J	15B/C
BR1068				Streptococcus pneumoniae	NCBITAXON	NCBITaxon:1313	Culturing and phenotyping of strains	ERS069937	EMBL Nucleotide Sequence Database	PRJEB2632	http://www.ebi.ac.uk/ena/data/view/ERP000809	2007	J	15B/C
CH2060				Streptococcus pneumoniae	NCBITAXON	NCBITaxon:1313	Culturing and phenotyping of strains	ERS069972	EMBL Nucleotide Sequence Database	PRJEB2632	http://www.ebi.ac.uk/ena/data/view/ERP000809	2007	C	15B/C
CH2085				Streptococcus pneumoniae	NCBITAXON	NCBITaxon:1313	Culturing and phenotyping of strains	ERS069982	EMBL Nucleotide Sequence Database	PRJEB2632	http://www.ebi.ac.uk/ena/data/view/ERP000809	2007	C	15B/C
GL3071				Streptococcus pneumoniae	NCBITAXON	NCBITaxon:1313	Culturing and phenotyping of strains	ERS070012	EMBL Nucleotide Sequence Database	PRJEB2632	http://www.ebi.ac.uk/ena/data/view/ERP000809	2007	I	15B/C
GL3080				Streptococcus pneumoniae	NCBITAXON	NCBITaxon:1313	Culturing and phenotyping of strains	ERS070016	EMBL Nucleotide Sequence Database	PRJEB2632	http://www.ebi.ac.uk/ena/data/view/ERP000809	2007	I	15B/C
LE4011				Streptococcus pneumoniae	NCBITAXON	NCBITaxon:1313	Culturing and phenotyping of strains	ERS070020	EMBL Nucleotide Sequence Database	PRJEB2632	http://www.ebi.ac.uk/ena/data/view/ERP000809	2007	D	15B/C
LE4092				Streptococcus pneumoniae	NCBITAXON	NCBITaxon:1313	Culturing and phenotyping of strains	ERS070040	EMBL Nucleotide Sequence Database	PRJEB2632	http://www.ebi.ac.uk/ena/data/view/ERP000809	2007	D	15B/C
MD5045				Streptococcus pneumoniae	NCBITAXON	NCBITaxon:1313	Culturing and phenotyping of strains	ERS070065	EMBL Nucleotide Sequence Database	PRJEB2632	http://www.ebi.ac.uk/ena/data/view/ERP000809	2007	E	15B/C
MD5052				Streptococcus pneumoniae	NCBITAXON	NCBITaxon:1313	Culturing and phenotyping of strains	ERS070066	EMBL Nucleotide Sequence Database	PRJEB2632	http://www.ebi.ac.uk/ena/data/view/ERP000809	2007	E	15B/C
MD5110				Streptococcus pneumoniae	NCBITAXON	NCBITaxon:1313	Culturing and phenotyping of strains	ERS070077	EMBL Nucleotide Sequence Database	PRJEB2632	http://www.ebi.ac.uk/ena/data/view/ERP000809	2007	E	15B/C
ND6006				Streptococcus pneumoniae	NCBITAXON	NCBITaxon:1313	Culturing and phenotyping of strains	ERS070081	EMBL Nucleotide Sequence Database	PRJEB2632	http://www.ebi.ac.uk/ena/data/view/ERP000809	2007	F	15B/C
ND6121				Streptococcus pneumoniae	NCBITAXON	NCBITaxon:1313	Culturing and phenotyping of strains	ERS070116	EMBL Nucleotide Sequence Database	PRJEB2632	http://www.ebi.ac.uk/ena/data/view/ERP000809	2007	F	15B/C
ND6132				Streptococcus pneumoniae	NCBITAXON	NCBITaxon:1313	Culturing and phenotyping of strains	ERS070120	EMBL Nucleotide Sequence Database	PRJEB2632	http://www.ebi.ac.uk/ena/data/view/ERP000809	2007	F	15B/C
NP7066				Streptococcus pneumoniae	NCBITAXON	NCBITaxon:1313	Culturing and phenotyping of strains	ERS070154	EMBL Nucleotide Sequence Database	PRJEB2632	http://www.ebi.ac.uk/ena/data/view/ERP000809	2007	G	15B/C
NP7081				Streptococcus pneumoniae	NCBITAXON	NCBITaxon:1313	Culturing and phenotyping of strains	ERS070158	EMBL Nucleotide Sequence Database	PRJEB2632	http://www.ebi.ac.uk/ena/data/view/ERP000809	2007	G	15B/C
PT8098				Streptococcus pneumoniae	NCBITAXON	NCBITaxon:1313	Culturing and phenotyping of strains	ERS070204	EMBL Nucleotide Sequence Database	PRJEB2632	http://www.ebi.ac.uk/ena/data/view/ERP000809	2007	H	15B/C
R34-3011				Streptococcus pneumoniae	NCBITAXON	NCBITaxon:1313	Culturing and phenotyping of strains	ERS043832	EMBL Nucleotide Sequence Database	PRJEB2632	http://www.ebi.ac.uk/ena/data/view/ERP000809	2004	D	15B/C
R34-3014				Streptococcus pneumoniae	NCBITAXON	NCBITaxon:1313	Culturing and phenotyping of strains	ERS043835	EMBL Nucleotide Sequence Database	PRJEB2632	http://www.ebi.ac.uk/ena/data/view/ERP000809	2004	D	15B/C
R34-3030				Streptococcus pneumoniae	NCBITAXON	NCBITaxon:1313	Culturing and phenotyping of strains	ERS043851	EMBL Nucleotide Sequence Database	PRJEB2632	http://www.ebi.ac.uk/ena/data/view/ERP000809	2004	C	15B/C
R34-3031				Streptococcus pneumoniae	NCBITAXON	NCBITaxon:1313	Culturing and phenotyping of strains	ERS043852	EMBL Nucleotide Sequence Database	PRJEB2632	http://www.ebi.ac.uk/ena/data/view/ERP000809	2004	C	15B/C
R34-3034				Streptococcus pneumoniae	NCBITAXON	NCBITaxon:1313	Culturing and phenotyping of strains	ERS043855	EMBL Nucleotide Sequence Database	PRJEB2632	http://www.ebi.ac.uk/ena/data/view/ERP000809	2004	J	15B/C
R34-3140				Streptococcus pneumoniae	NCBITAXON	NCBITaxon:1313	Culturing and phenotyping of strains	ERS043948	EMBL Nucleotide Sequence Database	PRJEB2632	http://www.ebi.ac.uk/ena/data/view/ERP000809	2004	L	15B/C
R34-3144				Streptococcus pneumoniae	NCBITAXON	NCBITaxon:1313	Culturing and phenotyping of strains	ERS043952	EMBL Nucleotide Sequence Database	PRJEB2632	http://www.ebi.ac.uk/ena/data/view/ERP000809	2004	C	15B/C
R34-3153				Streptococcus pneumoniae	NCBITAXON	NCBITaxon:1313	Culturing and phenotyping of strains	ERS043958	EMBL Nucleotide Sequence Database	PRJEB2632	http://www.ebi.ac.uk/ena/data/view/ERP000809	2004	N	15B/C
R34-3154				Streptococcus pneumoniae	NCBITAXON	NCBITaxon:1313	Culturing and phenotyping of strains	ERS043959	EMBL Nucleotide Sequence Database	PRJEB2632	http://www.ebi.ac.uk/ena/data/view/ERP000809	2004	I	15B/C
R34-3159				Streptococcus pneumoniae	NCBITAXON	NCBITaxon:1313	Culturing and phenotyping of strains	ERS043964	EMBL Nucleotide Sequence Database	PRJEB2632	http://www.ebi.ac.uk/ena/data/view/ERP000809	2004	L	15B/C
R34-3160				Streptococcus pneumoniae	NCBITAXON	NCBITaxon:1313	Culturing and phenotyping of strains	ERS043966	EMBL Nucleotide Sequence Database	PRJEB2632	http://www.ebi.ac.uk/ena/data/view/ERP000809	2004	L	15B/C
R34-3175				Streptococcus pneumoniae	NCBITAXON	NCBITaxon:1313	Culturing and phenotyping of strains	ERS043980	EMBL Nucleotide Sequence Database	PRJEB2632	http://www.ebi.ac.uk/ena/data/view/ERP000809	2004	K	15B/C
R34-3188				Streptococcus pneumoniae	NCBITAXON	NCBITaxon:1313	Culturing and phenotyping of strains	ERS043993	EMBL Nucleotide Sequence Database	PRJEB2632	http://www.ebi.ac.uk/ena/data/view/ERP000809	2004	F	15B/C
R34-3192				Streptococcus pneumoniae	NCBITAXON	NCBITaxon:1313	Culturing and phenotyping of strains	ERS043997	EMBL Nucleotide Sequence Database	PRJEB2632	http://www.ebi.ac.uk/ena/data/view/ERP000809	2004	B	15B/C
R34-3205				Streptococcus pneumoniae	NCBITAXON	NCBITaxon:1313	Culturing and phenotyping of strains	ERS044010	EMBL Nucleotide Sequence Database	PRJEB2632	http://www.ebi.ac.uk/ena/data/view/ERP000809	2004	J	15B/C
R34-3206				Streptococcus pneumoniae	NCBITAXON	NCBITaxon:1313	Culturing and phenotyping of strains	ERS044011	EMBL Nucleotide Sequence Database	PRJEB2632	http://www.ebi.ac.uk/ena/data/view/ERP000809	2004	J	15B/C
R34-3212				Streptococcus pneumoniae	NCBITAXON	NCBITaxon:1313	Culturing and phenotyping of strains	ERS044017	EMBL Nucleotide Sequence Database	PRJEB2632	http://www.ebi.ac.uk/ena/data/view/ERP000809	2004	L	15B/C
ND6053				Streptococcus pneumoniae	NCBITAXON	NCBITaxon:1313	Culturing and phenotyping of strains	ERS070098	EMBL Nucleotide Sequence Database	PRJEB2632	http://www.ebi.ac.uk/ena/data/view/ERP000809	2007	F	15B/C
ND6116				Streptococcus pneumoniae	NCBITAXON	NCBITaxon:1313	Culturing and phenotyping of strains	ERS070111	EMBL Nucleotide Sequence Database	PRJEB2632	http://www.ebi.ac.uk/ena/data/view/ERP000809	2007	F	15B/C
NP7022				Streptococcus pneumoniae	NCBITAXON	NCBITaxon:1313	Culturing and phenotyping of strains	ERS070142	EMBL Nucleotide Sequence Database	PRJEB2632	http://www.ebi.ac.uk/ena/data/view/ERP000809	2007	G	15B/C
R34-3063				Streptococcus pneumoniae	NCBITAXON	NCBITaxon:1313	Culturing and phenotyping of strains	ERS043883	EMBL Nucleotide Sequence Database	PRJEB2632	http://www.ebi.ac.uk/ena/data/view/ERP000809	2004	G	15B/C
57144				Streptococcus pneumoniae	NCBITAXON	NCBITaxon:1313	Culturing and phenotyping of strains	ERS044051	EMBL Nucleotide Sequence Database	PRJEB2632	http://www.ebi.ac.uk/ena/data/view/ERP000809	2001	H	19A
80104				Streptococcus pneumoniae	NCBITAXON	NCBITaxon:1313	Culturing and phenotyping of strains	ERS044059	EMBL Nucleotide Sequence Database	PRJEB2632	http://www.ebi.ac.uk/ena/data/view/ERP000809	2001	N	19A
135771				Streptococcus pneumoniae	NCBITAXON	NCBITaxon:1313	Culturing and phenotyping of strains	ERS044077	EMBL Nucleotide Sequence Database	PRJEB2632	http://www.ebi.ac.uk/ena/data/view/ERP000809	2001	K	19A
148056				Streptococcus pneumoniae	NCBITAXON	NCBITaxon:1313	Culturing and phenotyping of strains	ERS044082	EMBL Nucleotide Sequence Database	PRJEB2632	http://www.ebi.ac.uk/ena/data/view/ERP000809	2001	N	19A
160449				Streptococcus pneumoniae	NCBITAXON	NCBITaxon:1313	Culturing and phenotyping of strains	ERS044087	EMBL Nucleotide Sequence Database	PRJEB2632	http://www.ebi.ac.uk/ena/data/view/ERP000809	2001	K	19A
210162				Streptococcus pneumoniae	NCBITAXON	NCBITaxon:1313	Culturing and phenotyping of strains	ERS044100	EMBL Nucleotide Sequence Database	PRJEB2632	http://www.ebi.ac.uk/ena/data/view/ERP000809	2001	J	19A
218186				Streptococcus pneumoniae	NCBITAXON	NCBITaxon:1313	Culturing and phenotyping of strains	ERS044102	EMBL Nucleotide Sequence Database	PRJEB2632	http://www.ebi.ac.uk/ena/data/view/ERP000809	2001	O	19A
266035				Streptococcus pneumoniae	NCBITAXON	NCBITaxon:1313	Culturing and phenotyping of strains	ERS044111	EMBL Nucleotide Sequence Database	PRJEB2632	http://www.ebi.ac.uk/ena/data/view/ERP000809	2001	P	19A
312034				Streptococcus pneumoniae	NCBITAXON	NCBITaxon:1313	Culturing and phenotyping of strains	ERS044123	EMBL Nucleotide Sequence Database	PRJEB2632	http://www.ebi.ac.uk/ena/data/view/ERP000809	2001	I	19A
366293				Streptococcus pneumoniae	NCBITAXON	NCBITaxon:1313	Culturing and phenotyping of strains	ERS044137	EMBL Nucleotide Sequence Database	PRJEB2632	http://www.ebi.ac.uk/ena/data/view/ERP000809	2001	K	19A
BR1000				Streptococcus pneumoniae	NCBITAXON	NCBITaxon:1313	Culturing and phenotyping of strains	ERS069916	EMBL Nucleotide Sequence Database	PRJEB2632	http://www.ebi.ac.uk/ena/data/view/ERP000809	2007	J	19A
BR1105				Streptococcus pneumoniae	NCBITAXON	NCBITaxon:1313	Culturing and phenotyping of strains	ERS069950	EMBL Nucleotide Sequence Database	PRJEB2632	http://www.ebi.ac.uk/ena/data/view/ERP000809	2007	J	19A
BR1112				Streptococcus pneumoniae	NCBITAXON	NCBITaxon:1313	Culturing and phenotyping of strains	ERS069954	EMBL Nucleotide Sequence Database	PRJEB2632	http://www.ebi.ac.uk/ena/data/view/ERP000809	2007	J	19A
CH2007				Streptococcus pneumoniae	NCBITAXON	NCBITaxon:1313	Culturing and phenotyping of strains	ERS069963	EMBL Nucleotide Sequence Database	PRJEB2632	http://www.ebi.ac.uk/ena/data/view/ERP000809	2007	C	19A
GL3029				Streptococcus pneumoniae	NCBITAXON	NCBITaxon:1313	Culturing and phenotyping of strains	ERS069999	EMBL Nucleotide Sequence Database	PRJEB2632	http://www.ebi.ac.uk/ena/data/view/ERP000809	2007	I	19A
GL3036				Streptococcus pneumoniae	NCBITAXON	NCBITaxon:1313	Culturing and phenotyping of strains	ERS070003	EMBL Nucleotide Sequence Database	PRJEB2632	http://www.ebi.ac.uk/ena/data/view/ERP000809	2007	I	19A
GL3060				Streptococcus pneumoniae	NCBITAXON	NCBITaxon:1313	Culturing and phenotyping of strains	ERS070009	EMBL Nucleotide Sequence Database	PRJEB2632	http://www.ebi.ac.uk/ena/data/view/ERP000809	2007	I	19A
GL3066				Streptococcus pneumoniae	NCBITAXON	NCBITaxon:1313	Culturing and phenotyping of strains	ERS070011	EMBL Nucleotide Sequence Database	PRJEB2632	http://www.ebi.ac.uk/ena/data/view/ERP000809	2007	I	19A
GL3077				Streptococcus pneumoniae	NCBITAXON	NCBITaxon:1313	Culturing and phenotyping of strains	ERS070014	EMBL Nucleotide Sequence Database	PRJEB2632	http://www.ebi.ac.uk/ena/data/view/ERP000809	2007	I	19A
LE4055				Streptococcus pneumoniae	NCBITAXON	NCBITaxon:1313	Culturing and phenotyping of strains	ERS070031	EMBL Nucleotide Sequence Database	PRJEB2632	http://www.ebi.ac.uk/ena/data/view/ERP000809	2007	D	19A
LE4059				Streptococcus pneumoniae	NCBITAXON	NCBITaxon:1313	Culturing and phenotyping of strains	ERS070033	EMBL Nucleotide Sequence Database	PRJEB2632	http://www.ebi.ac.uk/ena/data/view/ERP000809	2007	D	19A
LE4106				Streptococcus pneumoniae	NCBITAXON	NCBITaxon:1313	Culturing and phenotyping of strains	ERS070044	EMBL Nucleotide Sequence Database	PRJEB2632	http://www.ebi.ac.uk/ena/data/view/ERP000809	2007	D	19A
LE4142				Streptococcus pneumoniae	NCBITAXON	NCBITaxon:1313	Culturing and phenotyping of strains	ERS070051	EMBL Nucleotide Sequence Database	PRJEB2632	http://www.ebi.ac.uk/ena/data/view/ERP000809	2007	D	19A
MD5033				Streptococcus pneumoniae	NCBITAXON	NCBITaxon:1313	Culturing and phenotyping of strains	ERS070061	EMBL Nucleotide Sequence Database	PRJEB2632	http://www.ebi.ac.uk/ena/data/view/ERP000809	2007	E	19A
MD5104				Streptococcus pneumoniae	NCBITAXON	NCBITaxon:1313	Culturing and phenotyping of strains	ERS070074	EMBL Nucleotide Sequence Database	PRJEB2632	http://www.ebi.ac.uk/ena/data/view/ERP000809	2007	E	19A
ND6022				Streptococcus pneumoniae	NCBITAXON	NCBITaxon:1313	Culturing and phenotyping of strains	ERS070088	EMBL Nucleotide Sequence Database	PRJEB2632	http://www.ebi.ac.uk/ena/data/view/ERP000809	2007	F	19A
ND6064				Streptococcus pneumoniae	NCBITAXON	NCBITaxon:1313	Culturing and phenotyping of strains	ERS070100	EMBL Nucleotide Sequence Database	PRJEB2632	http://www.ebi.ac.uk/ena/data/view/ERP000809	2007	F	19A
ND6139				Streptococcus pneumoniae	NCBITAXON	NCBITaxon:1313	Culturing and phenotyping of strains	ERS070125	EMBL Nucleotide Sequence Database	PRJEB2632	http://www.ebi.ac.uk/ena/data/view/ERP000809	2007	F	19A
NP7100				Streptococcus pneumoniae	NCBITAXON	NCBITaxon:1313	Culturing and phenotyping of strains	ERS070160	EMBL Nucleotide Sequence Database	PRJEB2632	http://www.ebi.ac.uk/ena/data/view/ERP000809	2007	G	19A
NP7101				Streptococcus pneumoniae	NCBITAXON	NCBITaxon:1313	Culturing and phenotyping of strains	ERS070161	EMBL Nucleotide Sequence Database	PRJEB2632	http://www.ebi.ac.uk/ena/data/view/ERP000809	2007	G	19A
PT8004				Streptococcus pneumoniae	NCBITAXON	NCBITaxon:1313	Culturing and phenotyping of strains	ERS070171	EMBL Nucleotide Sequence Database	PRJEB2632	http://www.ebi.ac.uk/ena/data/view/ERP000809	2007	H	19A
PT8009				Streptococcus pneumoniae	NCBITAXON	NCBITaxon:1313	Culturing and phenotyping of strains	ERS070172	EMBL Nucleotide Sequence Database	PRJEB2632	http://www.ebi.ac.uk/ena/data/view/ERP000809	2007	H	19A
PT8014				Streptococcus pneumoniae	NCBITAXON	NCBITaxon:1313	Culturing and phenotyping of strains	ERS070175	EMBL Nucleotide Sequence Database	PRJEB2632	http://www.ebi.ac.uk/ena/data/view/ERP000809	2007	H	19A
PT8052				Streptococcus pneumoniae	NCBITAXON	NCBITaxon:1313	Culturing and phenotyping of strains	ERS070186	EMBL Nucleotide Sequence Database	PRJEB2632	http://www.ebi.ac.uk/ena/data/view/ERP000809	2007	H	19A
PT8106				Streptococcus pneumoniae	NCBITAXON	NCBITaxon:1313	Culturing and phenotyping of strains	ERS070206	EMBL Nucleotide Sequence Database	PRJEB2632	http://www.ebi.ac.uk/ena/data/view/ERP000809	2007	H	19A
R34-3049				Streptococcus pneumoniae	NCBITAXON	NCBITaxon:1313	Culturing and phenotyping of strains	ERS043869	EMBL Nucleotide Sequence Database	PRJEB2632	http://www.ebi.ac.uk/ena/data/view/ERP000809	2004	J	19A
R34-3061				Streptococcus pneumoniae	NCBITAXON	NCBITaxon:1313	Culturing and phenotyping of strains	ERS043881	EMBL Nucleotide Sequence Database	PRJEB2632	http://www.ebi.ac.uk/ena/data/view/ERP000809	2004	G	19A
R34-3068				Streptococcus pneumoniae	NCBITAXON	NCBITaxon:1313	Culturing and phenotyping of strains	ERS043887	EMBL Nucleotide Sequence Database	PRJEB2632	http://www.ebi.ac.uk/ena/data/view/ERP000809	2004	F	19A
R34-3073				Streptococcus pneumoniae	NCBITAXON	NCBITaxon:1313	Culturing and phenotyping of strains	ERS043892	EMBL Nucleotide Sequence Database	PRJEB2632	http://www.ebi.ac.uk/ena/data/view/ERP000809	2004	F	19A
R34-3079				Streptococcus pneumoniae	NCBITAXON	NCBITaxon:1313	Culturing and phenotyping of strains	ERS043898	EMBL Nucleotide Sequence Database	PRJEB2632	http://www.ebi.ac.uk/ena/data/view/ERP000809	2004	D	19A
R34-3103				Streptococcus pneumoniae	NCBITAXON	NCBITaxon:1313	Culturing and phenotyping of strains	ERS043922	EMBL Nucleotide Sequence Database	PRJEB2632	http://www.ebi.ac.uk/ena/data/view/ERP000809	2004	H	19A
R34-3110				Streptococcus pneumoniae	NCBITAXON	NCBITaxon:1313	Culturing and phenotyping of strains	ERS043925	EMBL Nucleotide Sequence Database	PRJEB2632	http://www.ebi.ac.uk/ena/data/view/ERP000809	2004	G	19A
R34-3116				Streptococcus pneumoniae	NCBITAXON	NCBITaxon:1313	Culturing and phenotyping of strains	ERS043931	EMBL Nucleotide Sequence Database	PRJEB2632	http://www.ebi.ac.uk/ena/data/view/ERP000809	2004	L	19A
R34-3124				Streptococcus pneumoniae	NCBITAXON	NCBITaxon:1313	Culturing and phenotyping of strains	ERS043938	EMBL Nucleotide Sequence Database	PRJEB2632	http://www.ebi.ac.uk/ena/data/view/ERP000809	2004	G	19A
R34-3185				Streptococcus pneumoniae	NCBITAXON	NCBITaxon:1313	Culturing and phenotyping of strains	ERS043990	EMBL Nucleotide Sequence Database	PRJEB2632	http://www.ebi.ac.uk/ena/data/view/ERP000809	2004	L	19A
R34-3197				Streptococcus pneumoniae	NCBITAXON	NCBITaxon:1313	Culturing and phenotyping of strains	ERS044002	EMBL Nucleotide Sequence Database	PRJEB2632	http://www.ebi.ac.uk/ena/data/view/ERP000809	2004	B	19A
R34-3218				Streptococcus pneumoniae	NCBITAXON	NCBITaxon:1313	Culturing and phenotyping of strains	ERS044023	EMBL Nucleotide Sequence Database	PRJEB2632	http://www.ebi.ac.uk/ena/data/view/ERP000809	2004	B	19A
95344				Streptococcus pneumoniae	NCBITAXON	NCBITaxon:1313	Culturing and phenotyping of strains	ERS044064	EMBL Nucleotide Sequence Database	PRJEB2632	http://www.ebi.ac.uk/ena/data/view/ERP000809	2001	B	7C
276430				Streptococcus pneumoniae	NCBITAXON	NCBITaxon:1313	Culturing and phenotyping of strains	ERS044113	EMBL Nucleotide Sequence Database	PRJEB2632	http://www.ebi.ac.uk/ena/data/view/ERP000809	2001	I	18C
154389				Streptococcus pneumoniae	NCBITAXON	NCBITaxon:1313	Culturing and phenotyping of strains	ERS044086	EMBL Nucleotide Sequence Database	PRJEB2632	http://www.ebi.ac.uk/ena/data/view/ERP000809	2001	N	23A
354557				Streptococcus pneumoniae	NCBITAXON	NCBITaxon:1313	Culturing and phenotyping of strains	ERS044132	EMBL Nucleotide Sequence Database	PRJEB2632	http://www.ebi.ac.uk/ena/data/view/ERP000809	2001	N	23A
BR1090				Streptococcus pneumoniae	NCBITAXON	NCBITaxon:1313	Culturing and phenotyping of strains	ERS069946	EMBL Nucleotide Sequence Database	PRJEB2632	http://www.ebi.ac.uk/ena/data/view/ERP000809	2007	J	23A
BR1114				Streptococcus pneumoniae	NCBITAXON	NCBITaxon:1313	Culturing and phenotyping of strains	ERS069956	EMBL Nucleotide Sequence Database	PRJEB2632	http://www.ebi.ac.uk/ena/data/view/ERP000809	2007	J	23A
CH2026				Streptococcus pneumoniae	NCBITAXON	NCBITaxon:1313	Culturing and phenotyping of strains	ERS069967	EMBL Nucleotide Sequence Database	PRJEB2632	http://www.ebi.ac.uk/ena/data/view/ERP000809	2007	C	23A
CH2061				Streptococcus pneumoniae	NCBITAXON	NCBITaxon:1313	Culturing and phenotyping of strains	ERS069973	EMBL Nucleotide Sequence Database	PRJEB2632	http://www.ebi.ac.uk/ena/data/view/ERP000809	2007	C	23A
CH2116				Streptococcus pneumoniae	NCBITAXON	NCBITaxon:1313	Culturing and phenotyping of strains	ERS069989	EMBL Nucleotide Sequence Database	PRJEB2632	http://www.ebi.ac.uk/ena/data/view/ERP000809	2007	C	23A
GL3023				Streptococcus pneumoniae	NCBITAXON	NCBITaxon:1313	Culturing and phenotyping of strains	ERS069997	EMBL Nucleotide Sequence Database	PRJEB2632	http://www.ebi.ac.uk/ena/data/view/ERP000809	2007	I	23A
GL3049				Streptococcus pneumoniae	NCBITAXON	NCBITaxon:1313	Culturing and phenotyping of strains	ERS070007	EMBL Nucleotide Sequence Database	PRJEB2632	http://www.ebi.ac.uk/ena/data/view/ERP000809	2007	I	23A
LE4020				Streptococcus pneumoniae	NCBITAXON	NCBITaxon:1313	Culturing and phenotyping of strains	ERS070024	EMBL Nucleotide Sequence Database	PRJEB2632	http://www.ebi.ac.uk/ena/data/view/ERP000809	2007	D	23A
LE4058				Streptococcus pneumoniae	NCBITAXON	NCBITaxon:1313	Culturing and phenotyping of strains	ERS070032	EMBL Nucleotide Sequence Database	PRJEB2632	http://www.ebi.ac.uk/ena/data/view/ERP000809	2007	D	23A
LE4081				Streptococcus pneumoniae	NCBITAXON	NCBITaxon:1313	Culturing and phenotyping of strains	ERS070037	EMBL Nucleotide Sequence Database	PRJEB2632	http://www.ebi.ac.uk/ena/data/view/ERP000809	2007	D	23A
ND6051				Streptococcus pneumoniae	NCBITAXON	NCBITaxon:1313	Culturing and phenotyping of strains	ERS070096	EMBL Nucleotide Sequence Database	PRJEB2632	http://www.ebi.ac.uk/ena/data/view/ERP000809	2007	F	23A
PT8021				Streptococcus pneumoniae	NCBITAXON	NCBITaxon:1313	Culturing and phenotyping of strains	ERS070178	EMBL Nucleotide Sequence Database	PRJEB2632	http://www.ebi.ac.uk/ena/data/view/ERP000809	2007	H	23A
R34-3050				Streptococcus pneumoniae	NCBITAXON	NCBITaxon:1313	Culturing and phenotyping of strains	ERS043870	EMBL Nucleotide Sequence Database	PRJEB2632	http://www.ebi.ac.uk/ena/data/view/ERP000809	2004	J	23A
R34-3051				Streptococcus pneumoniae	NCBITAXON	NCBITaxon:1313	Culturing and phenotyping of strains	ERS043871	EMBL Nucleotide Sequence Database	PRJEB2632	http://www.ebi.ac.uk/ena/data/view/ERP000809	2004	G	23A
R34-3055				Streptococcus pneumoniae	NCBITAXON	NCBITaxon:1313	Culturing and phenotyping of strains	ERS043875	EMBL Nucleotide Sequence Database	PRJEB2632	http://www.ebi.ac.uk/ena/data/view/ERP000809	2004	F	23A
R34-3057				Streptococcus pneumoniae	NCBITAXON	NCBITaxon:1313	Culturing and phenotyping of strains	ERS043877	EMBL Nucleotide Sequence Database	PRJEB2632	http://www.ebi.ac.uk/ena/data/view/ERP000809	2004	G	23A
R34-3067				Streptococcus pneumoniae	NCBITAXON	NCBITaxon:1313	Culturing and phenotyping of strains	ERS043886	EMBL Nucleotide Sequence Database	PRJEB2632	http://www.ebi.ac.uk/ena/data/view/ERP000809	2004	F	23A
R34-3127				Streptococcus pneumoniae	NCBITAXON	NCBITaxon:1313	Culturing and phenotyping of strains	ERS043941	EMBL Nucleotide Sequence Database	PRJEB2632	http://www.ebi.ac.uk/ena/data/view/ERP000809	2004	G	23A
R34-3174				Streptococcus pneumoniae	NCBITAXON	NCBITaxon:1313	Culturing and phenotyping of strains	ERS043979	EMBL Nucleotide Sequence Database	PRJEB2632	http://www.ebi.ac.uk/ena/data/view/ERP000809	2004	M	23A
R34-3177				Streptococcus pneumoniae	NCBITAXON	NCBITaxon:1313	Culturing and phenotyping of strains	ERS043982	EMBL Nucleotide Sequence Database	PRJEB2632	http://www.ebi.ac.uk/ena/data/view/ERP000809	2004	F	23A
248734				Streptococcus pneumoniae	NCBITAXON	NCBITaxon:1313	Culturing and phenotyping of strains	ERS044108	EMBL Nucleotide Sequence Database	PRJEB2632	http://www.ebi.ac.uk/ena/data/view/ERP000809	2001	D	23B
BR1014				Streptococcus pneumoniae	NCBITAXON	NCBITaxon:1313	Culturing and phenotyping of strains	ERS069920	EMBL Nucleotide Sequence Database	PRJEB2632	http://www.ebi.ac.uk/ena/data/view/ERP000809	2007	J	23B
BR1084				Streptococcus pneumoniae	NCBITAXON	NCBITaxon:1313	Culturing and phenotyping of strains	ERS069943	EMBL Nucleotide Sequence Database	PRJEB2632	http://www.ebi.ac.uk/ena/data/view/ERP000809	2007	J	23B
CH2124				Streptococcus pneumoniae	NCBITAXON	NCBITaxon:1313	Culturing and phenotyping of strains	ERS069991	EMBL Nucleotide Sequence Database	PRJEB2632	http://www.ebi.ac.uk/ena/data/view/ERP000809	2007	C	23B
GL3024				Streptococcus pneumoniae	NCBITAXON	NCBITaxon:1313	Culturing and phenotyping of strains	ERS069998	EMBL Nucleotide Sequence Database	PRJEB2632	http://www.ebi.ac.uk/ena/data/view/ERP000809	2007	I	23B
GL3075				Streptococcus pneumoniae	NCBITAXON	NCBITaxon:1313	Culturing and phenotyping of strains	ERS070013	EMBL Nucleotide Sequence Database	PRJEB2632	http://www.ebi.ac.uk/ena/data/view/ERP000809	2007	I	23B
LE4083				Streptococcus pneumoniae	NCBITAXON	NCBITaxon:1313	Culturing and phenotyping of strains	ERS070038	EMBL Nucleotide Sequence Database	PRJEB2632	http://www.ebi.ac.uk/ena/data/view/ERP000809	2007	D	23B
LE4117				Streptococcus pneumoniae	NCBITAXON	NCBITaxon:1313	Culturing and phenotyping of strains	ERS070046	EMBL Nucleotide Sequence Database	PRJEB2632	http://www.ebi.ac.uk/ena/data/view/ERP000809	2007	D	23B
LE4150				Streptococcus pneumoniae	NCBITAXON	NCBITaxon:1313	Culturing and phenotyping of strains	ERS070052	EMBL Nucleotide Sequence Database	PRJEB2632	http://www.ebi.ac.uk/ena/data/view/ERP000809	2007	D	23B
MD5035				Streptococcus pneumoniae	NCBITAXON	NCBITaxon:1313	Culturing and phenotyping of strains	ERS070062	EMBL Nucleotide Sequence Database	PRJEB2632	http://www.ebi.ac.uk/ena/data/view/ERP000809	2007	E	23B
ND6008				Streptococcus pneumoniae	NCBITAXON	NCBITaxon:1313	Culturing and phenotyping of strains	ERS070083	EMBL Nucleotide Sequence Database	PRJEB2632	http://www.ebi.ac.uk/ena/data/view/ERP000809	2007	F	23B
ND6059				Streptococcus pneumoniae	NCBITAXON	NCBITaxon:1313	Culturing and phenotyping of strains	ERS070099	EMBL Nucleotide Sequence Database	PRJEB2632	http://www.ebi.ac.uk/ena/data/view/ERP000809	2007	F	23B
ND6115				Streptococcus pneumoniae	NCBITAXON	NCBITaxon:1313	Culturing and phenotyping of strains	ERS070110	EMBL Nucleotide Sequence Database	PRJEB2632	http://www.ebi.ac.uk/ena/data/view/ERP000809	2007	F	23B
ND6144				Streptococcus pneumoniae	NCBITAXON	NCBITaxon:1313	Culturing and phenotyping of strains	ERS070129	EMBL Nucleotide Sequence Database	PRJEB2632	http://www.ebi.ac.uk/ena/data/view/ERP000809	2007	F	23B
NP7006				Streptococcus pneumoniae	NCBITAXON	NCBITaxon:1313	Culturing and phenotyping of strains	ERS070136	EMBL Nucleotide Sequence Database	PRJEB2632	http://www.ebi.ac.uk/ena/data/view/ERP000809	2007	G	23B
R34-3019				Streptococcus pneumoniae	NCBITAXON	NCBITaxon:1313	Culturing and phenotyping of strains	ERS043840	EMBL Nucleotide Sequence Database	PRJEB2632	http://www.ebi.ac.uk/ena/data/view/ERP000809	2004	I	23B
R34-3020				Streptococcus pneumoniae	NCBITAXON	NCBITaxon:1313	Culturing and phenotyping of strains	ERS043841	EMBL Nucleotide Sequence Database	PRJEB2632	http://www.ebi.ac.uk/ena/data/view/ERP000809	2004	I	23B
R34-3022				Streptococcus pneumoniae	NCBITAXON	NCBITaxon:1313	Culturing and phenotyping of strains	ERS043843	EMBL Nucleotide Sequence Database	PRJEB2632	http://www.ebi.ac.uk/ena/data/view/ERP000809	2004	I	23B
R34-3114				Streptococcus pneumoniae	NCBITAXON	NCBITaxon:1313	Culturing and phenotyping of strains	ERS043929	EMBL Nucleotide Sequence Database	PRJEB2632	http://www.ebi.ac.uk/ena/data/view/ERP000809	2004	L	23B
R34-3169				Streptococcus pneumoniae	NCBITAXON	NCBITaxon:1313	Culturing and phenotyping of strains	ERS043973	EMBL Nucleotide Sequence Database	PRJEB2632	http://www.ebi.ac.uk/ena/data/view/ERP000809	2004	L	23B
R34-3195				Streptococcus pneumoniae	NCBITAXON	NCBITaxon:1313	Culturing and phenotyping of strains	ERS044000	EMBL Nucleotide Sequence Database	PRJEB2632	http://www.ebi.ac.uk/ena/data/view/ERP000809	2004	C	23B
25310				Streptococcus pneumoniae	NCBITAXON	NCBITaxon:1313	Culturing and phenotyping of strains	ERS044042	EMBL Nucleotide Sequence Database	PRJEB2632	http://www.ebi.ac.uk/ena/data/view/ERP000809	2001	B	23F
49470				Streptococcus pneumoniae	NCBITAXON	NCBITaxon:1313	Culturing and phenotyping of strains	ERS044049	EMBL Nucleotide Sequence Database	PRJEB2632	http://www.ebi.ac.uk/ena/data/view/ERP000809	2001	M	23F
151684				Streptococcus pneumoniae	NCBITAXON	NCBITaxon:1313	Culturing and phenotyping of strains	ERS044083	EMBL Nucleotide Sequence Database	PRJEB2632	http://www.ebi.ac.uk/ena/data/view/ERP000809	2001	L	23F
203692				Streptococcus pneumoniae	NCBITAXON	NCBITaxon:1313	Culturing and phenotyping of strains	ERS044096	EMBL Nucleotide Sequence Database	PRJEB2632	http://www.ebi.ac.uk/ena/data/view/ERP000809	2001	O	23F
239434				Streptococcus pneumoniae	NCBITAXON	NCBITaxon:1313	Culturing and phenotyping of strains	ERS044106	EMBL Nucleotide Sequence Database	PRJEB2632	http://www.ebi.ac.uk/ena/data/view/ERP000809	2001	B	23F
365502				Streptococcus pneumoniae	NCBITAXON	NCBITaxon:1313	Culturing and phenotyping of strains	ERS044136	EMBL Nucleotide Sequence Database	PRJEB2632	http://www.ebi.ac.uk/ena/data/view/ERP000809	2001	J	23F
427937				Streptococcus pneumoniae	NCBITAXON	NCBITaxon:1313	Culturing and phenotyping of strains	ERS044152	EMBL Nucleotide Sequence Database	PRJEB2632	http://www.ebi.ac.uk/ena/data/view/ERP000809	2001	E	23F
462956				Streptococcus pneumoniae	NCBITAXON	NCBITaxon:1313	Culturing and phenotyping of strains	ERS044163	EMBL Nucleotide Sequence Database	PRJEB2632	http://www.ebi.ac.uk/ena/data/view/ERP000809	2001	H	23F
R34-3013				Streptococcus pneumoniae	NCBITAXON	NCBITaxon:1313	Culturing and phenotyping of strains	ERS043834	EMBL Nucleotide Sequence Database	PRJEB2632	http://www.ebi.ac.uk/ena/data/view/ERP000809	2004	D	23F
R34-3029				Streptococcus pneumoniae	NCBITAXON	NCBITaxon:1313	Culturing and phenotyping of strains	ERS043850	EMBL Nucleotide Sequence Database	PRJEB2632	http://www.ebi.ac.uk/ena/data/view/ERP000809	2004	C	23F
R34-3076				Streptococcus pneumoniae	NCBITAXON	NCBITaxon:1313	Culturing and phenotyping of strains	ERS043895	EMBL Nucleotide Sequence Database	PRJEB2632	http://www.ebi.ac.uk/ena/data/view/ERP000809	2004	F	23F
R34-3181				Streptococcus pneumoniae	NCBITAXON	NCBITaxon:1313	Culturing and phenotyping of strains	ERS043986	EMBL Nucleotide Sequence Database	PRJEB2632	http://www.ebi.ac.uk/ena/data/view/ERP000809	2004	H	23F
93209				Streptococcus pneumoniae	NCBITAXON	NCBITaxon:1313	Culturing and phenotyping of strains	ERS044063	EMBL Nucleotide Sequence Database	PRJEB2632	http://www.ebi.ac.uk/ena/data/view/ERP000809	2001	J	6C
119571				Streptococcus pneumoniae	NCBITAXON	NCBITaxon:1313	Culturing and phenotyping of strains	ERS044072	EMBL Nucleotide Sequence Database	PRJEB2632	http://www.ebi.ac.uk/ena/data/view/ERP000809	2001	I	6C
291880				Streptococcus pneumoniae	NCBITAXON	NCBITaxon:1313	Culturing and phenotyping of strains	ERS044117	EMBL Nucleotide Sequence Database	PRJEB2632	http://www.ebi.ac.uk/ena/data/view/ERP000809	2001	K	6C
BR1045				Streptococcus pneumoniae	NCBITAXON	NCBITaxon:1313	Culturing and phenotyping of strains	ERS069930	EMBL Nucleotide Sequence Database	PRJEB2632	http://www.ebi.ac.uk/ena/data/view/ERP000809	2007	J	6C
BR1076				Streptococcus pneumoniae	NCBITAXON	NCBITaxon:1313	Culturing and phenotyping of strains	ERS069939	EMBL Nucleotide Sequence Database	PRJEB2632	http://www.ebi.ac.uk/ena/data/view/ERP000809	2007	J	6C
GL3032				Streptococcus pneumoniae	NCBITAXON	NCBITaxon:1313	Culturing and phenotyping of strains	ERS070002	EMBL Nucleotide Sequence Database	PRJEB2632	http://www.ebi.ac.uk/ena/data/view/ERP000809	2007	I	6C
LE4079				Streptococcus pneumoniae	NCBITAXON	NCBITaxon:1313	Culturing and phenotyping of strains	ERS070036	EMBL Nucleotide Sequence Database	PRJEB2632	http://www.ebi.ac.uk/ena/data/view/ERP000809	2007	D	6C
LE4100				Streptococcus pneumoniae	NCBITAXON	NCBITaxon:1313	Culturing and phenotyping of strains	ERS070043	EMBL Nucleotide Sequence Database	PRJEB2632	http://www.ebi.ac.uk/ena/data/view/ERP000809	2007	D	6C
MD5031				Streptococcus pneumoniae	NCBITAXON	NCBITaxon:1313	Culturing and phenotyping of strains	ERS070060	EMBL Nucleotide Sequence Database	PRJEB2632	http://www.ebi.ac.uk/ena/data/view/ERP000809	2007	E	6C
ND6046				Streptococcus pneumoniae	NCBITAXON	NCBITaxon:1313	Culturing and phenotyping of strains	ERS070094	EMBL Nucleotide Sequence Database	PRJEB2632	http://www.ebi.ac.uk/ena/data/view/ERP000809	2007	F	6C
ND6110				Streptococcus pneumoniae	NCBITAXON	NCBITaxon:1313	Culturing and phenotyping of strains	ERS070108	EMBL Nucleotide Sequence Database	PRJEB2632	http://www.ebi.ac.uk/ena/data/view/ERP000809	2007	F	6C
ND6135				Streptococcus pneumoniae	NCBITAXON	NCBITaxon:1313	Culturing and phenotyping of strains	ERS070123	EMBL Nucleotide Sequence Database	PRJEB2632	http://www.ebi.ac.uk/ena/data/view/ERP000809	2007	F	6C
NP7028				Streptococcus pneumoniae	NCBITAXON	NCBITaxon:1313	Culturing and phenotyping of strains	ERS070144	EMBL Nucleotide Sequence Database	PRJEB2632	http://www.ebi.ac.uk/ena/data/view/ERP000809	2007	G	6C
NP7029				Streptococcus pneumoniae	NCBITAXON	NCBITaxon:1313	Culturing and phenotyping of strains	ERS070145	EMBL Nucleotide Sequence Database	PRJEB2632	http://www.ebi.ac.uk/ena/data/view/ERP000809	2007	G	6C
NP7070				Streptococcus pneumoniae	NCBITAXON	NCBITaxon:1313	Culturing and phenotyping of strains	ERS070155	EMBL Nucleotide Sequence Database	PRJEB2632	http://www.ebi.ac.uk/ena/data/view/ERP000809	2007	G	6C
NP7078				Streptococcus pneumoniae	NCBITAXON	NCBITaxon:1313	Culturing and phenotyping of strains	ERS070157	EMBL Nucleotide Sequence Database	PRJEB2632	http://www.ebi.ac.uk/ena/data/view/ERP000809	2007	G	6C
PT8081				Streptococcus pneumoniae	NCBITAXON	NCBITaxon:1313	Culturing and phenotyping of strains	ERS070196	EMBL Nucleotide Sequence Database	PRJEB2632	http://www.ebi.ac.uk/ena/data/view/ERP000809	2007	H	6C
PT8092				Streptococcus pneumoniae	NCBITAXON	NCBITaxon:1313	Culturing and phenotyping of strains	ERS070201	EMBL Nucleotide Sequence Database	PRJEB2632	http://www.ebi.ac.uk/ena/data/view/ERP000809	2007	H	6C
PT8114				Streptococcus pneumoniae	NCBITAXON	NCBITaxon:1313	Culturing and phenotyping of strains	ERS070208	EMBL Nucleotide Sequence Database	PRJEB2632	http://www.ebi.ac.uk/ena/data/view/ERP000809	2007	H	6C
R34-3041				Streptococcus pneumoniae	NCBITAXON	NCBITaxon:1313	Culturing and phenotyping of strains	ERS043862	EMBL Nucleotide Sequence Database	PRJEB2632	http://www.ebi.ac.uk/ena/data/view/ERP000809	2004	J	6C
R34-3060				Streptococcus pneumoniae	NCBITAXON	NCBITaxon:1313	Culturing and phenotyping of strains	ERS043880	EMBL Nucleotide Sequence Database	PRJEB2632	http://www.ebi.ac.uk/ena/data/view/ERP000809	2004	G	6C
R34-3072				Streptococcus pneumoniae	NCBITAXON	NCBITaxon:1313	Culturing and phenotyping of strains	ERS043891	EMBL Nucleotide Sequence Database	PRJEB2632	http://www.ebi.ac.uk/ena/data/view/ERP000809	2004	F	6C
R34-3089				Streptococcus pneumoniae	NCBITAXON	NCBITaxon:1313	Culturing and phenotyping of strains	ERS043908	EMBL Nucleotide Sequence Database	PRJEB2632	http://www.ebi.ac.uk/ena/data/view/ERP000809	2004	M	6C
R34-3092				Streptococcus pneumoniae	NCBITAXON	NCBITaxon:1313	Culturing and phenotyping of strains	ERS043911	EMBL Nucleotide Sequence Database	PRJEB2632	http://www.ebi.ac.uk/ena/data/view/ERP000809	2004	D	6C
R34-3125				Streptococcus pneumoniae	NCBITAXON	NCBITaxon:1313	Culturing and phenotyping of strains	ERS043939	EMBL Nucleotide Sequence Database	PRJEB2632	http://www.ebi.ac.uk/ena/data/view/ERP000809	2004	G	6C
R34-3053				Streptococcus pneumoniae	NCBITAXON	NCBITaxon:1313	Culturing and phenotyping of strains	ERS043873	EMBL Nucleotide Sequence Database	PRJEB2632	http://www.ebi.ac.uk/ena/data/view/ERP000809	2004	P	NT
7649				Streptococcus pneumoniae	NCBITAXON	NCBITaxon:1313	Culturing and phenotyping of strains	ERS044039	EMBL Nucleotide Sequence Database	PRJEB2632	http://www.ebi.ac.uk/ena/data/view/ERP000809	2001	J	35B
67094				Streptococcus pneumoniae	NCBITAXON	NCBITaxon:1313	Culturing and phenotyping of strains	ERS044055	EMBL Nucleotide Sequence Database	PRJEB2632	http://www.ebi.ac.uk/ena/data/view/ERP000809	2001	F	35B
379678				Streptococcus pneumoniae	NCBITAXON	NCBITaxon:1313	Culturing and phenotyping of strains	ERS044140	EMBL Nucleotide Sequence Database	PRJEB2632	http://www.ebi.ac.uk/ena/data/view/ERP000809	2001	K	35B
BR1029				Streptococcus pneumoniae	NCBITAXON	NCBITaxon:1313	Culturing and phenotyping of strains	ERS069926	EMBL Nucleotide Sequence Database	PRJEB2632	http://www.ebi.ac.uk/ena/data/view/ERP000809	2007	J	35B
CH2016				Streptococcus pneumoniae	NCBITAXON	NCBITaxon:1313	Culturing and phenotyping of strains	ERS069965	EMBL Nucleotide Sequence Database	PRJEB2632	http://www.ebi.ac.uk/ena/data/view/ERP000809	2007	C	35B
CH2074				Streptococcus pneumoniae	NCBITAXON	NCBITaxon:1313	Culturing and phenotyping of strains	ERS069977	EMBL Nucleotide Sequence Database	PRJEB2632	http://www.ebi.ac.uk/ena/data/view/ERP000809	2007	C	35B
CH2075				Streptococcus pneumoniae	NCBITAXON	NCBITaxon:1313	Culturing and phenotyping of strains	ERS069978	EMBL Nucleotide Sequence Database	PRJEB2632	http://www.ebi.ac.uk/ena/data/view/ERP000809	2007	C	35B
CH2083				Streptococcus pneumoniae	NCBITAXON	NCBITaxon:1313	Culturing and phenotyping of strains	ERS069980	EMBL Nucleotide Sequence Database	PRJEB2632	http://www.ebi.ac.uk/ena/data/view/ERP000809	2007	C	35B
CH2123				Streptococcus pneumoniae	NCBITAXON	NCBITaxon:1313	Culturing and phenotyping of strains	ERS069990	EMBL Nucleotide Sequence Database	PRJEB2632	http://www.ebi.ac.uk/ena/data/view/ERP000809	2007	C	35B
GL3019				Streptococcus pneumoniae	NCBITAXON	NCBITaxon:1313	Culturing and phenotyping of strains	ERS069995	EMBL Nucleotide Sequence Database	PRJEB2632	http://www.ebi.ac.uk/ena/data/view/ERP000809	2007	I	35B
GL3061				Streptococcus pneumoniae	NCBITAXON	NCBITaxon:1313	Culturing and phenotyping of strains	ERS070010	EMBL Nucleotide Sequence Database	PRJEB2632	http://www.ebi.ac.uk/ena/data/view/ERP000809	2007	I	35B
LE4021				Streptococcus pneumoniae	NCBITAXON	NCBITaxon:1313	Culturing and phenotyping of strains	ERS070025	EMBL Nucleotide Sequence Database	PRJEB2632	http://www.ebi.ac.uk/ena/data/view/ERP000809	2007	D	35B
LE4062				Streptococcus pneumoniae	NCBITAXON	NCBITaxon:1313	Culturing and phenotyping of strains	ERS070034	EMBL Nucleotide Sequence Database	PRJEB2632	http://www.ebi.ac.uk/ena/data/view/ERP000809	2007	D	35B
LE4084				Streptococcus pneumoniae	NCBITAXON	NCBITaxon:1313	Culturing and phenotyping of strains	ERS070039	EMBL Nucleotide Sequence Database	PRJEB2632	http://www.ebi.ac.uk/ena/data/view/ERP000809	2007	D	35B
MD5008				Streptococcus pneumoniae	NCBITAXON	NCBITaxon:1313	Culturing and phenotyping of strains	ERS070054	EMBL Nucleotide Sequence Database	PRJEB2632	http://www.ebi.ac.uk/ena/data/view/ERP000809	2007	E	35B
MD5042				Streptococcus pneumoniae	NCBITAXON	NCBITaxon:1313	Culturing and phenotyping of strains	ERS070064	EMBL Nucleotide Sequence Database	PRJEB2632	http://www.ebi.ac.uk/ena/data/view/ERP000809	2007	E	35B
MD5081				Streptococcus pneumoniae	NCBITAXON	NCBITaxon:1313	Culturing and phenotyping of strains	ERS070070	EMBL Nucleotide Sequence Database	PRJEB2632	http://www.ebi.ac.uk/ena/data/view/ERP000809	2007	E	35B
ND6038				Streptococcus pneumoniae	NCBITAXON	NCBITaxon:1313	Culturing and phenotyping of strains	ERS070091	EMBL Nucleotide Sequence Database	PRJEB2632	http://www.ebi.ac.uk/ena/data/view/ERP000809	2007	F	35B
ND6141				Streptococcus pneumoniae	NCBITAXON	NCBITaxon:1313	Culturing and phenotyping of strains	ERS070127	EMBL Nucleotide Sequence Database	PRJEB2632	http://www.ebi.ac.uk/ena/data/view/ERP000809	2007	F	35B
ND6153				Streptococcus pneumoniae	NCBITAXON	NCBITaxon:1313	Culturing and phenotyping of strains	ERS070132	EMBL Nucleotide Sequence Database	PRJEB2632	http://www.ebi.ac.uk/ena/data/view/ERP000809	2007	F	35B
NP7020				Streptococcus pneumoniae	NCBITAXON	NCBITaxon:1313	Culturing and phenotyping of strains	ERS070141	EMBL Nucleotide Sequence Database	PRJEB2632	http://www.ebi.ac.uk/ena/data/view/ERP000809	2007	G	35B
NP7109				Streptococcus pneumoniae	NCBITAXON	NCBITaxon:1313	Culturing and phenotyping of strains	ERS070164	EMBL Nucleotide Sequence Database	PRJEB2632	http://www.ebi.ac.uk/ena/data/view/ERP000809	2007	G	35B
NP7113				Streptococcus pneumoniae	NCBITAXON	NCBITaxon:1313	Culturing and phenotyping of strains	ERS070166	EMBL Nucleotide Sequence Database	PRJEB2632	http://www.ebi.ac.uk/ena/data/view/ERP000809	2007	G	35B
NP7122				Streptococcus pneumoniae	NCBITAXON	NCBITaxon:1313	Culturing and phenotyping of strains	ERS070168	EMBL Nucleotide Sequence Database	PRJEB2632	http://www.ebi.ac.uk/ena/data/view/ERP000809	2007	G	35B
PT8003				Streptococcus pneumoniae	NCBITAXON	NCBITaxon:1313	Culturing and phenotyping of strains	ERS070170	EMBL Nucleotide Sequence Database	PRJEB2632	http://www.ebi.ac.uk/ena/data/view/ERP000809	2007	H	35B
PT8035				Streptococcus pneumoniae	NCBITAXON	NCBITaxon:1313	Culturing and phenotyping of strains	ERS070181	EMBL Nucleotide Sequence Database	PRJEB2632	http://www.ebi.ac.uk/ena/data/view/ERP000809	2007	H	35B
PT8040				Streptococcus pneumoniae	NCBITAXON	NCBITaxon:1313	Culturing and phenotyping of strains	ERS070184	EMBL Nucleotide Sequence Database	PRJEB2632	http://www.ebi.ac.uk/ena/data/view/ERP000809	2007	H	35B
PT8064				Streptococcus pneumoniae	NCBITAXON	NCBITaxon:1313	Culturing and phenotyping of strains	ERS070190	EMBL Nucleotide Sequence Database	PRJEB2632	http://www.ebi.ac.uk/ena/data/view/ERP000809	2007	H	35B
PT8069				Streptococcus pneumoniae	NCBITAXON	NCBITaxon:1313	Culturing and phenotyping of strains	ERS070192	EMBL Nucleotide Sequence Database	PRJEB2632	http://www.ebi.ac.uk/ena/data/view/ERP000809	2007	H	35B
PT8107				Streptococcus pneumoniae	NCBITAXON	NCBITaxon:1313	Culturing and phenotyping of strains	ERS070207	EMBL Nucleotide Sequence Database	PRJEB2632	http://www.ebi.ac.uk/ena/data/view/ERP000809	2007	H	35B
R34-3025				Streptococcus pneumoniae	NCBITAXON	NCBITaxon:1313	Culturing and phenotyping of strains	ERS043846	EMBL Nucleotide Sequence Database	PRJEB2632	http://www.ebi.ac.uk/ena/data/view/ERP000809	2004	M	35B
R34-3044				Streptococcus pneumoniae	NCBITAXON	NCBITaxon:1313	Culturing and phenotyping of strains	ERS043864	EMBL Nucleotide Sequence Database	PRJEB2632	http://www.ebi.ac.uk/ena/data/view/ERP000809	2004	F	35B
R34-3069				Streptococcus pneumoniae	NCBITAXON	NCBITaxon:1313	Culturing and phenotyping of strains	ERS043888	EMBL Nucleotide Sequence Database	PRJEB2632	http://www.ebi.ac.uk/ena/data/view/ERP000809	2004	F	35B
R34-3074				Streptococcus pneumoniae	NCBITAXON	NCBITaxon:1313	Culturing and phenotyping of strains	ERS043893	EMBL Nucleotide Sequence Database	PRJEB2632	http://www.ebi.ac.uk/ena/data/view/ERP000809	2004	F	35B
R34-3083				Streptococcus pneumoniae	NCBITAXON	NCBITaxon:1313	Culturing and phenotyping of strains	ERS043902	EMBL Nucleotide Sequence Database	PRJEB2632	http://www.ebi.ac.uk/ena/data/view/ERP000809	2004	D	35B
R34-3087				Streptococcus pneumoniae	NCBITAXON	NCBITaxon:1313	Culturing and phenotyping of strains	ERS043906	EMBL Nucleotide Sequence Database	PRJEB2632	http://www.ebi.ac.uk/ena/data/view/ERP000809	2004	M	35B
R34-3097				Streptococcus pneumoniae	NCBITAXON	NCBITaxon:1313	Culturing and phenotyping of strains	ERS043916	EMBL Nucleotide Sequence Database	PRJEB2632	http://www.ebi.ac.uk/ena/data/view/ERP000809	2004	H	35B
R34-3119				Streptococcus pneumoniae	NCBITAXON	NCBITaxon:1313	Culturing and phenotyping of strains	ERS043933	EMBL Nucleotide Sequence Database	PRJEB2632	http://www.ebi.ac.uk/ena/data/view/ERP000809	2004	L	35B
R34-3131				Streptococcus pneumoniae	NCBITAXON	NCBITaxon:1313	Culturing and phenotyping of strains	ERS043943	EMBL Nucleotide Sequence Database	PRJEB2632	http://www.ebi.ac.uk/ena/data/view/ERP000809	2004	G	35B
R34-3139				Streptococcus pneumoniae	NCBITAXON	NCBITaxon:1313	Culturing and phenotyping of strains	ERS043947	EMBL Nucleotide Sequence Database	PRJEB2632	http://www.ebi.ac.uk/ena/data/view/ERP000809	2004	L	35B
R34-3164				Streptococcus pneumoniae	NCBITAXON	NCBITaxon:1313	Culturing and phenotyping of strains	ERS043968	EMBL Nucleotide Sequence Database	PRJEB2632	http://www.ebi.ac.uk/ena/data/view/ERP000809	2004	B	35B
R34-3165				Streptococcus pneumoniae	NCBITAXON	NCBITaxon:1313	Culturing and phenotyping of strains	ERS043969	EMBL Nucleotide Sequence Database	PRJEB2632	http://www.ebi.ac.uk/ena/data/view/ERP000809	2004	B	35B
R34-3172				Streptococcus pneumoniae	NCBITAXON	NCBITaxon:1313	Culturing and phenotyping of strains	ERS043976	EMBL Nucleotide Sequence Database	PRJEB2632	http://www.ebi.ac.uk/ena/data/view/ERP000809	2004	E	35B
R34-3204				Streptococcus pneumoniae	NCBITAXON	NCBITaxon:1313	Culturing and phenotyping of strains	ERS044009	EMBL Nucleotide Sequence Database	PRJEB2632	http://www.ebi.ac.uk/ena/data/view/ERP000809	2004	L	35B
R34-3227				Streptococcus pneumoniae	NCBITAXON	NCBITaxon:1313	Culturing and phenotyping of strains	ERS044032	EMBL Nucleotide Sequence Database	PRJEB2632	http://www.ebi.ac.uk/ena/data/view/ERP000809	2004	M	35B
R34-3229				Streptococcus pneumoniae	NCBITAXON	NCBITaxon:1313	Culturing and phenotyping of strains	ERS044034	EMBL Nucleotide Sequence Database	PRJEB2632	http://www.ebi.ac.uk/ena/data/view/ERP000809	2004	M	35B
255210				Streptococcus pneumoniae	NCBITAXON	NCBITaxon:1313	Culturing and phenotyping of strains	ERS044109	EMBL Nucleotide Sequence Database	PRJEB2632	http://www.ebi.ac.uk/ena/data/view/ERP000809	2001	D	NT
403790				Streptococcus pneumoniae	NCBITAXON	NCBITaxon:1313	Culturing and phenotyping of strains	ERS044147	EMBL Nucleotide Sequence Database	PRJEB2632	http://www.ebi.ac.uk/ena/data/view/ERP000809	2001	P	NT
462746				Streptococcus pneumoniae	NCBITAXON	NCBITaxon:1313	Culturing and phenotyping of strains	ERS044162	EMBL Nucleotide Sequence Database	PRJEB2632	http://www.ebi.ac.uk/ena/data/view/ERP000809	2001	E	NT
508907				Streptococcus pneumoniae	NCBITAXON	NCBITaxon:1313	Culturing and phenotyping of strains	ERS044171	EMBL Nucleotide Sequence Database	PRJEB2632	http://www.ebi.ac.uk/ena/data/view/ERP000809	2001	O	NT
LE4012				Streptococcus pneumoniae	NCBITAXON	NCBITaxon:1313	Culturing and phenotyping of strains	ERS070021	EMBL Nucleotide Sequence Database	PRJEB2632	http://www.ebi.ac.uk/ena/data/view/ERP000809	2007	D	NT
PT8000				Streptococcus pneumoniae	NCBITAXON	NCBITaxon:1313	Culturing and phenotyping of strains	ERS070169	EMBL Nucleotide Sequence Database	PRJEB2632	http://www.ebi.ac.uk/ena/data/view/ERP000809	2007	H	NT
R34-3015				Streptococcus pneumoniae	NCBITAXON	NCBITaxon:1313	Culturing and phenotyping of strains	ERS043836	EMBL Nucleotide Sequence Database	PRJEB2632	http://www.ebi.ac.uk/ena/data/view/ERP000809	2004	D	NT
R34-3032				Streptococcus pneumoniae	NCBITAXON	NCBITaxon:1313	Culturing and phenotyping of strains	ERS043853	EMBL Nucleotide Sequence Database	PRJEB2632	http://www.ebi.ac.uk/ena/data/view/ERP000809	2004	C	NT
R34-3039				Streptococcus pneumoniae	NCBITAXON	NCBITaxon:1313	Culturing and phenotyping of strains	ERS043860	EMBL Nucleotide Sequence Database	PRJEB2632	http://www.ebi.ac.uk/ena/data/view/ERP000809	2004	C	NT
R34-3088				Streptococcus pneumoniae	NCBITAXON	NCBITaxon:1313	Culturing and phenotyping of strains	ERS043907	EMBL Nucleotide Sequence Database	PRJEB2632	http://www.ebi.ac.uk/ena/data/view/ERP000809	2004	H	NT
15445				Streptococcus pneumoniae	NCBITAXON	NCBITaxon:1313	Culturing and phenotyping of strains	ERS044040	EMBL Nucleotide Sequence Database	PRJEB2632	http://www.ebi.ac.uk/ena/data/view/ERP000809	2001	A	6A
42861				Streptococcus pneumoniae	NCBITAXON	NCBITaxon:1313	Culturing and phenotyping of strains	ERS044047	EMBL Nucleotide Sequence Database	PRJEB2632	http://www.ebi.ac.uk/ena/data/view/ERP000809	2001	P	6A
101058				Streptococcus pneumoniae	NCBITAXON	NCBITaxon:1313	Culturing and phenotyping of strains	ERS044065	EMBL Nucleotide Sequence Database	PRJEB2632	http://www.ebi.ac.uk/ena/data/view/ERP000809	2001	K	6A
166637				Streptococcus pneumoniae	NCBITAXON	NCBITaxon:1313	Culturing and phenotyping of strains	ERS044090	EMBL Nucleotide Sequence Database	PRJEB2632	http://www.ebi.ac.uk/ena/data/view/ERP000809	2001	E	6A
181272				Streptococcus pneumoniae	NCBITAXON	NCBITaxon:1313	Culturing and phenotyping of strains	ERS044094	EMBL Nucleotide Sequence Database	PRJEB2632	http://www.ebi.ac.uk/ena/data/view/ERP000809	2001	K	6A
359370				Streptococcus pneumoniae	NCBITAXON	NCBITaxon:1313	Culturing and phenotyping of strains	ERS044133	EMBL Nucleotide Sequence Database	PRJEB2632	http://www.ebi.ac.uk/ena/data/view/ERP000809	2001	L	6A
420881				Streptococcus pneumoniae	NCBITAXON	NCBITaxon:1313	Culturing and phenotyping of strains	ERS044150	EMBL Nucleotide Sequence Database	PRJEB2632	http://www.ebi.ac.uk/ena/data/view/ERP000809	2001	L	6A
CH2090				Streptococcus pneumoniae	NCBITAXON	NCBITaxon:1313	Culturing and phenotyping of strains	ERS069983	EMBL Nucleotide Sequence Database	PRJEB2632	http://www.ebi.ac.uk/ena/data/view/ERP000809	2007	C	6A
R34-3027				Streptococcus pneumoniae	NCBITAXON	NCBITaxon:1313	Culturing and phenotyping of strains	ERS043848	EMBL Nucleotide Sequence Database	PRJEB2632	http://www.ebi.ac.uk/ena/data/view/ERP000809	2004	M	6A
R34-3096				Streptococcus pneumoniae	NCBITAXON	NCBITaxon:1313	Culturing and phenotyping of strains	ERS043915	EMBL Nucleotide Sequence Database	PRJEB2632	http://www.ebi.ac.uk/ena/data/view/ERP000809	2004	H	6A
R34-3099				Streptococcus pneumoniae	NCBITAXON	NCBITaxon:1313	Culturing and phenotyping of strains	ERS043918	EMBL Nucleotide Sequence Database	PRJEB2632	http://www.ebi.ac.uk/ena/data/view/ERP000809	2004	H	6A
R34-3151				Streptococcus pneumoniae	NCBITAXON	NCBITaxon:1313	Culturing and phenotyping of strains	ERS043957	EMBL Nucleotide Sequence Database	PRJEB2632	http://www.ebi.ac.uk/ena/data/view/ERP000809	2004	B	6A
R34-3180				Streptococcus pneumoniae	NCBITAXON	NCBITaxon:1313	Culturing and phenotyping of strains	ERS043985	EMBL Nucleotide Sequence Database	PRJEB2632	http://www.ebi.ac.uk/ena/data/view/ERP000809	2004	H	6A
R34-3210				Streptococcus pneumoniae	NCBITAXON	NCBITaxon:1313	Culturing and phenotyping of strains	ERS044015	EMBL Nucleotide Sequence Database	PRJEB2632	http://www.ebi.ac.uk/ena/data/view/ERP000809	2004	L	6A
R34-3211				Streptococcus pneumoniae	NCBITAXON	NCBITaxon:1313	Culturing and phenotyping of strains	ERS044016	EMBL Nucleotide Sequence Database	PRJEB2632	http://www.ebi.ac.uk/ena/data/view/ERP000809	2004	L	6A
R34-3100				Streptococcus pneumoniae	NCBITAXON	NCBITaxon:1313	Culturing and phenotyping of strains	ERS043919	EMBL Nucleotide Sequence Database	PRJEB2632	http://www.ebi.ac.uk/ena/data/view/ERP000809	2004	H	6B
BR1008				Streptococcus pneumoniae	NCBITAXON	NCBITaxon:1313	Culturing and phenotyping of strains	ERS069918	EMBL Nucleotide Sequence Database	PRJEB2632	http://www.ebi.ac.uk/ena/data/view/ERP000809	2007	J	6C
GL3043				Streptococcus pneumoniae	NCBITAXON	NCBITaxon:1313	Culturing and phenotyping of strains	ERS070006	EMBL Nucleotide Sequence Database	PRJEB2632	http://www.ebi.ac.uk/ena/data/view/ERP000809	2007	I	6C
ND6119				Streptococcus pneumoniae	NCBITAXON	NCBITaxon:1313	Culturing and phenotyping of strains	ERS070114	EMBL Nucleotide Sequence Database	PRJEB2632	http://www.ebi.ac.uk/ena/data/view/ERP000809	2007	F	6C
51715				Streptococcus pneumoniae	NCBITAXON	NCBITaxon:1313	Culturing and phenotyping of strains	ERS044050	EMBL Nucleotide Sequence Database	PRJEB2632	http://www.ebi.ac.uk/ena/data/view/ERP000809	2001	P	6A
65435				Streptococcus pneumoniae	NCBITAXON	NCBITaxon:1313	Culturing and phenotyping of strains	ERS044053	EMBL Nucleotide Sequence Database	PRJEB2632	http://www.ebi.ac.uk/ena/data/view/ERP000809	2001	O	6A
108480				Streptococcus pneumoniae	NCBITAXON	NCBITaxon:1313	Culturing and phenotyping of strains	ERS044069	EMBL Nucleotide Sequence Database	PRJEB2632	http://www.ebi.ac.uk/ena/data/view/ERP000809	2001	L	6A
179743				Streptococcus pneumoniae	NCBITAXON	NCBITaxon:1313	Culturing and phenotyping of strains	ERS044093	EMBL Nucleotide Sequence Database	PRJEB2632	http://www.ebi.ac.uk/ena/data/view/ERP000809	2001	L	6A
342672				Streptococcus pneumoniae	NCBITAXON	NCBITaxon:1313	Culturing and phenotyping of strains	ERS044131	EMBL Nucleotide Sequence Database	PRJEB2632	http://www.ebi.ac.uk/ena/data/view/ERP000809	2001	G	6A
448643				Streptococcus pneumoniae	NCBITAXON	NCBITaxon:1313	Culturing and phenotyping of strains	ERS044160	EMBL Nucleotide Sequence Database	PRJEB2632	http://www.ebi.ac.uk/ena/data/view/ERP000809	2001	P	6A
LE4007				Streptococcus pneumoniae	NCBITAXON	NCBITaxon:1313	Culturing and phenotyping of strains	ERS070019	EMBL Nucleotide Sequence Database	PRJEB2632	http://www.ebi.ac.uk/ena/data/view/ERP000809	2007	D	6A
PT8074				Streptococcus pneumoniae	NCBITAXON	NCBITaxon:1313	Culturing and phenotyping of strains	ERS070194	EMBL Nucleotide Sequence Database	PRJEB2632	http://www.ebi.ac.uk/ena/data/view/ERP000809	2007	H	6A
PT8105				Streptococcus pneumoniae	NCBITAXON	NCBITaxon:1313	Culturing and phenotyping of strains	ERS070205	EMBL Nucleotide Sequence Database	PRJEB2632	http://www.ebi.ac.uk/ena/data/view/ERP000809	2007	H	6A
R34-3168				Streptococcus pneumoniae	NCBITAXON	NCBITaxon:1313	Culturing and phenotyping of strains	ERS043972	EMBL Nucleotide Sequence Database	PRJEB2632	http://www.ebi.ac.uk/ena/data/view/ERP000809	2004	K	6A
R34-3171				Streptococcus pneumoniae	NCBITAXON	NCBITaxon:1313	Culturing and phenotyping of strains	ERS043975	EMBL Nucleotide Sequence Database	PRJEB2632	http://www.ebi.ac.uk/ena/data/view/ERP000809	2004	K	6A
R34-3201				Streptococcus pneumoniae	NCBITAXON	NCBITaxon:1313	Culturing and phenotyping of strains	ERS044006	EMBL Nucleotide Sequence Database	PRJEB2632	http://www.ebi.ac.uk/ena/data/view/ERP000809	2004	G	6A
BR1022-1				Streptococcus pneumoniae	NCBITAXON	NCBITaxon:1313	Culturing and phenotyping of strains	ERS069922	EMBL Nucleotide Sequence Database	PRJEB2632	http://www.ebi.ac.uk/ena/data/view/ERP000809	2007	J	19A
BR1036				Streptococcus pneumoniae	NCBITAXON	NCBITaxon:1313	Culturing and phenotyping of strains	ERS069927	EMBL Nucleotide Sequence Database	PRJEB2632	http://www.ebi.ac.uk/ena/data/view/ERP000809	2007	J	19A
BR1080				Streptococcus pneumoniae	NCBITAXON	NCBITaxon:1313	Culturing and phenotyping of strains	ERS069940	EMBL Nucleotide Sequence Database	PRJEB2632	http://www.ebi.ac.uk/ena/data/view/ERP000809	2007	J	19A
CH2017				Streptococcus pneumoniae	NCBITAXON	NCBITaxon:1313	Culturing and phenotyping of strains	ERS069966	EMBL Nucleotide Sequence Database	PRJEB2632	http://www.ebi.ac.uk/ena/data/view/ERP000809	2007	C	19A
ND6010				Streptococcus pneumoniae	NCBITAXON	NCBITaxon:1313	Culturing and phenotyping of strains	ERS070084	EMBL Nucleotide Sequence Database	PRJEB2632	http://www.ebi.ac.uk/ena/data/view/ERP000809	2007	F	19A
ND6118				Streptococcus pneumoniae	NCBITAXON	NCBITaxon:1313	Culturing and phenotyping of strains	ERS070113	EMBL Nucleotide Sequence Database	PRJEB2632	http://www.ebi.ac.uk/ena/data/view/ERP000809	2007	F	19A
ND6137				Streptococcus pneumoniae	NCBITAXON	NCBITaxon:1313	Culturing and phenotyping of strains	ERS070124	EMBL Nucleotide Sequence Database	PRJEB2632	http://www.ebi.ac.uk/ena/data/view/ERP000809	2007	F	19A
NP7047				Streptococcus pneumoniae	NCBITAXON	NCBITaxon:1313	Culturing and phenotyping of strains	ERS070146	EMBL Nucleotide Sequence Database	PRJEB2632	http://www.ebi.ac.uk/ena/data/view/ERP000809	2007	G	19A
R34-3221				Streptococcus pneumoniae	NCBITAXON	NCBITaxon:1313	Culturing and phenotyping of strains	ERS044026	EMBL Nucleotide Sequence Database	PRJEB2632	http://www.ebi.ac.uk/ena/data/view/ERP000809	2004	I	19A
105542				Streptococcus pneumoniae	NCBITAXON	NCBITaxon:1313	Culturing and phenotyping of strains	ERS044068	EMBL Nucleotide Sequence Database	PRJEB2632	http://www.ebi.ac.uk/ena/data/view/ERP000809	2001	P	19F
208866				Streptococcus pneumoniae	NCBITAXON	NCBITaxon:1313	Culturing and phenotyping of strains	ERS044097	EMBL Nucleotide Sequence Database	PRJEB2632	http://www.ebi.ac.uk/ena/data/view/ERP000809	2001	C	19F
209930				Streptococcus pneumoniae	NCBITAXON	NCBITaxon:1313	Culturing and phenotyping of strains	ERS044099	EMBL Nucleotide Sequence Database	PRJEB2632	http://www.ebi.ac.uk/ena/data/view/ERP000809	2001	C	19F
404463				Streptococcus pneumoniae	NCBITAXON	NCBITaxon:1313	Culturing and phenotyping of strains	ERS044148	EMBL Nucleotide Sequence Database	PRJEB2632	http://www.ebi.ac.uk/ena/data/view/ERP000809	2001	C	19F
416185				Streptococcus pneumoniae	NCBITAXON	NCBITaxon:1313	Culturing and phenotyping of strains	ERS044149	EMBL Nucleotide Sequence Database	PRJEB2632	http://www.ebi.ac.uk/ena/data/view/ERP000809	2001	E	19F
503574				Streptococcus pneumoniae	NCBITAXON	NCBITaxon:1313	Culturing and phenotyping of strains	ERS044170	EMBL Nucleotide Sequence Database	PRJEB2632	http://www.ebi.ac.uk/ena/data/view/ERP000809	2001	L	19F
BR1111				Streptococcus pneumoniae	NCBITAXON	NCBITaxon:1313	Culturing and phenotyping of strains	ERS069953	EMBL Nucleotide Sequence Database	PRJEB2632	http://www.ebi.ac.uk/ena/data/view/ERP000809	2007	J	19F
CH2033				Streptococcus pneumoniae	NCBITAXON	NCBITaxon:1313	Culturing and phenotyping of strains	ERS069969	EMBL Nucleotide Sequence Database	PRJEB2632	http://www.ebi.ac.uk/ena/data/view/ERP000809	2007	C	19F
R34-3058				Streptococcus pneumoniae	NCBITAXON	NCBITaxon:1313	Culturing and phenotyping of strains	ERS043878	EMBL Nucleotide Sequence Database	PRJEB2632	http://www.ebi.ac.uk/ena/data/view/ERP000809	2004	G	19F
R34-3085				Streptococcus pneumoniae	NCBITAXON	NCBITaxon:1313	Culturing and phenotyping of strains	ERS043904	EMBL Nucleotide Sequence Database	PRJEB2632	http://www.ebi.ac.uk/ena/data/view/ERP000809	2004	M	19F
R34-3094				Streptococcus pneumoniae	NCBITAXON	NCBITaxon:1313	Culturing and phenotyping of strains	ERS043913	EMBL Nucleotide Sequence Database	PRJEB2632	http://www.ebi.ac.uk/ena/data/view/ERP000809	2004	H	19F
R34-3098				Streptococcus pneumoniae	NCBITAXON	NCBITaxon:1313	Culturing and phenotyping of strains	ERS043917	EMBL Nucleotide Sequence Database	PRJEB2632	http://www.ebi.ac.uk/ena/data/view/ERP000809	2004	H	19F
R34-3141				Streptococcus pneumoniae	NCBITAXON	NCBITaxon:1313	Culturing and phenotyping of strains	ERS043949	EMBL Nucleotide Sequence Database	PRJEB2632	http://www.ebi.ac.uk/ena/data/view/ERP000809	2004	L	19F
R34-3142				Streptococcus pneumoniae	NCBITAXON	NCBITaxon:1313	Culturing and phenotyping of strains	ERS043950	EMBL Nucleotide Sequence Database	PRJEB2632	http://www.ebi.ac.uk/ena/data/view/ERP000809	2004	L	19F
R34-3200				Streptococcus pneumoniae	NCBITAXON	NCBITaxon:1313	Culturing and phenotyping of strains	ERS044005	EMBL Nucleotide Sequence Database	PRJEB2632	http://www.ebi.ac.uk/ena/data/view/ERP000809	2004	B	19F
R34-3207				Streptococcus pneumoniae	NCBITAXON	NCBITaxon:1313	Culturing and phenotyping of strains	ERS044012	EMBL Nucleotide Sequence Database	PRJEB2632	http://www.ebi.ac.uk/ena/data/view/ERP000809	2004	J	19F
65645				Streptococcus pneumoniae	NCBITAXON	NCBITaxon:1313	Culturing and phenotyping of strains	ERS044054	EMBL Nucleotide Sequence Database	PRJEB2632	http://www.ebi.ac.uk/ena/data/view/ERP000809	2001	A	3
72511				Streptococcus pneumoniae	NCBITAXON	NCBITaxon:1313	Culturing and phenotyping of strains	ERS044056	EMBL Nucleotide Sequence Database	PRJEB2632	http://www.ebi.ac.uk/ena/data/view/ERP000809	2001	I	3
369820				Streptococcus pneumoniae	NCBITAXON	NCBITaxon:1313	Culturing and phenotyping of strains	ERS044138	EMBL Nucleotide Sequence Database	PRJEB2632	http://www.ebi.ac.uk/ena/data/view/ERP000809	2001	F	3
MD5090				Streptococcus pneumoniae	NCBITAXON	NCBITaxon:1313	Culturing and phenotyping of strains	ERS070071	EMBL Nucleotide Sequence Database	PRJEB2632	http://www.ebi.ac.uk/ena/data/view/ERP000809	2007	E	3
ND6097				Streptococcus pneumoniae	NCBITAXON	NCBITaxon:1313	Culturing and phenotyping of strains	ERS070103	EMBL Nucleotide Sequence Database	PRJEB2632	http://www.ebi.ac.uk/ena/data/view/ERP000809	2007	F	3
R34-3078				Streptococcus pneumoniae	NCBITAXON	NCBITaxon:1313	Culturing and phenotyping of strains	ERS043897	EMBL Nucleotide Sequence Database	PRJEB2632	http://www.ebi.ac.uk/ena/data/view/ERP000809	2004	D	3
R34-3084				Streptococcus pneumoniae	NCBITAXON	NCBITaxon:1313	Culturing and phenotyping of strains	ERS043903	EMBL Nucleotide Sequence Database	PRJEB2632	http://www.ebi.ac.uk/ena/data/view/ERP000809	2004	M	3
R34-3101				Streptococcus pneumoniae	NCBITAXON	NCBITaxon:1313	Culturing and phenotyping of strains	ERS043920	EMBL Nucleotide Sequence Database	PRJEB2632	http://www.ebi.ac.uk/ena/data/view/ERP000809	2004	I	3
R34-3190				Streptococcus pneumoniae	NCBITAXON	NCBITaxon:1313	Culturing and phenotyping of strains	ERS043995	EMBL Nucleotide Sequence Database	PRJEB2632	http://www.ebi.ac.uk/ena/data/view/ERP000809	2004	F	3
R34-3202				Streptococcus pneumoniae	NCBITAXON	NCBITaxon:1313	Culturing and phenotyping of strains	ERS044007	EMBL Nucleotide Sequence Database	PRJEB2632	http://www.ebi.ac.uk/ena/data/view/ERP000809	2004	L	3
R34-3217				Streptococcus pneumoniae	NCBITAXON	NCBITaxon:1313	Culturing and phenotyping of strains	ERS044022	EMBL Nucleotide Sequence Database	PRJEB2632	http://www.ebi.ac.uk/ena/data/view/ERP000809	2004	G	3
142534				Streptococcus pneumoniae	NCBITAXON	NCBITaxon:1313	Culturing and phenotyping of strains	ERS044078	EMBL Nucleotide Sequence Database	PRJEB2632	http://www.ebi.ac.uk/ena/data/view/ERP000809	2001	E	14
268660				Streptococcus pneumoniae	NCBITAXON	NCBITaxon:1313	Culturing and phenotyping of strains	ERS044112	EMBL Nucleotide Sequence Database	PRJEB2632	http://www.ebi.ac.uk/ena/data/view/ERP000809	2001	E	14
306435				Streptococcus pneumoniae	NCBITAXON	NCBITaxon:1313	Culturing and phenotyping of strains	ERS044122	EMBL Nucleotide Sequence Database	PRJEB2632	http://www.ebi.ac.uk/ena/data/view/ERP000809	2001	L	14
341365				Streptococcus pneumoniae	NCBITAXON	NCBITaxon:1313	Culturing and phenotyping of strains	ERS044130	EMBL Nucleotide Sequence Database	PRJEB2632	http://www.ebi.ac.uk/ena/data/view/ERP000809	2001	D	14
430772				Streptococcus pneumoniae	NCBITAXON	NCBITaxon:1313	Culturing and phenotyping of strains	ERS044153	EMBL Nucleotide Sequence Database	PRJEB2632	http://www.ebi.ac.uk/ena/data/view/ERP000809	2001	P	14
R34-3230				Streptococcus pneumoniae	NCBITAXON	NCBITaxon:1313	Culturing and phenotyping of strains	ERS044035	EMBL Nucleotide Sequence Database	PRJEB2632	http://www.ebi.ac.uk/ena/data/view/ERP000809	2004	I	14
R34-3231				Streptococcus pneumoniae	NCBITAXON	NCBITaxon:1313	Culturing and phenotyping of strains	ERS044036	EMBL Nucleotide Sequence Database	PRJEB2632	http://www.ebi.ac.uk/ena/data/view/ERP000809	2004	I	14
GL3031				Streptococcus pneumoniae	NCBITAXON	NCBITaxon:1313	Culturing and phenotyping of strains	ERS070001	EMBL Nucleotide Sequence Database	PRJEB2632	http://www.ebi.ac.uk/ena/data/view/ERP000809	2007	I	21
BR1101				Streptococcus pneumoniae	NCBITAXON	NCBITaxon:1313	Culturing and phenotyping of strains	ERS069948	EMBL Nucleotide Sequence Database	PRJEB2632	http://www.ebi.ac.uk/ena/data/view/ERP000809	2007	J	31
LE4030				Streptococcus pneumoniae	NCBITAXON	NCBITaxon:1313	Culturing and phenotyping of strains	ERS070026	EMBL Nucleotide Sequence Database	PRJEB2632	http://www.ebi.ac.uk/ena/data/view/ERP000809	2007	D	31
PT8093				Streptococcus pneumoniae	NCBITAXON	NCBITaxon:1313	Culturing and phenotyping of strains	ERS070202	EMBL Nucleotide Sequence Database	PRJEB2632	http://www.ebi.ac.uk/ena/data/view/ERP000809	2007	H	31
R34-3033				Streptococcus pneumoniae	NCBITAXON	NCBITaxon:1313	Culturing and phenotyping of strains	ERS043854	EMBL Nucleotide Sequence Database	PRJEB2632	http://www.ebi.ac.uk/ena/data/view/ERP000809	2004	J	31
438180				Streptococcus pneumoniae	NCBITAXON	NCBITaxon:1313	Culturing and phenotyping of strains	ERS044156	EMBL Nucleotide Sequence Database	PRJEB2632	http://www.ebi.ac.uk/ena/data/view/ERP000809	2001	G	34
BR1041				Streptococcus pneumoniae	NCBITAXON	NCBITaxon:1313	Culturing and phenotyping of strains	ERS069929	EMBL Nucleotide Sequence Database	PRJEB2632	http://www.ebi.ac.uk/ena/data/view/ERP000809	2007	J	34
BR1115				Streptococcus pneumoniae	NCBITAXON	NCBITaxon:1313	Culturing and phenotyping of strains	ERS069957	EMBL Nucleotide Sequence Database	PRJEB2632	http://www.ebi.ac.uk/ena/data/view/ERP000809	2007	J	34
R34-3048				Streptococcus pneumoniae	NCBITAXON	NCBITaxon:1313	Culturing and phenotyping of strains	ERS043868	EMBL Nucleotide Sequence Database	PRJEB2632	http://www.ebi.ac.uk/ena/data/view/ERP000809	2004	O	34
R34-3115				Streptococcus pneumoniae	NCBITAXON	NCBITaxon:1313	Culturing and phenotyping of strains	ERS043930	EMBL Nucleotide Sequence Database	PRJEB2632	http://www.ebi.ac.uk/ena/data/view/ERP000809	2004	L	34
R34-3176				Streptococcus pneumoniae	NCBITAXON	NCBITaxon:1313	Culturing and phenotyping of strains	ERS043981	EMBL Nucleotide Sequence Database	PRJEB2632	http://www.ebi.ac.uk/ena/data/view/ERP000809	2004	M	34
304793				Streptococcus pneumoniae	NCBITAXON	NCBITaxon:1313	Culturing and phenotyping of strains	ERS044121	EMBL Nucleotide Sequence Database	PRJEB2632	http://www.ebi.ac.uk/ena/data/view/ERP000809	2001	J	37
LE4099				Streptococcus pneumoniae	NCBITAXON	NCBITaxon:1313	Culturing and phenotyping of strains	ERS070042	EMBL Nucleotide Sequence Database	PRJEB2632	http://www.ebi.ac.uk/ena/data/view/ERP000809	2007	D	37
147587				Streptococcus pneumoniae	NCBITAXON	NCBITaxon:1313	Culturing and phenotyping of strains	ERS044081	EMBL Nucleotide Sequence Database	PRJEB2632	http://www.ebi.ac.uk/ena/data/view/ERP000809	2001	F	38
BR1048				Streptococcus pneumoniae	NCBITAXON	NCBITaxon:1313	Culturing and phenotyping of strains	ERS069931	EMBL Nucleotide Sequence Database	PRJEB2632	http://www.ebi.ac.uk/ena/data/view/ERP000809	2007	J	38
BR1098				Streptococcus pneumoniae	NCBITAXON	NCBITaxon:1313	Culturing and phenotyping of strains	ERS069947	EMBL Nucleotide Sequence Database	PRJEB2632	http://www.ebi.ac.uk/ena/data/view/ERP000809	2007	J	38
GL3078				Streptococcus pneumoniae	NCBITAXON	NCBITaxon:1313	Culturing and phenotyping of strains	ERS070015	EMBL Nucleotide Sequence Database	PRJEB2632	http://www.ebi.ac.uk/ena/data/view/ERP000809	2007	I	38
ND6005				Streptococcus pneumoniae	NCBITAXON	NCBITaxon:1313	Culturing and phenotyping of strains	ERS070079	EMBL Nucleotide Sequence Database	PRJEB2632	http://www.ebi.ac.uk/ena/data/view/ERP000809	2007	F	38
R34-3046				Streptococcus pneumoniae	NCBITAXON	NCBITaxon:1313	Culturing and phenotyping of strains	ERS043866	EMBL Nucleotide Sequence Database	PRJEB2632	http://www.ebi.ac.uk/ena/data/view/ERP000809	2004	F	38
R34-3065				Streptococcus pneumoniae	NCBITAXON	NCBITaxon:1313	Culturing and phenotyping of strains	ERS043885	EMBL Nucleotide Sequence Database	PRJEB2632	http://www.ebi.ac.uk/ena/data/view/ERP000809	2004	G	38
R34-3146				Streptococcus pneumoniae	NCBITAXON	NCBITaxon:1313	Culturing and phenotyping of strains	ERS043953	EMBL Nucleotide Sequence Database	PRJEB2632	http://www.ebi.ac.uk/ena/data/view/ERP000809	2004	C	38
277394				Streptococcus pneumoniae	NCBITAXON	NCBITaxon:1313	Culturing and phenotyping of strains	ERS044114	EMBL Nucleotide Sequence Database	PRJEB2632	http://www.ebi.ac.uk/ena/data/view/ERP000809	2001	D	11A
333793				Streptococcus pneumoniae	NCBITAXON	NCBITaxon:1313	Culturing and phenotyping of strains	ERS044126	EMBL Nucleotide Sequence Database	PRJEB2632	http://www.ebi.ac.uk/ena/data/view/ERP000809	2001	E	15A
NP7004				Streptococcus pneumoniae	NCBITAXON	NCBITaxon:1313	Culturing and phenotyping of strains	ERS070135	EMBL Nucleotide Sequence Database	PRJEB2632	http://www.ebi.ac.uk/ena/data/view/ERP000809	2007	G	15B/C
BR1050				Streptococcus pneumoniae	NCBITAXON	NCBITaxon:1313	Culturing and phenotyping of strains	ERS069932	EMBL Nucleotide Sequence Database	PRJEB2632	http://www.ebi.ac.uk/ena/data/view/ERP000809	2007	J	16F
MD5096				Streptococcus pneumoniae	NCBITAXON	NCBITaxon:1313	Culturing and phenotyping of strains	ERS070072	EMBL Nucleotide Sequence Database	PRJEB2632	http://www.ebi.ac.uk/ena/data/view/ERP000809	2007	E	16F
MD5106				Streptococcus pneumoniae	NCBITAXON	NCBITaxon:1313	Culturing and phenotyping of strains	ERS070075	EMBL Nucleotide Sequence Database	PRJEB2632	http://www.ebi.ac.uk/ena/data/view/ERP000809	2007	E	16F
NP7012				Streptococcus pneumoniae	NCBITAXON	NCBITaxon:1313	Culturing and phenotyping of strains	ERS070138	EMBL Nucleotide Sequence Database	PRJEB2632	http://www.ebi.ac.uk/ena/data/view/ERP000809	2007	G	16F
NP7103				Streptococcus pneumoniae	NCBITAXON	NCBITaxon:1313	Culturing and phenotyping of strains	ERS070162	EMBL Nucleotide Sequence Database	PRJEB2632	http://www.ebi.ac.uk/ena/data/view/ERP000809	2007	G	16F
PT8029				Streptococcus pneumoniae	NCBITAXON	NCBITaxon:1313	Culturing and phenotyping of strains	ERS070180	EMBL Nucleotide Sequence Database	PRJEB2632	http://www.ebi.ac.uk/ena/data/view/ERP000809	2007	H	16F
PT8090				Streptococcus pneumoniae	NCBITAXON	NCBITaxon:1313	Culturing and phenotyping of strains	ERS070200	EMBL Nucleotide Sequence Database	PRJEB2632	http://www.ebi.ac.uk/ena/data/view/ERP000809	2007	H	16F
R34-3062				Streptococcus pneumoniae	NCBITAXON	NCBITaxon:1313	Culturing and phenotyping of strains	ERS043882	EMBL Nucleotide Sequence Database	PRJEB2632	http://www.ebi.ac.uk/ena/data/view/ERP000809	2004	P	16F
ND6111				Streptococcus pneumoniae	NCBITAXON	NCBITaxon:1313	Culturing and phenotyping of strains	ERS070109	EMBL Nucleotide Sequence Database	PRJEB2632	http://www.ebi.ac.uk/ena/data/view/ERP000809	2007	F	17F
NP7026				Streptococcus pneumoniae	NCBITAXON	NCBITaxon:1313	Culturing and phenotyping of strains	ERS070143	EMBL Nucleotide Sequence Database	PRJEB2632	http://www.ebi.ac.uk/ena/data/view/ERP000809	2007	G	17F
NP7057				Streptococcus pneumoniae	NCBITAXON	NCBITaxon:1313	Culturing and phenotyping of strains	ERS070149	EMBL Nucleotide Sequence Database	PRJEB2632	http://www.ebi.ac.uk/ena/data/view/ERP000809	2007	G	17F
PT8082				Streptococcus pneumoniae	NCBITAXON	NCBITaxon:1313	Culturing and phenotyping of strains	ERS070197	EMBL Nucleotide Sequence Database	PRJEB2632	http://www.ebi.ac.uk/ena/data/view/ERP000809	2007	H	17F
R34-3056				Streptococcus pneumoniae	NCBITAXON	NCBITaxon:1313	Culturing and phenotyping of strains	ERS043876	EMBL Nucleotide Sequence Database	PRJEB2632	http://www.ebi.ac.uk/ena/data/view/ERP000809	2004	G	17F
40241				Streptococcus pneumoniae	NCBITAXON	NCBITaxon:1313	Culturing and phenotyping of strains	ERS044045	EMBL Nucleotide Sequence Database	PRJEB2632	http://www.ebi.ac.uk/ena/data/view/ERP000809	2001	A	18C
303656				Streptococcus pneumoniae	NCBITAXON	NCBITaxon:1313	Culturing and phenotyping of strains	ERS044120	EMBL Nucleotide Sequence Database	PRJEB2632	http://www.ebi.ac.uk/ena/data/view/ERP000809	2001	J	18C
R34-3059				Streptococcus pneumoniae	NCBITAXON	NCBITaxon:1313	Culturing and phenotyping of strains	ERS043879	EMBL Nucleotide Sequence Database	PRJEB2632	http://www.ebi.ac.uk/ena/data/view/ERP000809	2004	G	18C
R34-3102				Streptococcus pneumoniae	NCBITAXON	NCBITaxon:1313	Culturing and phenotyping of strains	ERS043921	EMBL Nucleotide Sequence Database	PRJEB2632	http://www.ebi.ac.uk/ena/data/view/ERP000809	2004	H	18C
R34-3196				Streptococcus pneumoniae	NCBITAXON	NCBITaxon:1313	Culturing and phenotyping of strains	ERS044001	EMBL Nucleotide Sequence Database	PRJEB2632	http://www.ebi.ac.uk/ena/data/view/ERP000809	2004	C	18C
BR1012				Streptococcus pneumoniae	NCBITAXON	NCBITaxon:1313	Culturing and phenotyping of strains	ERS069919	EMBL Nucleotide Sequence Database	PRJEB2632	http://www.ebi.ac.uk/ena/data/view/ERP000809	2007	J	19A
BR1019				Streptococcus pneumoniae	NCBITAXON	NCBITaxon:1313	Culturing and phenotyping of strains	ERS069921	EMBL Nucleotide Sequence Database	PRJEB2632	http://www.ebi.ac.uk/ena/data/view/ERP000809	2007	J	19A
CH2067				Streptococcus pneumoniae	NCBITAXON	NCBITaxon:1313	Culturing and phenotyping of strains	ERS069974	EMBL Nucleotide Sequence Database	PRJEB2632	http://www.ebi.ac.uk/ena/data/view/ERP000809	2007	C	19A
CH2069				Streptococcus pneumoniae	NCBITAXON	NCBITaxon:1313	Culturing and phenotyping of strains	ERS069975	EMBL Nucleotide Sequence Database	PRJEB2632	http://www.ebi.ac.uk/ena/data/view/ERP000809	2007	C	19A
GL3015				Streptococcus pneumoniae	NCBITAXON	NCBITaxon:1313	Culturing and phenotyping of strains	ERS069994	EMBL Nucleotide Sequence Database	PRJEB2632	http://www.ebi.ac.uk/ena/data/view/ERP000809	2007	I	19A
LE4038				Streptococcus pneumoniae	NCBITAXON	NCBITaxon:1313	Culturing and phenotyping of strains	ERS070027	EMBL Nucleotide Sequence Database	PRJEB2632	http://www.ebi.ac.uk/ena/data/view/ERP000809	2007	D	19A
LE4047				Streptococcus pneumoniae	NCBITAXON	NCBITaxon:1313	Culturing and phenotyping of strains	ERS070029	EMBL Nucleotide Sequence Database	PRJEB2632	http://www.ebi.ac.uk/ena/data/view/ERP000809	2007	D	19A
ND6042				Streptococcus pneumoniae	NCBITAXON	NCBITaxon:1313	Culturing and phenotyping of strains	ERS070093	EMBL Nucleotide Sequence Database	PRJEB2632	http://www.ebi.ac.uk/ena/data/view/ERP000809	2007	F	19A
ND6109				Streptococcus pneumoniae	NCBITAXON	NCBITaxon:1313	Culturing and phenotyping of strains	ERS070107	EMBL Nucleotide Sequence Database	PRJEB2632	http://www.ebi.ac.uk/ena/data/view/ERP000809	2007	F	19A
R34-3037				Streptococcus pneumoniae	NCBITAXON	NCBITaxon:1313	Culturing and phenotyping of strains	ERS043858	EMBL Nucleotide Sequence Database	PRJEB2632	http://www.ebi.ac.uk/ena/data/view/ERP000809	2004	J	19A
R34-3183				Streptococcus pneumoniae	NCBITAXON	NCBITaxon:1313	Culturing and phenotyping of strains	ERS043988	EMBL Nucleotide Sequence Database	PRJEB2632	http://www.ebi.ac.uk/ena/data/view/ERP000809	2004	B	19A
27999				Streptococcus pneumoniae	NCBITAXON	NCBITaxon:1313	Culturing and phenotyping of strains	ERS044043	EMBL Nucleotide Sequence Database	PRJEB2632	http://www.ebi.ac.uk/ena/data/view/ERP000809	2001	E	19F
209464				Streptococcus pneumoniae	NCBITAXON	NCBITaxon:1313	Culturing and phenotyping of strains	ERS044098	EMBL Nucleotide Sequence Database	PRJEB2632	http://www.ebi.ac.uk/ena/data/view/ERP000809	2001	P	19F
284968				Streptococcus pneumoniae	NCBITAXON	NCBITaxon:1313	Culturing and phenotyping of strains	ERS044116	EMBL Nucleotide Sequence Database	PRJEB2632	http://www.ebi.ac.uk/ena/data/view/ERP000809	2001	N	19F
439699				Streptococcus pneumoniae	NCBITAXON	NCBITaxon:1313	Culturing and phenotyping of strains	ERS044157	EMBL Nucleotide Sequence Database	PRJEB2632	http://www.ebi.ac.uk/ena/data/view/ERP000809	2001	O	19F
BR1065				Streptococcus pneumoniae	NCBITAXON	NCBITaxon:1313	Culturing and phenotyping of strains	ERS069936	EMBL Nucleotide Sequence Database	PRJEB2632	http://www.ebi.ac.uk/ena/data/view/ERP000809	2007	J	19F
BR1081				Streptococcus pneumoniae	NCBITAXON	NCBITaxon:1313	Culturing and phenotyping of strains	ERS069941	EMBL Nucleotide Sequence Database	PRJEB2632	http://www.ebi.ac.uk/ena/data/view/ERP000809	2007	J	19F
CH2105				Streptococcus pneumoniae	NCBITAXON	NCBITaxon:1313	Culturing and phenotyping of strains	ERS069985	EMBL Nucleotide Sequence Database	PRJEB2632	http://www.ebi.ac.uk/ena/data/view/ERP000809	2007	C	19F
CH2106				Streptococcus pneumoniae	NCBITAXON	NCBITaxon:1313	Culturing and phenotyping of strains	ERS069986	EMBL Nucleotide Sequence Database	PRJEB2632	http://www.ebi.ac.uk/ena/data/view/ERP000809	2007	C	19F
ND6052				Streptococcus pneumoniae	NCBITAXON	NCBITaxon:1313	Culturing and phenotyping of strains	ERS070097	EMBL Nucleotide Sequence Database	PRJEB2632	http://www.ebi.ac.uk/ena/data/view/ERP000809	2007	F	19F
R34-3028				Streptococcus pneumoniae	NCBITAXON	NCBITaxon:1313	Culturing and phenotyping of strains	ERS043849	EMBL Nucleotide Sequence Database	PRJEB2632	http://www.ebi.ac.uk/ena/data/view/ERP000809	2004	I	19F
R34-3043				Streptococcus pneumoniae	NCBITAXON	NCBITaxon:1313	Culturing and phenotyping of strains	ERS043863	EMBL Nucleotide Sequence Database	PRJEB2632	http://www.ebi.ac.uk/ena/data/view/ERP000809	2004	F	19F
R34-3070				Streptococcus pneumoniae	NCBITAXON	NCBITaxon:1313	Culturing and phenotyping of strains	ERS043889	EMBL Nucleotide Sequence Database	PRJEB2632	http://www.ebi.ac.uk/ena/data/view/ERP000809	2004	F	19F
R34-3113				Streptococcus pneumoniae	NCBITAXON	NCBITaxon:1313	Culturing and phenotyping of strains	ERS043928	EMBL Nucleotide Sequence Database	PRJEB2632	http://www.ebi.ac.uk/ena/data/view/ERP000809	2004	L	19F
R34-3137				Streptococcus pneumoniae	NCBITAXON	NCBITaxon:1313	Culturing and phenotyping of strains	ERS043945	EMBL Nucleotide Sequence Database	PRJEB2632	http://www.ebi.ac.uk/ena/data/view/ERP000809	2004	P	19F
R34-3193				Streptococcus pneumoniae	NCBITAXON	NCBITaxon:1313	Culturing and phenotyping of strains	ERS043998	EMBL Nucleotide Sequence Database	PRJEB2632	http://www.ebi.ac.uk/ena/data/view/ERP000809	2004	C	19F
R34-3198				Streptococcus pneumoniae	NCBITAXON	NCBITaxon:1313	Culturing and phenotyping of strains	ERS044003	EMBL Nucleotide Sequence Database	PRJEB2632	http://www.ebi.ac.uk/ena/data/view/ERP000809	2004	P	19F
R34-3224				Streptococcus pneumoniae	NCBITAXON	NCBITaxon:1313	Culturing and phenotyping of strains	ERS044029	EMBL Nucleotide Sequence Database	PRJEB2632	http://www.ebi.ac.uk/ena/data/view/ERP000809	2004	P	19F
44744				Streptococcus pneumoniae	NCBITAXON	NCBITaxon:1313	Culturing and phenotyping of strains	ERS044048	EMBL Nucleotide Sequence Database	PRJEB2632	http://www.ebi.ac.uk/ena/data/view/ERP000809	2001	H	23F
173015				Streptococcus pneumoniae	NCBITAXON	NCBITaxon:1313	Culturing and phenotyping of strains	ERS044091	EMBL Nucleotide Sequence Database	PRJEB2632	http://www.ebi.ac.uk/ena/data/view/ERP000809	2001	K	23F
218229				Streptococcus pneumoniae	NCBITAXON	NCBITaxon:1313	Culturing and phenotyping of strains	ERS044103	EMBL Nucleotide Sequence Database	PRJEB2632	http://www.ebi.ac.uk/ena/data/view/ERP000809	2001	K	23F
334847				Streptococcus pneumoniae	NCBITAXON	NCBITaxon:1313	Culturing and phenotyping of strains	ERS044127	EMBL Nucleotide Sequence Database	PRJEB2632	http://www.ebi.ac.uk/ena/data/view/ERP000809	2001	P	23F
144370				Streptococcus pneumoniae	NCBITAXON	NCBITaxon:1313	Culturing and phenotyping of strains	ERS044079	EMBL Nucleotide Sequence Database	PRJEB2632	http://www.ebi.ac.uk/ena/data/view/ERP000809	2001	F	38
MD5107				Streptococcus pneumoniae	NCBITAXON	NCBITaxon:1313	Culturing and phenotyping of strains	ERS070076	EMBL Nucleotide Sequence Database	PRJEB2632	http://www.ebi.ac.uk/ena/data/view/ERP000809	2007	E	33F
187406				Streptococcus pneumoniae	NCBITAXON	NCBITaxon:1313	Culturing and phenotyping of strains	ERS044095	EMBL Nucleotide Sequence Database	PRJEB2632	http://www.ebi.ac.uk/ena/data/view/ERP000809	2001	O	33F
NP7053				Streptococcus pneumoniae	NCBITAXON	NCBITaxon:1313	Culturing and phenotyping of strains	ERS070148	EMBL Nucleotide Sequence Database	PRJEB2632	http://www.ebi.ac.uk/ena/data/view/ERP000809	2007	G	33F
R34-3121				Streptococcus pneumoniae	NCBITAXON	NCBITaxon:1313	Culturing and phenotyping of strains	ERS043935	EMBL Nucleotide Sequence Database	PRJEB2632	http://www.ebi.ac.uk/ena/data/view/ERP000809	2004	G	33F
R34-3173				Streptococcus pneumoniae	NCBITAXON	NCBITaxon:1313	Culturing and phenotyping of strains	ERS043978	EMBL Nucleotide Sequence Database	PRJEB2632	http://www.ebi.ac.uk/ena/data/view/ERP000809	2004	E	33F
R34-3023				Streptococcus pneumoniae	NCBITAXON	NCBITaxon:1313	Culturing and phenotyping of strains	ERS043844	EMBL Nucleotide Sequence Database	PRJEB2632	http://www.ebi.ac.uk/ena/data/view/ERP000809	2004	I	35B
R34-3122				Streptococcus pneumoniae	NCBITAXON	NCBITaxon:1313	Culturing and phenotyping of strains	ERS043936	EMBL Nucleotide Sequence Database	PRJEB2632	http://www.ebi.ac.uk/ena/data/view/ERP000809	2004	G	35B
R34-3223				Streptococcus pneumoniae	NCBITAXON	NCBITaxon:1313	Culturing and phenotyping of strains	ERS044028	EMBL Nucleotide Sequence Database	PRJEB2632	http://www.ebi.ac.uk/ena/data/view/ERP000809	2004	I	35B
110093				Streptococcus pneumoniae	NCBITAXON	NCBITaxon:1313	Culturing and phenotyping of strains	ERS044070	EMBL Nucleotide Sequence Database	PRJEB2632	http://www.ebi.ac.uk/ena/data/view/ERP000809	2001	K	6A
R34-3026				Streptococcus pneumoniae	NCBITAXON	NCBITaxon:1313	Culturing and phenotyping of strains	ERS043847	EMBL Nucleotide Sequence Database	PRJEB2632	http://www.ebi.ac.uk/ena/data/view/ERP000809	2004	I	6A
18044				Streptococcus pneumoniae	NCBITAXON	NCBITaxon:1313	Culturing and phenotyping of strains	ERS044041	EMBL Nucleotide Sequence Database	PRJEB2632	http://www.ebi.ac.uk/ena/data/view/ERP000809	2001	F	6B
160986				Streptococcus pneumoniae	NCBITAXON	NCBITaxon:1313	Culturing and phenotyping of strains	ERS044088	EMBL Nucleotide Sequence Database	PRJEB2632	http://www.ebi.ac.uk/ena/data/view/ERP000809	2001	F	6B
302649				Streptococcus pneumoniae	NCBITAXON	NCBITaxon:1313	Culturing and phenotyping of strains	ERS044119	EMBL Nucleotide Sequence Database	PRJEB2632	http://www.ebi.ac.uk/ena/data/view/ERP000809	2001	J	6B
323485				Streptococcus pneumoniae	NCBITAXON	NCBITaxon:1313	Culturing and phenotyping of strains	ERS044125	EMBL Nucleotide Sequence Database	PRJEB2632	http://www.ebi.ac.uk/ena/data/view/ERP000809	2001	P	6B
388483				Streptococcus pneumoniae	NCBITAXON	NCBITaxon:1313	Culturing and phenotyping of strains	ERS044144	EMBL Nucleotide Sequence Database	PRJEB2632	http://www.ebi.ac.uk/ena/data/view/ERP000809	2001	H	6B
397079				Streptococcus pneumoniae	NCBITAXON	NCBITaxon:1313	Culturing and phenotyping of strains	ERS044146	EMBL Nucleotide Sequence Database	PRJEB2632	http://www.ebi.ac.uk/ena/data/view/ERP000809	2001	J	6B
436154				Streptococcus pneumoniae	NCBITAXON	NCBITaxon:1313	Culturing and phenotyping of strains	ERS044154	EMBL Nucleotide Sequence Database	PRJEB2632	http://www.ebi.ac.uk/ena/data/view/ERP000809	2001	P	6B
R34-3038				Streptococcus pneumoniae	NCBITAXON	NCBITaxon:1313	Culturing and phenotyping of strains	ERS043859	EMBL Nucleotide Sequence Database	PRJEB2632	http://www.ebi.ac.uk/ena/data/view/ERP000809	2004	J	6B
BR1064				Streptococcus pneumoniae	NCBITAXON	NCBITaxon:1313	Culturing and phenotyping of strains	ERS069935	EMBL Nucleotide Sequence Database	PRJEB2632	http://www.ebi.ac.uk/ena/data/view/ERP000809	2007	J	6C
CH2006				Streptococcus pneumoniae	NCBITAXON	NCBITaxon:1313	Culturing and phenotyping of strains	ERS069962	EMBL Nucleotide Sequence Database	PRJEB2632	http://www.ebi.ac.uk/ena/data/view/ERP000809	2007	C	NT
ND6012				Streptococcus pneumoniae	NCBITAXON	NCBITaxon:1313	Culturing and phenotyping of strains	ERS070085	EMBL Nucleotide Sequence Database	PRJEB2632	http://www.ebi.ac.uk/ena/data/view/ERP000809	2007	F	6C
ND6133				Streptococcus pneumoniae	NCBITAXON	NCBITaxon:1313	Culturing and phenotyping of strains	ERS070121	EMBL Nucleotide Sequence Database	PRJEB2632	http://www.ebi.ac.uk/ena/data/view/ERP000809	2007	F	6C
R34-3086				Streptococcus pneumoniae	NCBITAXON	NCBITaxon:1313	Culturing and phenotyping of strains	ERS043905	EMBL Nucleotide Sequence Database	PRJEB2632	http://www.ebi.ac.uk/ena/data/view/ERP000809	2004	M	6C
BR1074				Streptococcus pneumoniae	NCBITAXON	NCBITaxon:1313	Culturing and phenotyping of strains	ERS069938	EMBL Nucleotide Sequence Database	PRJEB2632	http://www.ebi.ac.uk/ena/data/view/ERP000809	2007	J	7C
ND6000				Streptococcus pneumoniae	NCBITAXON	NCBITaxon:1313	Culturing and phenotyping of strains	ERS070078	EMBL Nucleotide Sequence Database	PRJEB2632	http://www.ebi.ac.uk/ena/data/view/ERP000809	2007	F	7C
BR1113				Streptococcus pneumoniae	NCBITAXON	NCBITaxon:1313	Culturing and phenotyping of strains	ERS069955	EMBL Nucleotide Sequence Database	PRJEB2632	http://www.ebi.ac.uk/ena/data/view/ERP000809	2007	J	7F
132571				Streptococcus pneumoniae	NCBITAXON	NCBITaxon:1313	Culturing and phenotyping of strains	ERS044075	EMBL Nucleotide Sequence Database	PRJEB2632	http://www.ebi.ac.uk/ena/data/view/ERP000809	2001	N	9N
436915				Streptococcus pneumoniae	NCBITAXON	NCBITaxon:1313	Culturing and phenotyping of strains	ERS044155	EMBL Nucleotide Sequence Database	PRJEB2632	http://www.ebi.ac.uk/ena/data/view/ERP000809	2001	N	9N
MD5007				Streptococcus pneumoniae	NCBITAXON	NCBITaxon:1313	Culturing and phenotyping of strains	ERS070053	EMBL Nucleotide Sequence Database	PRJEB2632	http://www.ebi.ac.uk/ena/data/view/ERP000809	2007	E	9N
ND6123				Streptococcus pneumoniae	NCBITAXON	NCBITaxon:1313	Culturing and phenotyping of strains	ERS070117	EMBL Nucleotide Sequence Database	PRJEB2632	http://www.ebi.ac.uk/ena/data/view/ERP000809	2007	F	9N
GL3012				Streptococcus pneumoniae	NCBITAXON	NCBITaxon:1313	Culturing and phenotyping of strains	ERS069993	EMBL Nucleotide Sequence Database	PRJEB2632	http://www.ebi.ac.uk/ena/data/view/ERP000809	2007	I	NT
R34-3108				Streptococcus pneumoniae	NCBITAXON	NCBITaxon:1313	Culturing and phenotyping of strains	ERS043923	EMBL Nucleotide Sequence Database	PRJEB2632	http://www.ebi.ac.uk/ena/data/view/ERP000809	2004	G	NT
