# Supplementary material for: Population genomic datasets describing the post-vaccine evolutionary epidemiology of Streptococcus pneumoniae
Source: Sci Data. 2015 Oct 27;2:150058. doi: 10.1038/sdata.2015.58 (PMC4622223; doi:10.1038/sdata.2015.58)
Supplement: Supplementary file 1 [file sdata201558-isa1.zip › a_assay_Croucher.txt]

Sample Name	Protocol REF	Parameter Value[sequencer]	Parameter Value[sequencer manufacturer]	Parameter Value[paired end library length nucleotides]	Protocol REF	Assay Name	Raw Data File	Comment [Data Repository]	Comment [Data Record Accession]	Comment [Data Record URI]	Protocol REF	Derived Data File	Comment [Data Repository]	Comment [Data Record Accession]	Comment [Data Record URI]	Protocol REF	Derived Data File	Comment [Data Repository]	Comment [Data Record Accession]	Comment [Data Record URI]	Protocol REF	Derived Data File	Comment [Data Repository]	Comment [Data Record Accession]	Comment [Data Record URI]	Protocol REF	Derived Data File	Comment [Data Repository]	Comment [Data Record Accession]	Comment [Data Record URI]	Protocol REF	Derived Data File	Comment [Data Repository]	Comment [Data Record Accession]	Comment [Data Record URI]	Protocol REF	Derived Data File	Comment [Data Repository]	Comment [Data Record Accession]	Comment [Data Record URI]
ERS044037	Generation of sequence data	Illumina HiSeq	Illumina	75	Assembly and annotation of sequence data	ERR069731	CNST02000001-CNST02000153	EMBL Nucleotide Sequence Database	PRJEB2632	http://www.ebi.ac.uk/ena/data/view/ERP000809	Generation of core genome alignment	SPARC.core_genes.aln.tar.gz	Dryad Digital Repository	doi:10.5061/dryad.t55gq	http://dx.doi.org/10.5061/dryad.t55gq	Generation of overall phylogeny	SPARC.core_genes.tree	Dryad Digital Repository	doi:10.5061/dryad.t55gq	http://dx.doi.org/10.5061/dryad.t55gq	Generation of reference draft assembly	SPARC_reference_sequences.tar.gz	Dryad Digital Repository	doi:10.5061/dryad.t55gq	http://dx.doi.org/10.5061/dryad.t55gq	Generation of whole genome alignments	SPARC.sequenceClusters.aln.tar.gz	Dryad Digital Repository	doi:10.5061/dryad.t55gq	http://dx.doi.org/10.5061/dryad.t55gq	Predicted protein coding sequences	SPARC_CDS_dna_sequences.fasta.tar.gz	Dryad Digital Repository	doi:10.5061/dryad.t55gq	http://dx.doi.org/10.5061/dryad.t55gq	Predicted protein sequences	SPARC_CDS_protein_sequences.fasta.tar.gz	Dryad Digital Repository	doi:10.5061/dryad.t55gq	http://dx.doi.org/10.5061/dryad.t55gq
ERS044115	Generation of sequence data	Illumina HiSeq	Illumina	75	Assembly and annotation of sequence data	ERR069809	CNUR02000001-CNUR02000219	EMBL Nucleotide Sequence Database	PRJEB2632	http://www.ebi.ac.uk/ena/data/view/ERP000809	Generation of core genome alignment	SPARC.core_genes.aln.tar.gz	Dryad Digital Repository	doi:10.5061/dryad.t55gq	http://dx.doi.org/10.5061/dryad.t55gq	Generation of overall phylogeny	SPARC.core_genes.tree	Dryad Digital Repository	doi:10.5061/dryad.t55gq	http://dx.doi.org/10.5061/dryad.t55gq	Generation of reference draft assembly	SPARC_reference_sequences.tar.gz	Dryad Digital Repository	doi:10.5061/dryad.t55gq	http://dx.doi.org/10.5061/dryad.t55gq	Generation of whole genome alignments	SPARC.sequenceClusters.aln.tar.gz	Dryad Digital Repository	doi:10.5061/dryad.t55gq	http://dx.doi.org/10.5061/dryad.t55gq	Predicted protein coding sequences	SPARC_CDS_dna_sequences.fasta.tar.gz	Dryad Digital Repository	doi:10.5061/dryad.t55gq	http://dx.doi.org/10.5061/dryad.t55gq	Predicted protein sequences	SPARC_CDS_protein_sequences.fasta.tar.gz	Dryad Digital Repository	doi:10.5061/dryad.t55gq	http://dx.doi.org/10.5061/dryad.t55gq
ERS069979	Generation of sequence data	Illumina HiSeq	Illumina	100	Assembly and annotation of sequence data	ERR129088	COCE02000001-COCE02000187	EMBL Nucleotide Sequence Database	PRJEB2632	http://www.ebi.ac.uk/ena/data/view/ERP000809	Generation of core genome alignment	SPARC.core_genes.aln.tar.gz	Dryad Digital Repository	doi:10.5061/dryad.t55gq	http://dx.doi.org/10.5061/dryad.t55gq	Generation of overall phylogeny	SPARC.core_genes.tree	Dryad Digital Repository	doi:10.5061/dryad.t55gq	http://dx.doi.org/10.5061/dryad.t55gq	Generation of reference draft assembly	SPARC_reference_sequences.tar.gz	Dryad Digital Repository	doi:10.5061/dryad.t55gq	http://dx.doi.org/10.5061/dryad.t55gq	Generation of whole genome alignments	SPARC.sequenceClusters.aln.tar.gz	Dryad Digital Repository	doi:10.5061/dryad.t55gq	http://dx.doi.org/10.5061/dryad.t55gq	Predicted protein coding sequences	SPARC_CDS_dna_sequences.fasta.tar.gz	Dryad Digital Repository	doi:10.5061/dryad.t55gq	http://dx.doi.org/10.5061/dryad.t55gq	Predicted protein sequences	SPARC_CDS_protein_sequences.fasta.tar.gz	Dryad Digital Repository	doi:10.5061/dryad.t55gq	http://dx.doi.org/10.5061/dryad.t55gq
ERS070017	Generation of sequence data	Illumina HiSeq	Illumina	100	Assembly and annotation of sequence data	ERR129126	CFKD02000001-CFKD02000152	EMBL Nucleotide Sequence Database	PRJEB2632	http://www.ebi.ac.uk/ena/data/view/ERP000809	Generation of core genome alignment	SPARC.core_genes.aln.tar.gz	Dryad Digital Repository	doi:10.5061/dryad.t55gq	http://dx.doi.org/10.5061/dryad.t55gq	Generation of overall phylogeny	SPARC.core_genes.tree	Dryad Digital Repository	doi:10.5061/dryad.t55gq	http://dx.doi.org/10.5061/dryad.t55gq	Generation of reference draft assembly	SPARC_reference_sequences.tar.gz	Dryad Digital Repository	doi:10.5061/dryad.t55gq	http://dx.doi.org/10.5061/dryad.t55gq	Generation of whole genome alignments	SPARC.sequenceClusters.aln.tar.gz	Dryad Digital Repository	doi:10.5061/dryad.t55gq	http://dx.doi.org/10.5061/dryad.t55gq	Predicted protein coding sequences	SPARC_CDS_dna_sequences.fasta.tar.gz	Dryad Digital Repository	doi:10.5061/dryad.t55gq	http://dx.doi.org/10.5061/dryad.t55gq	Predicted protein sequences	SPARC_CDS_protein_sequences.fasta.tar.gz	Dryad Digital Repository	doi:10.5061/dryad.t55gq	http://dx.doi.org/10.5061/dryad.t55gq
ERS070049	Generation of sequence data	Illumina HiSeq	Illumina	100	Assembly and annotation of sequence data	ERR129158	COEA02000001-COEA02000141	EMBL Nucleotide Sequence Database	PRJEB2632	http://www.ebi.ac.uk/ena/data/view/ERP000809	Generation of core genome alignment	SPARC.core_genes.aln.tar.gz	Dryad Digital Repository	doi:10.5061/dryad.t55gq	http://dx.doi.org/10.5061/dryad.t55gq	Generation of overall phylogeny	SPARC.core_genes.tree	Dryad Digital Repository	doi:10.5061/dryad.t55gq	http://dx.doi.org/10.5061/dryad.t55gq	Generation of reference draft assembly	SPARC_reference_sequences.tar.gz	Dryad Digital Repository	doi:10.5061/dryad.t55gq	http://dx.doi.org/10.5061/dryad.t55gq	Generation of whole genome alignments	SPARC.sequenceClusters.aln.tar.gz	Dryad Digital Repository	doi:10.5061/dryad.t55gq	http://dx.doi.org/10.5061/dryad.t55gq	Predicted protein coding sequences	SPARC_CDS_dna_sequences.fasta.tar.gz	Dryad Digital Repository	doi:10.5061/dryad.t55gq	http://dx.doi.org/10.5061/dryad.t55gq	Predicted protein sequences	SPARC_CDS_protein_sequences.fasta.tar.gz	Dryad Digital Repository	doi:10.5061/dryad.t55gq	http://dx.doi.org/10.5061/dryad.t55gq
ERS070055	Generation of sequence data	Illumina HiSeq	Illumina	100	Assembly and annotation of sequence data	ERR129164	COEG02000001-COEG02000169	EMBL Nucleotide Sequence Database	PRJEB2632	http://www.ebi.ac.uk/ena/data/view/ERP000809	Generation of core genome alignment	SPARC.core_genes.aln.tar.gz	Dryad Digital Repository	doi:10.5061/dryad.t55gq	http://dx.doi.org/10.5061/dryad.t55gq	Generation of overall phylogeny	SPARC.core_genes.tree	Dryad Digital Repository	doi:10.5061/dryad.t55gq	http://dx.doi.org/10.5061/dryad.t55gq	Generation of reference draft assembly	SPARC_reference_sequences.tar.gz	Dryad Digital Repository	doi:10.5061/dryad.t55gq	http://dx.doi.org/10.5061/dryad.t55gq	Generation of whole genome alignments	SPARC.sequenceClusters.aln.tar.gz	Dryad Digital Repository	doi:10.5061/dryad.t55gq	http://dx.doi.org/10.5061/dryad.t55gq	Predicted protein coding sequences	SPARC_CDS_dna_sequences.fasta.tar.gz	Dryad Digital Repository	doi:10.5061/dryad.t55gq	http://dx.doi.org/10.5061/dryad.t55gq	Predicted protein sequences	SPARC_CDS_protein_sequences.fasta.tar.gz	Dryad Digital Repository	doi:10.5061/dryad.t55gq	http://dx.doi.org/10.5061/dryad.t55gq
ERS070090	Generation of sequence data	Illumina HiSeq	Illumina	100	Assembly and annotation of sequence data	ERR129199	COFG02000001-COFG02000132	EMBL Nucleotide Sequence Database	PRJEB2632	http://www.ebi.ac.uk/ena/data/view/ERP000809	Generation of core genome alignment	SPARC.core_genes.aln.tar.gz	Dryad Digital Repository	doi:10.5061/dryad.t55gq	http://dx.doi.org/10.5061/dryad.t55gq	Generation of overall phylogeny	SPARC.core_genes.tree	Dryad Digital Repository	doi:10.5061/dryad.t55gq	http://dx.doi.org/10.5061/dryad.t55gq	Generation of reference draft assembly	SPARC_reference_sequences.tar.gz	Dryad Digital Repository	doi:10.5061/dryad.t55gq	http://dx.doi.org/10.5061/dryad.t55gq	Generation of whole genome alignments	SPARC.sequenceClusters.aln.tar.gz	Dryad Digital Repository	doi:10.5061/dryad.t55gq	http://dx.doi.org/10.5061/dryad.t55gq	Predicted protein coding sequences	SPARC_CDS_dna_sequences.fasta.tar.gz	Dryad Digital Repository	doi:10.5061/dryad.t55gq	http://dx.doi.org/10.5061/dryad.t55gq	Predicted protein sequences	SPARC_CDS_protein_sequences.fasta.tar.gz	Dryad Digital Repository	doi:10.5061/dryad.t55gq	http://dx.doi.org/10.5061/dryad.t55gq
ERS070092	Generation of sequence data	Illumina HiSeq	Illumina	100	Assembly and annotation of sequence data	ERR129201	CFRQ02000001-CFRQ02000122	EMBL Nucleotide Sequence Database	PRJEB2632	http://www.ebi.ac.uk/ena/data/view/ERP000809	Generation of core genome alignment	SPARC.core_genes.aln.tar.gz	Dryad Digital Repository	doi:10.5061/dryad.t55gq	http://dx.doi.org/10.5061/dryad.t55gq	Generation of overall phylogeny	SPARC.core_genes.tree	Dryad Digital Repository	doi:10.5061/dryad.t55gq	http://dx.doi.org/10.5061/dryad.t55gq	Generation of reference draft assembly	SPARC_reference_sequences.tar.gz	Dryad Digital Repository	doi:10.5061/dryad.t55gq	http://dx.doi.org/10.5061/dryad.t55gq	Generation of whole genome alignments	SPARC.sequenceClusters.aln.tar.gz	Dryad Digital Repository	doi:10.5061/dryad.t55gq	http://dx.doi.org/10.5061/dryad.t55gq	Predicted protein coding sequences	SPARC_CDS_dna_sequences.fasta.tar.gz	Dryad Digital Repository	doi:10.5061/dryad.t55gq	http://dx.doi.org/10.5061/dryad.t55gq	Predicted protein sequences	SPARC_CDS_protein_sequences.fasta.tar.gz	Dryad Digital Repository	doi:10.5061/dryad.t55gq	http://dx.doi.org/10.5061/dryad.t55gq
ERS070147	Generation of sequence data	Illumina HiSeq	Illumina	100	Assembly and annotation of sequence data	ERR124256	CNYN02000001-CNYN02000247	EMBL Nucleotide Sequence Database	PRJEB2632	http://www.ebi.ac.uk/ena/data/view/ERP000809	Generation of core genome alignment	SPARC.core_genes.aln.tar.gz	Dryad Digital Repository	doi:10.5061/dryad.t55gq	http://dx.doi.org/10.5061/dryad.t55gq	Generation of overall phylogeny	SPARC.core_genes.tree	Dryad Digital Repository	doi:10.5061/dryad.t55gq	http://dx.doi.org/10.5061/dryad.t55gq	Generation of reference draft assembly	SPARC_reference_sequences.tar.gz	Dryad Digital Repository	doi:10.5061/dryad.t55gq	http://dx.doi.org/10.5061/dryad.t55gq	Generation of whole genome alignments	SPARC.sequenceClusters.aln.tar.gz	Dryad Digital Repository	doi:10.5061/dryad.t55gq	http://dx.doi.org/10.5061/dryad.t55gq	Predicted protein coding sequences	SPARC_CDS_dna_sequences.fasta.tar.gz	Dryad Digital Repository	doi:10.5061/dryad.t55gq	http://dx.doi.org/10.5061/dryad.t55gq	Predicted protein sequences	SPARC_CDS_protein_sequences.fasta.tar.gz	Dryad Digital Repository	doi:10.5061/dryad.t55gq	http://dx.doi.org/10.5061/dryad.t55gq
ERS070176	Generation of sequence data	Illumina HiSeq	Illumina	100	Assembly and annotation of sequence data	ERR124285	CNZL02000001-CNZL02000178	EMBL Nucleotide Sequence Database	PRJEB2632	http://www.ebi.ac.uk/ena/data/view/ERP000809	Generation of core genome alignment	SPARC.core_genes.aln.tar.gz	Dryad Digital Repository	doi:10.5061/dryad.t55gq	http://dx.doi.org/10.5061/dryad.t55gq	Generation of overall phylogeny	SPARC.core_genes.tree	Dryad Digital Repository	doi:10.5061/dryad.t55gq	http://dx.doi.org/10.5061/dryad.t55gq	Generation of reference draft assembly	SPARC_reference_sequences.tar.gz	Dryad Digital Repository	doi:10.5061/dryad.t55gq	http://dx.doi.org/10.5061/dryad.t55gq	Generation of whole genome alignments	SPARC.sequenceClusters.aln.tar.gz	Dryad Digital Repository	doi:10.5061/dryad.t55gq	http://dx.doi.org/10.5061/dryad.t55gq	Predicted protein coding sequences	SPARC_CDS_dna_sequences.fasta.tar.gz	Dryad Digital Repository	doi:10.5061/dryad.t55gq	http://dx.doi.org/10.5061/dryad.t55gq	Predicted protein sequences	SPARC_CDS_protein_sequences.fasta.tar.gz	Dryad Digital Repository	doi:10.5061/dryad.t55gq	http://dx.doi.org/10.5061/dryad.t55gq
ERS043842	Generation of sequence data	Illumina HiSeq	Illumina	75	Assembly and annotation of sequence data	ERR065347	CNPI02000001-CNPI02000197	EMBL Nucleotide Sequence Database	PRJEB2632	http://www.ebi.ac.uk/ena/data/view/ERP000809	Generation of core genome alignment	SPARC.core_genes.aln.tar.gz	Dryad Digital Repository	doi:10.5061/dryad.t55gq	http://dx.doi.org/10.5061/dryad.t55gq	Generation of overall phylogeny	SPARC.core_genes.tree	Dryad Digital Repository	doi:10.5061/dryad.t55gq	http://dx.doi.org/10.5061/dryad.t55gq	Generation of reference draft assembly	SPARC_reference_sequences.tar.gz	Dryad Digital Repository	doi:10.5061/dryad.t55gq	http://dx.doi.org/10.5061/dryad.t55gq	Generation of whole genome alignments	SPARC.sequenceClusters.aln.tar.gz	Dryad Digital Repository	doi:10.5061/dryad.t55gq	http://dx.doi.org/10.5061/dryad.t55gq	Predicted protein coding sequences	SPARC_CDS_dna_sequences.fasta.tar.gz	Dryad Digital Repository	doi:10.5061/dryad.t55gq	http://dx.doi.org/10.5061/dryad.t55gq	Predicted protein sequences	SPARC_CDS_protein_sequences.fasta.tar.gz	Dryad Digital Repository	doi:10.5061/dryad.t55gq	http://dx.doi.org/10.5061/dryad.t55gq
ERS043845	Generation of sequence data	Illumina HiSeq	Illumina	75	Assembly and annotation of sequence data	ERR065350	CNPE02000001-CNPE02000138	EMBL Nucleotide Sequence Database	PRJEB2632	http://www.ebi.ac.uk/ena/data/view/ERP000809	Generation of core genome alignment	SPARC.core_genes.aln.tar.gz	Dryad Digital Repository	doi:10.5061/dryad.t55gq	http://dx.doi.org/10.5061/dryad.t55gq	Generation of overall phylogeny	SPARC.core_genes.tree	Dryad Digital Repository	doi:10.5061/dryad.t55gq	http://dx.doi.org/10.5061/dryad.t55gq	Generation of reference draft assembly	SPARC_reference_sequences.tar.gz	Dryad Digital Repository	doi:10.5061/dryad.t55gq	http://dx.doi.org/10.5061/dryad.t55gq	Generation of whole genome alignments	SPARC.sequenceClusters.aln.tar.gz	Dryad Digital Repository	doi:10.5061/dryad.t55gq	http://dx.doi.org/10.5061/dryad.t55gq	Predicted protein coding sequences	SPARC_CDS_dna_sequences.fasta.tar.gz	Dryad Digital Repository	doi:10.5061/dryad.t55gq	http://dx.doi.org/10.5061/dryad.t55gq	Predicted protein sequences	SPARC_CDS_protein_sequences.fasta.tar.gz	Dryad Digital Repository	doi:10.5061/dryad.t55gq	http://dx.doi.org/10.5061/dryad.t55gq
ERS043926	Generation of sequence data	Illumina HiSeq	Illumina	75	Assembly and annotation of sequence data	ERR068012	CNWY02000001-CNWY02000163	EMBL Nucleotide Sequence Database	PRJEB2632	http://www.ebi.ac.uk/ena/data/view/ERP000809	Generation of core genome alignment	SPARC.core_genes.aln.tar.gz	Dryad Digital Repository	doi:10.5061/dryad.t55gq	http://dx.doi.org/10.5061/dryad.t55gq	Generation of overall phylogeny	SPARC.core_genes.tree	Dryad Digital Repository	doi:10.5061/dryad.t55gq	http://dx.doi.org/10.5061/dryad.t55gq	Generation of reference draft assembly	SPARC_reference_sequences.tar.gz	Dryad Digital Repository	doi:10.5061/dryad.t55gq	http://dx.doi.org/10.5061/dryad.t55gq	Generation of whole genome alignments	SPARC.sequenceClusters.aln.tar.gz	Dryad Digital Repository	doi:10.5061/dryad.t55gq	http://dx.doi.org/10.5061/dryad.t55gq	Predicted protein coding sequences	SPARC_CDS_dna_sequences.fasta.tar.gz	Dryad Digital Repository	doi:10.5061/dryad.t55gq	http://dx.doi.org/10.5061/dryad.t55gq	Predicted protein sequences	SPARC_CDS_protein_sequences.fasta.tar.gz	Dryad Digital Repository	doi:10.5061/dryad.t55gq	http://dx.doi.org/10.5061/dryad.t55gq
ERS043962	Generation of sequence data	Illumina HiSeq	Illumina	75	Assembly and annotation of sequence data	ERR068048	CNXN02000001-CNXN02000214	EMBL Nucleotide Sequence Database	PRJEB2632	http://www.ebi.ac.uk/ena/data/view/ERP000809	Generation of core genome alignment	SPARC.core_genes.aln.tar.gz	Dryad Digital Repository	doi:10.5061/dryad.t55gq	http://dx.doi.org/10.5061/dryad.t55gq	Generation of overall phylogeny	SPARC.core_genes.tree	Dryad Digital Repository	doi:10.5061/dryad.t55gq	http://dx.doi.org/10.5061/dryad.t55gq	Generation of reference draft assembly	SPARC_reference_sequences.tar.gz	Dryad Digital Repository	doi:10.5061/dryad.t55gq	http://dx.doi.org/10.5061/dryad.t55gq	Generation of whole genome alignments	SPARC.sequenceClusters.aln.tar.gz	Dryad Digital Repository	doi:10.5061/dryad.t55gq	http://dx.doi.org/10.5061/dryad.t55gq	Predicted protein coding sequences	SPARC_CDS_dna_sequences.fasta.tar.gz	Dryad Digital Repository	doi:10.5061/dryad.t55gq	http://dx.doi.org/10.5061/dryad.t55gq	Predicted protein sequences	SPARC_CDS_protein_sequences.fasta.tar.gz	Dryad Digital Repository	doi:10.5061/dryad.t55gq	http://dx.doi.org/10.5061/dryad.t55gq
ERS043987	Generation of sequence data	Illumina HiSeq	Illumina	75	Assembly and annotation of sequence data	ERR067981	CFID02000001-CFID02000204	EMBL Nucleotide Sequence Database	PRJEB2632	http://www.ebi.ac.uk/ena/data/view/ERP000809	Generation of core genome alignment	SPARC.core_genes.aln.tar.gz	Dryad Digital Repository	doi:10.5061/dryad.t55gq	http://dx.doi.org/10.5061/dryad.t55gq	Generation of overall phylogeny	SPARC.core_genes.tree	Dryad Digital Repository	doi:10.5061/dryad.t55gq	http://dx.doi.org/10.5061/dryad.t55gq	Generation of reference draft assembly	SPARC_reference_sequences.tar.gz	Dryad Digital Repository	doi:10.5061/dryad.t55gq	http://dx.doi.org/10.5061/dryad.t55gq	Generation of whole genome alignments	SPARC.sequenceClusters.aln.tar.gz	Dryad Digital Repository	doi:10.5061/dryad.t55gq	http://dx.doi.org/10.5061/dryad.t55gq	Predicted protein coding sequences	SPARC_CDS_dna_sequences.fasta.tar.gz	Dryad Digital Repository	doi:10.5061/dryad.t55gq	http://dx.doi.org/10.5061/dryad.t55gq	Predicted protein sequences	SPARC_CDS_protein_sequences.fasta.tar.gz	Dryad Digital Repository	doi:10.5061/dryad.t55gq	http://dx.doi.org/10.5061/dryad.t55gq
ERS043989	Generation of sequence data	Illumina HiSeq	Illumina	75	Assembly and annotation of sequence data	ERR069683	CNQQ02000001-CNQQ02000274	EMBL Nucleotide Sequence Database	PRJEB2632	http://www.ebi.ac.uk/ena/data/view/ERP000809	Generation of core genome alignment	SPARC.core_genes.aln.tar.gz	Dryad Digital Repository	doi:10.5061/dryad.t55gq	http://dx.doi.org/10.5061/dryad.t55gq	Generation of overall phylogeny	SPARC.core_genes.tree	Dryad Digital Repository	doi:10.5061/dryad.t55gq	http://dx.doi.org/10.5061/dryad.t55gq	Generation of reference draft assembly	SPARC_reference_sequences.tar.gz	Dryad Digital Repository	doi:10.5061/dryad.t55gq	http://dx.doi.org/10.5061/dryad.t55gq	Generation of whole genome alignments	SPARC.sequenceClusters.aln.tar.gz	Dryad Digital Repository	doi:10.5061/dryad.t55gq	http://dx.doi.org/10.5061/dryad.t55gq	Predicted protein coding sequences	SPARC_CDS_dna_sequences.fasta.tar.gz	Dryad Digital Repository	doi:10.5061/dryad.t55gq	http://dx.doi.org/10.5061/dryad.t55gq	Predicted protein sequences	SPARC_CDS_protein_sequences.fasta.tar.gz	Dryad Digital Repository	doi:10.5061/dryad.t55gq	http://dx.doi.org/10.5061/dryad.t55gq
ERS044074	Generation of sequence data	Illumina HiSeq	Illumina	75	Assembly and annotation of sequence data	ERR069768	CNTH02000001-CNTH02000239	EMBL Nucleotide Sequence Database	PRJEB2632	http://www.ebi.ac.uk/ena/data/view/ERP000809	Generation of core genome alignment	SPARC.core_genes.aln.tar.gz	Dryad Digital Repository	doi:10.5061/dryad.t55gq	http://dx.doi.org/10.5061/dryad.t55gq	Generation of overall phylogeny	SPARC.core_genes.tree	Dryad Digital Repository	doi:10.5061/dryad.t55gq	http://dx.doi.org/10.5061/dryad.t55gq	Generation of reference draft assembly	SPARC_reference_sequences.tar.gz	Dryad Digital Repository	doi:10.5061/dryad.t55gq	http://dx.doi.org/10.5061/dryad.t55gq	Generation of whole genome alignments	SPARC.sequenceClusters.aln.tar.gz	Dryad Digital Repository	doi:10.5061/dryad.t55gq	http://dx.doi.org/10.5061/dryad.t55gq	Predicted protein coding sequences	SPARC_CDS_dna_sequences.fasta.tar.gz	Dryad Digital Repository	doi:10.5061/dryad.t55gq	http://dx.doi.org/10.5061/dryad.t55gq	Predicted protein sequences	SPARC_CDS_protein_sequences.fasta.tar.gz	Dryad Digital Repository	doi:10.5061/dryad.t55gq	http://dx.doi.org/10.5061/dryad.t55gq
ERS044165	Generation of sequence data	Illumina HiSeq	Illumina	75	Assembly and annotation of sequence data	ERR065968	CNPR02000001-CNPR02000272	EMBL Nucleotide Sequence Database	PRJEB2632	http://www.ebi.ac.uk/ena/data/view/ERP000809	Generation of core genome alignment	SPARC.core_genes.aln.tar.gz	Dryad Digital Repository	doi:10.5061/dryad.t55gq	http://dx.doi.org/10.5061/dryad.t55gq	Generation of overall phylogeny	SPARC.core_genes.tree	Dryad Digital Repository	doi:10.5061/dryad.t55gq	http://dx.doi.org/10.5061/dryad.t55gq	Generation of reference draft assembly	SPARC_reference_sequences.tar.gz	Dryad Digital Repository	doi:10.5061/dryad.t55gq	http://dx.doi.org/10.5061/dryad.t55gq	Generation of whole genome alignments	SPARC.sequenceClusters.aln.tar.gz	Dryad Digital Repository	doi:10.5061/dryad.t55gq	http://dx.doi.org/10.5061/dryad.t55gq	Predicted protein coding sequences	SPARC_CDS_dna_sequences.fasta.tar.gz	Dryad Digital Repository	doi:10.5061/dryad.t55gq	http://dx.doi.org/10.5061/dryad.t55gq	Predicted protein sequences	SPARC_CDS_protein_sequences.fasta.tar.gz	Dryad Digital Repository	doi:10.5061/dryad.t55gq	http://dx.doi.org/10.5061/dryad.t55gq
ERS069942	Generation of sequence data	Illumina HiSeq	Illumina	100	Assembly and annotation of sequence data	ERR129051	COAX02000001-COAX02000151	EMBL Nucleotide Sequence Database	PRJEB2632	http://www.ebi.ac.uk/ena/data/view/ERP000809	Generation of core genome alignment	SPARC.core_genes.aln.tar.gz	Dryad Digital Repository	doi:10.5061/dryad.t55gq	http://dx.doi.org/10.5061/dryad.t55gq	Generation of overall phylogeny	SPARC.core_genes.tree	Dryad Digital Repository	doi:10.5061/dryad.t55gq	http://dx.doi.org/10.5061/dryad.t55gq	Generation of reference draft assembly	SPARC_reference_sequences.tar.gz	Dryad Digital Repository	doi:10.5061/dryad.t55gq	http://dx.doi.org/10.5061/dryad.t55gq	Generation of whole genome alignments	SPARC.sequenceClusters.aln.tar.gz	Dryad Digital Repository	doi:10.5061/dryad.t55gq	http://dx.doi.org/10.5061/dryad.t55gq	Predicted protein coding sequences	SPARC_CDS_dna_sequences.fasta.tar.gz	Dryad Digital Repository	doi:10.5061/dryad.t55gq	http://dx.doi.org/10.5061/dryad.t55gq	Predicted protein sequences	SPARC_CDS_protein_sequences.fasta.tar.gz	Dryad Digital Repository	doi:10.5061/dryad.t55gq	http://dx.doi.org/10.5061/dryad.t55gq
ERS069949	Generation of sequence data	Illumina HiSeq	Illumina	100	Assembly and annotation of sequence data	ERR129058	CFLT02000001-CFLT02000144	EMBL Nucleotide Sequence Database	PRJEB2632	http://www.ebi.ac.uk/ena/data/view/ERP000809	Generation of core genome alignment	SPARC.core_genes.aln.tar.gz	Dryad Digital Repository	doi:10.5061/dryad.t55gq	http://dx.doi.org/10.5061/dryad.t55gq	Generation of overall phylogeny	SPARC.core_genes.tree	Dryad Digital Repository	doi:10.5061/dryad.t55gq	http://dx.doi.org/10.5061/dryad.t55gq	Generation of reference draft assembly	SPARC_reference_sequences.tar.gz	Dryad Digital Repository	doi:10.5061/dryad.t55gq	http://dx.doi.org/10.5061/dryad.t55gq	Generation of whole genome alignments	SPARC.sequenceClusters.aln.tar.gz	Dryad Digital Repository	doi:10.5061/dryad.t55gq	http://dx.doi.org/10.5061/dryad.t55gq	Predicted protein coding sequences	SPARC_CDS_dna_sequences.fasta.tar.gz	Dryad Digital Repository	doi:10.5061/dryad.t55gq	http://dx.doi.org/10.5061/dryad.t55gq	Predicted protein sequences	SPARC_CDS_protein_sequences.fasta.tar.gz	Dryad Digital Repository	doi:10.5061/dryad.t55gq	http://dx.doi.org/10.5061/dryad.t55gq
ERS069981	Generation of sequence data	Illumina HiSeq	Illumina	100	Assembly and annotation of sequence data	ERR129090	COCF02000001-COCF02000219	EMBL Nucleotide Sequence Database	PRJEB2632	http://www.ebi.ac.uk/ena/data/view/ERP000809	Generation of core genome alignment	SPARC.core_genes.aln.tar.gz	Dryad Digital Repository	doi:10.5061/dryad.t55gq	http://dx.doi.org/10.5061/dryad.t55gq	Generation of overall phylogeny	SPARC.core_genes.tree	Dryad Digital Repository	doi:10.5061/dryad.t55gq	http://dx.doi.org/10.5061/dryad.t55gq	Generation of reference draft assembly	SPARC_reference_sequences.tar.gz	Dryad Digital Repository	doi:10.5061/dryad.t55gq	http://dx.doi.org/10.5061/dryad.t55gq	Generation of whole genome alignments	SPARC.sequenceClusters.aln.tar.gz	Dryad Digital Repository	doi:10.5061/dryad.t55gq	http://dx.doi.org/10.5061/dryad.t55gq	Predicted protein coding sequences	SPARC_CDS_dna_sequences.fasta.tar.gz	Dryad Digital Repository	doi:10.5061/dryad.t55gq	http://dx.doi.org/10.5061/dryad.t55gq	Predicted protein sequences	SPARC_CDS_protein_sequences.fasta.tar.gz	Dryad Digital Repository	doi:10.5061/dryad.t55gq	http://dx.doi.org/10.5061/dryad.t55gq
ERS070004	Generation of sequence data	Illumina HiSeq	Illumina	100	Assembly and annotation of sequence data	ERR129113	COCX02000001-COCX02000129	EMBL Nucleotide Sequence Database	PRJEB2632	http://www.ebi.ac.uk/ena/data/view/ERP000809	Generation of core genome alignment	SPARC.core_genes.aln.tar.gz	Dryad Digital Repository	doi:10.5061/dryad.t55gq	http://dx.doi.org/10.5061/dryad.t55gq	Generation of overall phylogeny	SPARC.core_genes.tree	Dryad Digital Repository	doi:10.5061/dryad.t55gq	http://dx.doi.org/10.5061/dryad.t55gq	Generation of reference draft assembly	SPARC_reference_sequences.tar.gz	Dryad Digital Repository	doi:10.5061/dryad.t55gq	http://dx.doi.org/10.5061/dryad.t55gq	Generation of whole genome alignments	SPARC.sequenceClusters.aln.tar.gz	Dryad Digital Repository	doi:10.5061/dryad.t55gq	http://dx.doi.org/10.5061/dryad.t55gq	Predicted protein coding sequences	SPARC_CDS_dna_sequences.fasta.tar.gz	Dryad Digital Repository	doi:10.5061/dryad.t55gq	http://dx.doi.org/10.5061/dryad.t55gq	Predicted protein sequences	SPARC_CDS_protein_sequences.fasta.tar.gz	Dryad Digital Repository	doi:10.5061/dryad.t55gq	http://dx.doi.org/10.5061/dryad.t55gq
ERS070023	Generation of sequence data	Illumina HiSeq	Illumina	100	Assembly and annotation of sequence data	ERR129132	CODD02000001-CODD02000167	EMBL Nucleotide Sequence Database	PRJEB2632	http://www.ebi.ac.uk/ena/data/view/ERP000809	Generation of core genome alignment	SPARC.core_genes.aln.tar.gz	Dryad Digital Repository	doi:10.5061/dryad.t55gq	http://dx.doi.org/10.5061/dryad.t55gq	Generation of overall phylogeny	SPARC.core_genes.tree	Dryad Digital Repository	doi:10.5061/dryad.t55gq	http://dx.doi.org/10.5061/dryad.t55gq	Generation of reference draft assembly	SPARC_reference_sequences.tar.gz	Dryad Digital Repository	doi:10.5061/dryad.t55gq	http://dx.doi.org/10.5061/dryad.t55gq	Generation of whole genome alignments	SPARC.sequenceClusters.aln.tar.gz	Dryad Digital Repository	doi:10.5061/dryad.t55gq	http://dx.doi.org/10.5061/dryad.t55gq	Predicted protein coding sequences	SPARC_CDS_dna_sequences.fasta.tar.gz	Dryad Digital Repository	doi:10.5061/dryad.t55gq	http://dx.doi.org/10.5061/dryad.t55gq	Predicted protein sequences	SPARC_CDS_protein_sequences.fasta.tar.gz	Dryad Digital Repository	doi:10.5061/dryad.t55gq	http://dx.doi.org/10.5061/dryad.t55gq
ERS070128	Generation of sequence data	Illumina HiSeq	Illumina	100	Assembly and annotation of sequence data	ERR124237	CNYH02000001-CNYH02000190	EMBL Nucleotide Sequence Database	PRJEB2632	http://www.ebi.ac.uk/ena/data/view/ERP000809	Generation of core genome alignment	SPARC.core_genes.aln.tar.gz	Dryad Digital Repository	doi:10.5061/dryad.t55gq	http://dx.doi.org/10.5061/dryad.t55gq	Generation of overall phylogeny	SPARC.core_genes.tree	Dryad Digital Repository	doi:10.5061/dryad.t55gq	http://dx.doi.org/10.5061/dryad.t55gq	Generation of reference draft assembly	SPARC_reference_sequences.tar.gz	Dryad Digital Repository	doi:10.5061/dryad.t55gq	http://dx.doi.org/10.5061/dryad.t55gq	Generation of whole genome alignments	SPARC.sequenceClusters.aln.tar.gz	Dryad Digital Repository	doi:10.5061/dryad.t55gq	http://dx.doi.org/10.5061/dryad.t55gq	Predicted protein coding sequences	SPARC_CDS_dna_sequences.fasta.tar.gz	Dryad Digital Repository	doi:10.5061/dryad.t55gq	http://dx.doi.org/10.5061/dryad.t55gq	Predicted protein sequences	SPARC_CDS_protein_sequences.fasta.tar.gz	Dryad Digital Repository	doi:10.5061/dryad.t55gq	http://dx.doi.org/10.5061/dryad.t55gq
ERS070156	Generation of sequence data	Illumina HiSeq	Illumina	100	Assembly and annotation of sequence data	ERR124265	CHWY02000001-CHWY02000343	EMBL Nucleotide Sequence Database	PRJEB2632	http://www.ebi.ac.uk/ena/data/view/ERP000809	Generation of core genome alignment	SPARC.core_genes.aln.tar.gz	Dryad Digital Repository	doi:10.5061/dryad.t55gq	http://dx.doi.org/10.5061/dryad.t55gq	Generation of overall phylogeny	SPARC.core_genes.tree	Dryad Digital Repository	doi:10.5061/dryad.t55gq	http://dx.doi.org/10.5061/dryad.t55gq	Generation of reference draft assembly	SPARC_reference_sequences.tar.gz	Dryad Digital Repository	doi:10.5061/dryad.t55gq	http://dx.doi.org/10.5061/dryad.t55gq	Generation of whole genome alignments	SPARC.sequenceClusters.aln.tar.gz	Dryad Digital Repository	doi:10.5061/dryad.t55gq	http://dx.doi.org/10.5061/dryad.t55gq	Predicted protein coding sequences	SPARC_CDS_dna_sequences.fasta.tar.gz	Dryad Digital Repository	doi:10.5061/dryad.t55gq	http://dx.doi.org/10.5061/dryad.t55gq	Predicted protein sequences	SPARC_CDS_protein_sequences.fasta.tar.gz	Dryad Digital Repository	doi:10.5061/dryad.t55gq	http://dx.doi.org/10.5061/dryad.t55gq
ERS070173	Generation of sequence data	Illumina HiSeq	Illumina	100	Assembly and annotation of sequence data	ERR124282	CHWZ02000001-CHWZ02000173	EMBL Nucleotide Sequence Database	PRJEB2632	http://www.ebi.ac.uk/ena/data/view/ERP000809	Generation of core genome alignment	SPARC.core_genes.aln.tar.gz	Dryad Digital Repository	doi:10.5061/dryad.t55gq	http://dx.doi.org/10.5061/dryad.t55gq	Generation of overall phylogeny	SPARC.core_genes.tree	Dryad Digital Repository	doi:10.5061/dryad.t55gq	http://dx.doi.org/10.5061/dryad.t55gq	Generation of reference draft assembly	SPARC_reference_sequences.tar.gz	Dryad Digital Repository	doi:10.5061/dryad.t55gq	http://dx.doi.org/10.5061/dryad.t55gq	Generation of whole genome alignments	SPARC.sequenceClusters.aln.tar.gz	Dryad Digital Repository	doi:10.5061/dryad.t55gq	http://dx.doi.org/10.5061/dryad.t55gq	Predicted protein coding sequences	SPARC_CDS_dna_sequences.fasta.tar.gz	Dryad Digital Repository	doi:10.5061/dryad.t55gq	http://dx.doi.org/10.5061/dryad.t55gq	Predicted protein sequences	SPARC_CDS_protein_sequences.fasta.tar.gz	Dryad Digital Repository	doi:10.5061/dryad.t55gq	http://dx.doi.org/10.5061/dryad.t55gq
ERS070195	Generation of sequence data	Illumina HiSeq	Illumina	100	Assembly and annotation of sequence data	ERR124304	CNZX02000001-CNZX02000184	EMBL Nucleotide Sequence Database	PRJEB2632	http://www.ebi.ac.uk/ena/data/view/ERP000809	Generation of core genome alignment	SPARC.core_genes.aln.tar.gz	Dryad Digital Repository	doi:10.5061/dryad.t55gq	http://dx.doi.org/10.5061/dryad.t55gq	Generation of overall phylogeny	SPARC.core_genes.tree	Dryad Digital Repository	doi:10.5061/dryad.t55gq	http://dx.doi.org/10.5061/dryad.t55gq	Generation of reference draft assembly	SPARC_reference_sequences.tar.gz	Dryad Digital Repository	doi:10.5061/dryad.t55gq	http://dx.doi.org/10.5061/dryad.t55gq	Generation of whole genome alignments	SPARC.sequenceClusters.aln.tar.gz	Dryad Digital Repository	doi:10.5061/dryad.t55gq	http://dx.doi.org/10.5061/dryad.t55gq	Predicted protein coding sequences	SPARC_CDS_dna_sequences.fasta.tar.gz	Dryad Digital Repository	doi:10.5061/dryad.t55gq	http://dx.doi.org/10.5061/dryad.t55gq	Predicted protein sequences	SPARC_CDS_protein_sequences.fasta.tar.gz	Dryad Digital Repository	doi:10.5061/dryad.t55gq	http://dx.doi.org/10.5061/dryad.t55gq
ERS043927	Generation of sequence data	Illumina HiSeq	Illumina	75	Assembly and annotation of sequence data	ERR068013	CHBO02000001-CHBO02000188	EMBL Nucleotide Sequence Database	PRJEB2632	http://www.ebi.ac.uk/ena/data/view/ERP000809	Generation of core genome alignment	SPARC.core_genes.aln.tar.gz	Dryad Digital Repository	doi:10.5061/dryad.t55gq	http://dx.doi.org/10.5061/dryad.t55gq	Generation of overall phylogeny	SPARC.core_genes.tree	Dryad Digital Repository	doi:10.5061/dryad.t55gq	http://dx.doi.org/10.5061/dryad.t55gq	Generation of reference draft assembly	SPARC_reference_sequences.tar.gz	Dryad Digital Repository	doi:10.5061/dryad.t55gq	http://dx.doi.org/10.5061/dryad.t55gq	Generation of whole genome alignments	SPARC.sequenceClusters.aln.tar.gz	Dryad Digital Repository	doi:10.5061/dryad.t55gq	http://dx.doi.org/10.5061/dryad.t55gq	Predicted protein coding sequences	SPARC_CDS_dna_sequences.fasta.tar.gz	Dryad Digital Repository	doi:10.5061/dryad.t55gq	http://dx.doi.org/10.5061/dryad.t55gq	Predicted protein sequences	SPARC_CDS_protein_sequences.fasta.tar.gz	Dryad Digital Repository	doi:10.5061/dryad.t55gq	http://dx.doi.org/10.5061/dryad.t55gq
ERS043932	Generation of sequence data	Illumina HiSeq	Illumina	75	Assembly and annotation of sequence data	ERR068018	CNWV02000001-CNWV02000141	EMBL Nucleotide Sequence Database	PRJEB2632	http://www.ebi.ac.uk/ena/data/view/ERP000809	Generation of core genome alignment	SPARC.core_genes.aln.tar.gz	Dryad Digital Repository	doi:10.5061/dryad.t55gq	http://dx.doi.org/10.5061/dryad.t55gq	Generation of overall phylogeny	SPARC.core_genes.tree	Dryad Digital Repository	doi:10.5061/dryad.t55gq	http://dx.doi.org/10.5061/dryad.t55gq	Generation of reference draft assembly	SPARC_reference_sequences.tar.gz	Dryad Digital Repository	doi:10.5061/dryad.t55gq	http://dx.doi.org/10.5061/dryad.t55gq	Generation of whole genome alignments	SPARC.sequenceClusters.aln.tar.gz	Dryad Digital Repository	doi:10.5061/dryad.t55gq	http://dx.doi.org/10.5061/dryad.t55gq	Predicted protein coding sequences	SPARC_CDS_dna_sequences.fasta.tar.gz	Dryad Digital Repository	doi:10.5061/dryad.t55gq	http://dx.doi.org/10.5061/dryad.t55gq	Predicted protein sequences	SPARC_CDS_protein_sequences.fasta.tar.gz	Dryad Digital Repository	doi:10.5061/dryad.t55gq	http://dx.doi.org/10.5061/dryad.t55gq
ERS043934	Generation of sequence data	Illumina HiSeq	Illumina	75	Assembly and annotation of sequence data	ERR068020	CNWL02000001-CNWL02000156	EMBL Nucleotide Sequence Database	PRJEB2632	http://www.ebi.ac.uk/ena/data/view/ERP000809	Generation of core genome alignment	SPARC.core_genes.aln.tar.gz	Dryad Digital Repository	doi:10.5061/dryad.t55gq	http://dx.doi.org/10.5061/dryad.t55gq	Generation of overall phylogeny	SPARC.core_genes.tree	Dryad Digital Repository	doi:10.5061/dryad.t55gq	http://dx.doi.org/10.5061/dryad.t55gq	Generation of reference draft assembly	SPARC_reference_sequences.tar.gz	Dryad Digital Repository	doi:10.5061/dryad.t55gq	http://dx.doi.org/10.5061/dryad.t55gq	Generation of whole genome alignments	SPARC.sequenceClusters.aln.tar.gz	Dryad Digital Repository	doi:10.5061/dryad.t55gq	http://dx.doi.org/10.5061/dryad.t55gq	Predicted protein coding sequences	SPARC_CDS_dna_sequences.fasta.tar.gz	Dryad Digital Repository	doi:10.5061/dryad.t55gq	http://dx.doi.org/10.5061/dryad.t55gq	Predicted protein sequences	SPARC_CDS_protein_sequences.fasta.tar.gz	Dryad Digital Repository	doi:10.5061/dryad.t55gq	http://dx.doi.org/10.5061/dryad.t55gq
ERS043983	Generation of sequence data	Illumina HiSeq	Illumina	75	Assembly and annotation of sequence data	ERR067977	CNQJ02000001-CNQJ02000235	EMBL Nucleotide Sequence Database	PRJEB2632	http://www.ebi.ac.uk/ena/data/view/ERP000809	Generation of core genome alignment	SPARC.core_genes.aln.tar.gz	Dryad Digital Repository	doi:10.5061/dryad.t55gq	http://dx.doi.org/10.5061/dryad.t55gq	Generation of overall phylogeny	SPARC.core_genes.tree	Dryad Digital Repository	doi:10.5061/dryad.t55gq	http://dx.doi.org/10.5061/dryad.t55gq	Generation of reference draft assembly	SPARC_reference_sequences.tar.gz	Dryad Digital Repository	doi:10.5061/dryad.t55gq	http://dx.doi.org/10.5061/dryad.t55gq	Generation of whole genome alignments	SPARC.sequenceClusters.aln.tar.gz	Dryad Digital Repository	doi:10.5061/dryad.t55gq	http://dx.doi.org/10.5061/dryad.t55gq	Predicted protein coding sequences	SPARC_CDS_dna_sequences.fasta.tar.gz	Dryad Digital Repository	doi:10.5061/dryad.t55gq	http://dx.doi.org/10.5061/dryad.t55gq	Predicted protein sequences	SPARC_CDS_protein_sequences.fasta.tar.gz	Dryad Digital Repository	doi:10.5061/dryad.t55gq	http://dx.doi.org/10.5061/dryad.t55gq
ERS043996	Generation of sequence data	Illumina HiSeq	Illumina	75	Assembly and annotation of sequence data	ERR069690	CNRL02000001-CNRL02000228	EMBL Nucleotide Sequence Database	PRJEB2632	http://www.ebi.ac.uk/ena/data/view/ERP000809	Generation of core genome alignment	SPARC.core_genes.aln.tar.gz	Dryad Digital Repository	doi:10.5061/dryad.t55gq	http://dx.doi.org/10.5061/dryad.t55gq	Generation of overall phylogeny	SPARC.core_genes.tree	Dryad Digital Repository	doi:10.5061/dryad.t55gq	http://dx.doi.org/10.5061/dryad.t55gq	Generation of reference draft assembly	SPARC_reference_sequences.tar.gz	Dryad Digital Repository	doi:10.5061/dryad.t55gq	http://dx.doi.org/10.5061/dryad.t55gq	Generation of whole genome alignments	SPARC.sequenceClusters.aln.tar.gz	Dryad Digital Repository	doi:10.5061/dryad.t55gq	http://dx.doi.org/10.5061/dryad.t55gq	Predicted protein coding sequences	SPARC_CDS_dna_sequences.fasta.tar.gz	Dryad Digital Repository	doi:10.5061/dryad.t55gq	http://dx.doi.org/10.5061/dryad.t55gq	Predicted protein sequences	SPARC_CDS_protein_sequences.fasta.tar.gz	Dryad Digital Repository	doi:10.5061/dryad.t55gq	http://dx.doi.org/10.5061/dryad.t55gq
ERS044018	Generation of sequence data	Illumina HiSeq	Illumina	75	Assembly and annotation of sequence data	ERR069712	CNSB02000001-CNSB02000158	EMBL Nucleotide Sequence Database	PRJEB2632	http://www.ebi.ac.uk/ena/data/view/ERP000809	Generation of core genome alignment	SPARC.core_genes.aln.tar.gz	Dryad Digital Repository	doi:10.5061/dryad.t55gq	http://dx.doi.org/10.5061/dryad.t55gq	Generation of overall phylogeny	SPARC.core_genes.tree	Dryad Digital Repository	doi:10.5061/dryad.t55gq	http://dx.doi.org/10.5061/dryad.t55gq	Generation of reference draft assembly	SPARC_reference_sequences.tar.gz	Dryad Digital Repository	doi:10.5061/dryad.t55gq	http://dx.doi.org/10.5061/dryad.t55gq	Generation of whole genome alignments	SPARC.sequenceClusters.aln.tar.gz	Dryad Digital Repository	doi:10.5061/dryad.t55gq	http://dx.doi.org/10.5061/dryad.t55gq	Predicted protein coding sequences	SPARC_CDS_dna_sequences.fasta.tar.gz	Dryad Digital Repository	doi:10.5061/dryad.t55gq	http://dx.doi.org/10.5061/dryad.t55gq	Predicted protein sequences	SPARC_CDS_protein_sequences.fasta.tar.gz	Dryad Digital Repository	doi:10.5061/dryad.t55gq	http://dx.doi.org/10.5061/dryad.t55gq
ERS044021	Generation of sequence data	Illumina HiSeq	Illumina	75	Assembly and annotation of sequence data	ERR069715	CNRO02000001-CNRO02000152	EMBL Nucleotide Sequence Database	PRJEB2632	http://www.ebi.ac.uk/ena/data/view/ERP000809	Generation of core genome alignment	SPARC.core_genes.aln.tar.gz	Dryad Digital Repository	doi:10.5061/dryad.t55gq	http://dx.doi.org/10.5061/dryad.t55gq	Generation of overall phylogeny	SPARC.core_genes.tree	Dryad Digital Repository	doi:10.5061/dryad.t55gq	http://dx.doi.org/10.5061/dryad.t55gq	Generation of reference draft assembly	SPARC_reference_sequences.tar.gz	Dryad Digital Repository	doi:10.5061/dryad.t55gq	http://dx.doi.org/10.5061/dryad.t55gq	Generation of whole genome alignments	SPARC.sequenceClusters.aln.tar.gz	Dryad Digital Repository	doi:10.5061/dryad.t55gq	http://dx.doi.org/10.5061/dryad.t55gq	Predicted protein coding sequences	SPARC_CDS_dna_sequences.fasta.tar.gz	Dryad Digital Repository	doi:10.5061/dryad.t55gq	http://dx.doi.org/10.5061/dryad.t55gq	Predicted protein sequences	SPARC_CDS_protein_sequences.fasta.tar.gz	Dryad Digital Repository	doi:10.5061/dryad.t55gq	http://dx.doi.org/10.5061/dryad.t55gq
ERS044038	Generation of sequence data	Illumina HiSeq	Illumina	75	Assembly and annotation of sequence data	ERR069732	CNSW02000001-CNSW02000164	EMBL Nucleotide Sequence Database	PRJEB2632	http://www.ebi.ac.uk/ena/data/view/ERP000809	Generation of core genome alignment	SPARC.core_genes.aln.tar.gz	Dryad Digital Repository	doi:10.5061/dryad.t55gq	http://dx.doi.org/10.5061/dryad.t55gq	Generation of overall phylogeny	SPARC.core_genes.tree	Dryad Digital Repository	doi:10.5061/dryad.t55gq	http://dx.doi.org/10.5061/dryad.t55gq	Generation of reference draft assembly	SPARC_reference_sequences.tar.gz	Dryad Digital Repository	doi:10.5061/dryad.t55gq	http://dx.doi.org/10.5061/dryad.t55gq	Generation of whole genome alignments	SPARC.sequenceClusters.aln.tar.gz	Dryad Digital Repository	doi:10.5061/dryad.t55gq	http://dx.doi.org/10.5061/dryad.t55gq	Predicted protein coding sequences	SPARC_CDS_dna_sequences.fasta.tar.gz	Dryad Digital Repository	doi:10.5061/dryad.t55gq	http://dx.doi.org/10.5061/dryad.t55gq	Predicted protein sequences	SPARC_CDS_protein_sequences.fasta.tar.gz	Dryad Digital Repository	doi:10.5061/dryad.t55gq	http://dx.doi.org/10.5061/dryad.t55gq
ERS044046	Generation of sequence data	Illumina HiSeq	Illumina	75	Assembly and annotation of sequence data	ERR069740	CGDZ02000001-CGDZ02000162	EMBL Nucleotide Sequence Database	PRJEB2632	http://www.ebi.ac.uk/ena/data/view/ERP000809	Generation of core genome alignment	SPARC.core_genes.aln.tar.gz	Dryad Digital Repository	doi:10.5061/dryad.t55gq	http://dx.doi.org/10.5061/dryad.t55gq	Generation of overall phylogeny	SPARC.core_genes.tree	Dryad Digital Repository	doi:10.5061/dryad.t55gq	http://dx.doi.org/10.5061/dryad.t55gq	Generation of reference draft assembly	SPARC_reference_sequences.tar.gz	Dryad Digital Repository	doi:10.5061/dryad.t55gq	http://dx.doi.org/10.5061/dryad.t55gq	Generation of whole genome alignments	SPARC.sequenceClusters.aln.tar.gz	Dryad Digital Repository	doi:10.5061/dryad.t55gq	http://dx.doi.org/10.5061/dryad.t55gq	Predicted protein coding sequences	SPARC_CDS_dna_sequences.fasta.tar.gz	Dryad Digital Repository	doi:10.5061/dryad.t55gq	http://dx.doi.org/10.5061/dryad.t55gq	Predicted protein sequences	SPARC_CDS_protein_sequences.fasta.tar.gz	Dryad Digital Repository	doi:10.5061/dryad.t55gq	http://dx.doi.org/10.5061/dryad.t55gq
ERS044052	Generation of sequence data	Illumina HiSeq	Illumina	75	Assembly and annotation of sequence data	ERR069746	CNSM02000001-CNSM02000213	EMBL Nucleotide Sequence Database	PRJEB2632	http://www.ebi.ac.uk/ena/data/view/ERP000809	Generation of core genome alignment	SPARC.core_genes.aln.tar.gz	Dryad Digital Repository	doi:10.5061/dryad.t55gq	http://dx.doi.org/10.5061/dryad.t55gq	Generation of overall phylogeny	SPARC.core_genes.tree	Dryad Digital Repository	doi:10.5061/dryad.t55gq	http://dx.doi.org/10.5061/dryad.t55gq	Generation of reference draft assembly	SPARC_reference_sequences.tar.gz	Dryad Digital Repository	doi:10.5061/dryad.t55gq	http://dx.doi.org/10.5061/dryad.t55gq	Generation of whole genome alignments	SPARC.sequenceClusters.aln.tar.gz	Dryad Digital Repository	doi:10.5061/dryad.t55gq	http://dx.doi.org/10.5061/dryad.t55gq	Predicted protein coding sequences	SPARC_CDS_dna_sequences.fasta.tar.gz	Dryad Digital Repository	doi:10.5061/dryad.t55gq	http://dx.doi.org/10.5061/dryad.t55gq	Predicted protein sequences	SPARC_CDS_protein_sequences.fasta.tar.gz	Dryad Digital Repository	doi:10.5061/dryad.t55gq	http://dx.doi.org/10.5061/dryad.t55gq
ERS044061	Generation of sequence data	Illumina HiSeq	Illumina	75	Assembly and annotation of sequence data	ERR069755	CNTP02000001-CNTP02000211	EMBL Nucleotide Sequence Database	PRJEB2632	http://www.ebi.ac.uk/ena/data/view/ERP000809	Generation of core genome alignment	SPARC.core_genes.aln.tar.gz	Dryad Digital Repository	doi:10.5061/dryad.t55gq	http://dx.doi.org/10.5061/dryad.t55gq	Generation of overall phylogeny	SPARC.core_genes.tree	Dryad Digital Repository	doi:10.5061/dryad.t55gq	http://dx.doi.org/10.5061/dryad.t55gq	Generation of reference draft assembly	SPARC_reference_sequences.tar.gz	Dryad Digital Repository	doi:10.5061/dryad.t55gq	http://dx.doi.org/10.5061/dryad.t55gq	Generation of whole genome alignments	SPARC.sequenceClusters.aln.tar.gz	Dryad Digital Repository	doi:10.5061/dryad.t55gq	http://dx.doi.org/10.5061/dryad.t55gq	Predicted protein coding sequences	SPARC_CDS_dna_sequences.fasta.tar.gz	Dryad Digital Repository	doi:10.5061/dryad.t55gq	http://dx.doi.org/10.5061/dryad.t55gq	Predicted protein sequences	SPARC_CDS_protein_sequences.fasta.tar.gz	Dryad Digital Repository	doi:10.5061/dryad.t55gq	http://dx.doi.org/10.5061/dryad.t55gq
ERS044071	Generation of sequence data	Illumina HiSeq	Illumina	75	Assembly and annotation of sequence data	ERR069765	CNTJ02000001-CNTJ02000174	EMBL Nucleotide Sequence Database	PRJEB2632	http://www.ebi.ac.uk/ena/data/view/ERP000809	Generation of core genome alignment	SPARC.core_genes.aln.tar.gz	Dryad Digital Repository	doi:10.5061/dryad.t55gq	http://dx.doi.org/10.5061/dryad.t55gq	Generation of overall phylogeny	SPARC.core_genes.tree	Dryad Digital Repository	doi:10.5061/dryad.t55gq	http://dx.doi.org/10.5061/dryad.t55gq	Generation of reference draft assembly	SPARC_reference_sequences.tar.gz	Dryad Digital Repository	doi:10.5061/dryad.t55gq	http://dx.doi.org/10.5061/dryad.t55gq	Generation of whole genome alignments	SPARC.sequenceClusters.aln.tar.gz	Dryad Digital Repository	doi:10.5061/dryad.t55gq	http://dx.doi.org/10.5061/dryad.t55gq	Predicted protein coding sequences	SPARC_CDS_dna_sequences.fasta.tar.gz	Dryad Digital Repository	doi:10.5061/dryad.t55gq	http://dx.doi.org/10.5061/dryad.t55gq	Predicted protein sequences	SPARC_CDS_protein_sequences.fasta.tar.gz	Dryad Digital Repository	doi:10.5061/dryad.t55gq	http://dx.doi.org/10.5061/dryad.t55gq
ERS044076	Generation of sequence data	Illumina HiSeq	Illumina	75	Assembly and annotation of sequence data	ERR069770	CNTG02000001-CNTG02000149	EMBL Nucleotide Sequence Database	PRJEB2632	http://www.ebi.ac.uk/ena/data/view/ERP000809	Generation of core genome alignment	SPARC.core_genes.aln.tar.gz	Dryad Digital Repository	doi:10.5061/dryad.t55gq	http://dx.doi.org/10.5061/dryad.t55gq	Generation of overall phylogeny	SPARC.core_genes.tree	Dryad Digital Repository	doi:10.5061/dryad.t55gq	http://dx.doi.org/10.5061/dryad.t55gq	Generation of reference draft assembly	SPARC_reference_sequences.tar.gz	Dryad Digital Repository	doi:10.5061/dryad.t55gq	http://dx.doi.org/10.5061/dryad.t55gq	Generation of whole genome alignments	SPARC.sequenceClusters.aln.tar.gz	Dryad Digital Repository	doi:10.5061/dryad.t55gq	http://dx.doi.org/10.5061/dryad.t55gq	Predicted protein coding sequences	SPARC_CDS_dna_sequences.fasta.tar.gz	Dryad Digital Repository	doi:10.5061/dryad.t55gq	http://dx.doi.org/10.5061/dryad.t55gq	Predicted protein sequences	SPARC_CDS_protein_sequences.fasta.tar.gz	Dryad Digital Repository	doi:10.5061/dryad.t55gq	http://dx.doi.org/10.5061/dryad.t55gq
ERS044118	Generation of sequence data	Illumina HiSeq	Illumina	75	Assembly and annotation of sequence data	ERR069812	CNUU02000001-CNUU02000137	EMBL Nucleotide Sequence Database	PRJEB2632	http://www.ebi.ac.uk/ena/data/view/ERP000809	Generation of core genome alignment	SPARC.core_genes.aln.tar.gz	Dryad Digital Repository	doi:10.5061/dryad.t55gq	http://dx.doi.org/10.5061/dryad.t55gq	Generation of overall phylogeny	SPARC.core_genes.tree	Dryad Digital Repository	doi:10.5061/dryad.t55gq	http://dx.doi.org/10.5061/dryad.t55gq	Generation of reference draft assembly	SPARC_reference_sequences.tar.gz	Dryad Digital Repository	doi:10.5061/dryad.t55gq	http://dx.doi.org/10.5061/dryad.t55gq	Generation of whole genome alignments	SPARC.sequenceClusters.aln.tar.gz	Dryad Digital Repository	doi:10.5061/dryad.t55gq	http://dx.doi.org/10.5061/dryad.t55gq	Predicted protein coding sequences	SPARC_CDS_dna_sequences.fasta.tar.gz	Dryad Digital Repository	doi:10.5061/dryad.t55gq	http://dx.doi.org/10.5061/dryad.t55gq	Predicted protein sequences	SPARC_CDS_protein_sequences.fasta.tar.gz	Dryad Digital Repository	doi:10.5061/dryad.t55gq	http://dx.doi.org/10.5061/dryad.t55gq
ERS044129	Generation of sequence data	Illumina HiSeq	Illumina	75	Assembly and annotation of sequence data	ERR069823	CIDR02000001-CIDR02000147	EMBL Nucleotide Sequence Database	PRJEB2632	http://www.ebi.ac.uk/ena/data/view/ERP000809	Generation of core genome alignment	SPARC.core_genes.aln.tar.gz	Dryad Digital Repository	doi:10.5061/dryad.t55gq	http://dx.doi.org/10.5061/dryad.t55gq	Generation of overall phylogeny	SPARC.core_genes.tree	Dryad Digital Repository	doi:10.5061/dryad.t55gq	http://dx.doi.org/10.5061/dryad.t55gq	Generation of reference draft assembly	SPARC_reference_sequences.tar.gz	Dryad Digital Repository	doi:10.5061/dryad.t55gq	http://dx.doi.org/10.5061/dryad.t55gq	Generation of whole genome alignments	SPARC.sequenceClusters.aln.tar.gz	Dryad Digital Repository	doi:10.5061/dryad.t55gq	http://dx.doi.org/10.5061/dryad.t55gq	Predicted protein coding sequences	SPARC_CDS_dna_sequences.fasta.tar.gz	Dryad Digital Repository	doi:10.5061/dryad.t55gq	http://dx.doi.org/10.5061/dryad.t55gq	Predicted protein sequences	SPARC_CDS_protein_sequences.fasta.tar.gz	Dryad Digital Repository	doi:10.5061/dryad.t55gq	http://dx.doi.org/10.5061/dryad.t55gq
ERS044141	Generation of sequence data	Illumina HiSeq	Illumina	75	Assembly and annotation of sequence data	ERR069835	CNVJ02000001-CNVJ02000145	EMBL Nucleotide Sequence Database	PRJEB2632	http://www.ebi.ac.uk/ena/data/view/ERP000809	Generation of core genome alignment	SPARC.core_genes.aln.tar.gz	Dryad Digital Repository	doi:10.5061/dryad.t55gq	http://dx.doi.org/10.5061/dryad.t55gq	Generation of overall phylogeny	SPARC.core_genes.tree	Dryad Digital Repository	doi:10.5061/dryad.t55gq	http://dx.doi.org/10.5061/dryad.t55gq	Generation of reference draft assembly	SPARC_reference_sequences.tar.gz	Dryad Digital Repository	doi:10.5061/dryad.t55gq	http://dx.doi.org/10.5061/dryad.t55gq	Generation of whole genome alignments	SPARC.sequenceClusters.aln.tar.gz	Dryad Digital Repository	doi:10.5061/dryad.t55gq	http://dx.doi.org/10.5061/dryad.t55gq	Predicted protein coding sequences	SPARC_CDS_dna_sequences.fasta.tar.gz	Dryad Digital Repository	doi:10.5061/dryad.t55gq	http://dx.doi.org/10.5061/dryad.t55gq	Predicted protein sequences	SPARC_CDS_protein_sequences.fasta.tar.gz	Dryad Digital Repository	doi:10.5061/dryad.t55gq	http://dx.doi.org/10.5061/dryad.t55gq
ERS044159	Generation of sequence data	Illumina HiSeq	Illumina	75	Assembly and annotation of sequence data	ERR065962	CFLN02000001-CFLN02000324	EMBL Nucleotide Sequence Database	PRJEB2632	http://www.ebi.ac.uk/ena/data/view/ERP000809	Generation of core genome alignment	SPARC.core_genes.aln.tar.gz	Dryad Digital Repository	doi:10.5061/dryad.t55gq	http://dx.doi.org/10.5061/dryad.t55gq	Generation of overall phylogeny	SPARC.core_genes.tree	Dryad Digital Repository	doi:10.5061/dryad.t55gq	http://dx.doi.org/10.5061/dryad.t55gq	Generation of reference draft assembly	SPARC_reference_sequences.tar.gz	Dryad Digital Repository	doi:10.5061/dryad.t55gq	http://dx.doi.org/10.5061/dryad.t55gq	Generation of whole genome alignments	SPARC.sequenceClusters.aln.tar.gz	Dryad Digital Repository	doi:10.5061/dryad.t55gq	http://dx.doi.org/10.5061/dryad.t55gq	Predicted protein coding sequences	SPARC_CDS_dna_sequences.fasta.tar.gz	Dryad Digital Repository	doi:10.5061/dryad.t55gq	http://dx.doi.org/10.5061/dryad.t55gq	Predicted protein sequences	SPARC_CDS_protein_sequences.fasta.tar.gz	Dryad Digital Repository	doi:10.5061/dryad.t55gq	http://dx.doi.org/10.5061/dryad.t55gq
ERS044164	Generation of sequence data	Illumina HiSeq	Illumina	75	Assembly and annotation of sequence data	ERR065967	CNPJ02000001-CNPJ02000188	EMBL Nucleotide Sequence Database	PRJEB2632	http://www.ebi.ac.uk/ena/data/view/ERP000809	Generation of core genome alignment	SPARC.core_genes.aln.tar.gz	Dryad Digital Repository	doi:10.5061/dryad.t55gq	http://dx.doi.org/10.5061/dryad.t55gq	Generation of overall phylogeny	SPARC.core_genes.tree	Dryad Digital Repository	doi:10.5061/dryad.t55gq	http://dx.doi.org/10.5061/dryad.t55gq	Generation of reference draft assembly	SPARC_reference_sequences.tar.gz	Dryad Digital Repository	doi:10.5061/dryad.t55gq	http://dx.doi.org/10.5061/dryad.t55gq	Generation of whole genome alignments	SPARC.sequenceClusters.aln.tar.gz	Dryad Digital Repository	doi:10.5061/dryad.t55gq	http://dx.doi.org/10.5061/dryad.t55gq	Predicted protein coding sequences	SPARC_CDS_dna_sequences.fasta.tar.gz	Dryad Digital Repository	doi:10.5061/dryad.t55gq	http://dx.doi.org/10.5061/dryad.t55gq	Predicted protein sequences	SPARC_CDS_protein_sequences.fasta.tar.gz	Dryad Digital Repository	doi:10.5061/dryad.t55gq	http://dx.doi.org/10.5061/dryad.t55gq
ERS070122	Generation of sequence data	Illumina HiSeq	Illumina	100	Assembly and annotation of sequence data	ERR124231	CHIS02000001-CHIS02000152	EMBL Nucleotide Sequence Database	PRJEB2632	http://www.ebi.ac.uk/ena/data/view/ERP000809	Generation of core genome alignment	SPARC.core_genes.aln.tar.gz	Dryad Digital Repository	doi:10.5061/dryad.t55gq	http://dx.doi.org/10.5061/dryad.t55gq	Generation of overall phylogeny	SPARC.core_genes.tree	Dryad Digital Repository	doi:10.5061/dryad.t55gq	http://dx.doi.org/10.5061/dryad.t55gq	Generation of reference draft assembly	SPARC_reference_sequences.tar.gz	Dryad Digital Repository	doi:10.5061/dryad.t55gq	http://dx.doi.org/10.5061/dryad.t55gq	Generation of whole genome alignments	SPARC.sequenceClusters.aln.tar.gz	Dryad Digital Repository	doi:10.5061/dryad.t55gq	http://dx.doi.org/10.5061/dryad.t55gq	Predicted protein coding sequences	SPARC_CDS_dna_sequences.fasta.tar.gz	Dryad Digital Repository	doi:10.5061/dryad.t55gq	http://dx.doi.org/10.5061/dryad.t55gq	Predicted protein sequences	SPARC_CDS_protein_sequences.fasta.tar.gz	Dryad Digital Repository	doi:10.5061/dryad.t55gq	http://dx.doi.org/10.5061/dryad.t55gq
ERS043839	Generation of sequence data	Illumina HiSeq	Illumina	75	Assembly and annotation of sequence data	ERR065344	CNPA02000001-CNPA02000199	EMBL Nucleotide Sequence Database	PRJEB2632	http://www.ebi.ac.uk/ena/data/view/ERP000809	Generation of core genome alignment	SPARC.core_genes.aln.tar.gz	Dryad Digital Repository	doi:10.5061/dryad.t55gq	http://dx.doi.org/10.5061/dryad.t55gq	Generation of overall phylogeny	SPARC.core_genes.tree	Dryad Digital Repository	doi:10.5061/dryad.t55gq	http://dx.doi.org/10.5061/dryad.t55gq	Generation of reference draft assembly	SPARC_reference_sequences.tar.gz	Dryad Digital Repository	doi:10.5061/dryad.t55gq	http://dx.doi.org/10.5061/dryad.t55gq	Generation of whole genome alignments	SPARC.sequenceClusters.aln.tar.gz	Dryad Digital Repository	doi:10.5061/dryad.t55gq	http://dx.doi.org/10.5061/dryad.t55gq	Predicted protein coding sequences	SPARC_CDS_dna_sequences.fasta.tar.gz	Dryad Digital Repository	doi:10.5061/dryad.t55gq	http://dx.doi.org/10.5061/dryad.t55gq	Predicted protein sequences	SPARC_CDS_protein_sequences.fasta.tar.gz	Dryad Digital Repository	doi:10.5061/dryad.t55gq	http://dx.doi.org/10.5061/dryad.t55gq
ERS043856	Generation of sequence data	Illumina HiSeq	Illumina	75	Assembly and annotation of sequence data	ERR065292	CNNG02000001-CNNG02000193	EMBL Nucleotide Sequence Database	PRJEB2632	http://www.ebi.ac.uk/ena/data/view/ERP000809	Generation of core genome alignment	SPARC.core_genes.aln.tar.gz	Dryad Digital Repository	doi:10.5061/dryad.t55gq	http://dx.doi.org/10.5061/dryad.t55gq	Generation of overall phylogeny	SPARC.core_genes.tree	Dryad Digital Repository	doi:10.5061/dryad.t55gq	http://dx.doi.org/10.5061/dryad.t55gq	Generation of reference draft assembly	SPARC_reference_sequences.tar.gz	Dryad Digital Repository	doi:10.5061/dryad.t55gq	http://dx.doi.org/10.5061/dryad.t55gq	Generation of whole genome alignments	SPARC.sequenceClusters.aln.tar.gz	Dryad Digital Repository	doi:10.5061/dryad.t55gq	http://dx.doi.org/10.5061/dryad.t55gq	Predicted protein coding sequences	SPARC_CDS_dna_sequences.fasta.tar.gz	Dryad Digital Repository	doi:10.5061/dryad.t55gq	http://dx.doi.org/10.5061/dryad.t55gq	Predicted protein sequences	SPARC_CDS_protein_sequences.fasta.tar.gz	Dryad Digital Repository	doi:10.5061/dryad.t55gq	http://dx.doi.org/10.5061/dryad.t55gq
ERS043894	Generation of sequence data	Illumina HiSeq	Illumina	75	Assembly and annotation of sequence data	ERR065330	CNOT02000001-CNOT02000144	EMBL Nucleotide Sequence Database	PRJEB2632	http://www.ebi.ac.uk/ena/data/view/ERP000809	Generation of core genome alignment	SPARC.core_genes.aln.tar.gz	Dryad Digital Repository	doi:10.5061/dryad.t55gq	http://dx.doi.org/10.5061/dryad.t55gq	Generation of overall phylogeny	SPARC.core_genes.tree	Dryad Digital Repository	doi:10.5061/dryad.t55gq	http://dx.doi.org/10.5061/dryad.t55gq	Generation of reference draft assembly	SPARC_reference_sequences.tar.gz	Dryad Digital Repository	doi:10.5061/dryad.t55gq	http://dx.doi.org/10.5061/dryad.t55gq	Generation of whole genome alignments	SPARC.sequenceClusters.aln.tar.gz	Dryad Digital Repository	doi:10.5061/dryad.t55gq	http://dx.doi.org/10.5061/dryad.t55gq	Predicted protein coding sequences	SPARC_CDS_dna_sequences.fasta.tar.gz	Dryad Digital Repository	doi:10.5061/dryad.t55gq	http://dx.doi.org/10.5061/dryad.t55gq	Predicted protein sequences	SPARC_CDS_protein_sequences.fasta.tar.gz	Dryad Digital Repository	doi:10.5061/dryad.t55gq	http://dx.doi.org/10.5061/dryad.t55gq
ERS043970	Generation of sequence data	Illumina HiSeq	Illumina	75	Assembly and annotation of sequence data	ERR067964	CNQX02000001-CNQX02000142	EMBL Nucleotide Sequence Database	PRJEB2632	http://www.ebi.ac.uk/ena/data/view/ERP000809	Generation of core genome alignment	SPARC.core_genes.aln.tar.gz	Dryad Digital Repository	doi:10.5061/dryad.t55gq	http://dx.doi.org/10.5061/dryad.t55gq	Generation of overall phylogeny	SPARC.core_genes.tree	Dryad Digital Repository	doi:10.5061/dryad.t55gq	http://dx.doi.org/10.5061/dryad.t55gq	Generation of reference draft assembly	SPARC_reference_sequences.tar.gz	Dryad Digital Repository	doi:10.5061/dryad.t55gq	http://dx.doi.org/10.5061/dryad.t55gq	Generation of whole genome alignments	SPARC.sequenceClusters.aln.tar.gz	Dryad Digital Repository	doi:10.5061/dryad.t55gq	http://dx.doi.org/10.5061/dryad.t55gq	Predicted protein coding sequences	SPARC_CDS_dna_sequences.fasta.tar.gz	Dryad Digital Repository	doi:10.5061/dryad.t55gq	http://dx.doi.org/10.5061/dryad.t55gq	Predicted protein sequences	SPARC_CDS_protein_sequences.fasta.tar.gz	Dryad Digital Repository	doi:10.5061/dryad.t55gq	http://dx.doi.org/10.5061/dryad.t55gq
ERS044025	Generation of sequence data	Illumina HiSeq	Illumina	75	Assembly and annotation of sequence data	ERR069719	CNRU02000001-CNRU02000142	EMBL Nucleotide Sequence Database	PRJEB2632	http://www.ebi.ac.uk/ena/data/view/ERP000809	Generation of core genome alignment	SPARC.core_genes.aln.tar.gz	Dryad Digital Repository	doi:10.5061/dryad.t55gq	http://dx.doi.org/10.5061/dryad.t55gq	Generation of overall phylogeny	SPARC.core_genes.tree	Dryad Digital Repository	doi:10.5061/dryad.t55gq	http://dx.doi.org/10.5061/dryad.t55gq	Generation of reference draft assembly	SPARC_reference_sequences.tar.gz	Dryad Digital Repository	doi:10.5061/dryad.t55gq	http://dx.doi.org/10.5061/dryad.t55gq	Generation of whole genome alignments	SPARC.sequenceClusters.aln.tar.gz	Dryad Digital Repository	doi:10.5061/dryad.t55gq	http://dx.doi.org/10.5061/dryad.t55gq	Predicted protein coding sequences	SPARC_CDS_dna_sequences.fasta.tar.gz	Dryad Digital Repository	doi:10.5061/dryad.t55gq	http://dx.doi.org/10.5061/dryad.t55gq	Predicted protein sequences	SPARC_CDS_protein_sequences.fasta.tar.gz	Dryad Digital Repository	doi:10.5061/dryad.t55gq	http://dx.doi.org/10.5061/dryad.t55gq
ERS044027	Generation of sequence data	Illumina HiSeq	Illumina	75	Assembly and annotation of sequence data	ERR069721	CFQO02000001-CFQO02000146	EMBL Nucleotide Sequence Database	PRJEB2632	http://www.ebi.ac.uk/ena/data/view/ERP000809	Generation of core genome alignment	SPARC.core_genes.aln.tar.gz	Dryad Digital Repository	doi:10.5061/dryad.t55gq	http://dx.doi.org/10.5061/dryad.t55gq	Generation of overall phylogeny	SPARC.core_genes.tree	Dryad Digital Repository	doi:10.5061/dryad.t55gq	http://dx.doi.org/10.5061/dryad.t55gq	Generation of reference draft assembly	SPARC_reference_sequences.tar.gz	Dryad Digital Repository	doi:10.5061/dryad.t55gq	http://dx.doi.org/10.5061/dryad.t55gq	Generation of whole genome alignments	SPARC.sequenceClusters.aln.tar.gz	Dryad Digital Repository	doi:10.5061/dryad.t55gq	http://dx.doi.org/10.5061/dryad.t55gq	Predicted protein coding sequences	SPARC_CDS_dna_sequences.fasta.tar.gz	Dryad Digital Repository	doi:10.5061/dryad.t55gq	http://dx.doi.org/10.5061/dryad.t55gq	Predicted protein sequences	SPARC_CDS_protein_sequences.fasta.tar.gz	Dryad Digital Repository	doi:10.5061/dryad.t55gq	http://dx.doi.org/10.5061/dryad.t55gq
ERS044058	Generation of sequence data	Illumina HiSeq	Illumina	75	Assembly and annotation of sequence data	ERR069752	CFJS02000001-CFJS02000112	EMBL Nucleotide Sequence Database	PRJEB2632	http://www.ebi.ac.uk/ena/data/view/ERP000809	Generation of core genome alignment	SPARC.core_genes.aln.tar.gz	Dryad Digital Repository	doi:10.5061/dryad.t55gq	http://dx.doi.org/10.5061/dryad.t55gq	Generation of overall phylogeny	SPARC.core_genes.tree	Dryad Digital Repository	doi:10.5061/dryad.t55gq	http://dx.doi.org/10.5061/dryad.t55gq	Generation of reference draft assembly	SPARC_reference_sequences.tar.gz	Dryad Digital Repository	doi:10.5061/dryad.t55gq	http://dx.doi.org/10.5061/dryad.t55gq	Generation of whole genome alignments	SPARC.sequenceClusters.aln.tar.gz	Dryad Digital Repository	doi:10.5061/dryad.t55gq	http://dx.doi.org/10.5061/dryad.t55gq	Predicted protein coding sequences	SPARC_CDS_dna_sequences.fasta.tar.gz	Dryad Digital Repository	doi:10.5061/dryad.t55gq	http://dx.doi.org/10.5061/dryad.t55gq	Predicted protein sequences	SPARC_CDS_protein_sequences.fasta.tar.gz	Dryad Digital Repository	doi:10.5061/dryad.t55gq	http://dx.doi.org/10.5061/dryad.t55gq
ERS044066	Generation of sequence data	Illumina HiSeq	Illumina	75	Assembly and annotation of sequence data	ERR069760	CNTQ02000001-CNTQ02000113	EMBL Nucleotide Sequence Database	PRJEB2632	http://www.ebi.ac.uk/ena/data/view/ERP000809	Generation of core genome alignment	SPARC.core_genes.aln.tar.gz	Dryad Digital Repository	doi:10.5061/dryad.t55gq	http://dx.doi.org/10.5061/dryad.t55gq	Generation of overall phylogeny	SPARC.core_genes.tree	Dryad Digital Repository	doi:10.5061/dryad.t55gq	http://dx.doi.org/10.5061/dryad.t55gq	Generation of reference draft assembly	SPARC_reference_sequences.tar.gz	Dryad Digital Repository	doi:10.5061/dryad.t55gq	http://dx.doi.org/10.5061/dryad.t55gq	Generation of whole genome alignments	SPARC.sequenceClusters.aln.tar.gz	Dryad Digital Repository	doi:10.5061/dryad.t55gq	http://dx.doi.org/10.5061/dryad.t55gq	Predicted protein coding sequences	SPARC_CDS_dna_sequences.fasta.tar.gz	Dryad Digital Repository	doi:10.5061/dryad.t55gq	http://dx.doi.org/10.5061/dryad.t55gq	Predicted protein sequences	SPARC_CDS_protein_sequences.fasta.tar.gz	Dryad Digital Repository	doi:10.5061/dryad.t55gq	http://dx.doi.org/10.5061/dryad.t55gq
ERS044107	Generation of sequence data	Illumina HiSeq	Illumina	75	Assembly and annotation of sequence data	ERR069801	CNUT02000001-CNUT02000118	EMBL Nucleotide Sequence Database	PRJEB2632	http://www.ebi.ac.uk/ena/data/view/ERP000809	Generation of core genome alignment	SPARC.core_genes.aln.tar.gz	Dryad Digital Repository	doi:10.5061/dryad.t55gq	http://dx.doi.org/10.5061/dryad.t55gq	Generation of overall phylogeny	SPARC.core_genes.tree	Dryad Digital Repository	doi:10.5061/dryad.t55gq	http://dx.doi.org/10.5061/dryad.t55gq	Generation of reference draft assembly	SPARC_reference_sequences.tar.gz	Dryad Digital Repository	doi:10.5061/dryad.t55gq	http://dx.doi.org/10.5061/dryad.t55gq	Generation of whole genome alignments	SPARC.sequenceClusters.aln.tar.gz	Dryad Digital Repository	doi:10.5061/dryad.t55gq	http://dx.doi.org/10.5061/dryad.t55gq	Predicted protein coding sequences	SPARC_CDS_dna_sequences.fasta.tar.gz	Dryad Digital Repository	doi:10.5061/dryad.t55gq	http://dx.doi.org/10.5061/dryad.t55gq	Predicted protein sequences	SPARC_CDS_protein_sequences.fasta.tar.gz	Dryad Digital Repository	doi:10.5061/dryad.t55gq	http://dx.doi.org/10.5061/dryad.t55gq
ERS044110	Generation of sequence data	Illumina HiSeq	Illumina	75	Assembly and annotation of sequence data	ERR069804	CNVC02000001-CNVC02000109	EMBL Nucleotide Sequence Database	PRJEB2632	http://www.ebi.ac.uk/ena/data/view/ERP000809	Generation of core genome alignment	SPARC.core_genes.aln.tar.gz	Dryad Digital Repository	doi:10.5061/dryad.t55gq	http://dx.doi.org/10.5061/dryad.t55gq	Generation of overall phylogeny	SPARC.core_genes.tree	Dryad Digital Repository	doi:10.5061/dryad.t55gq	http://dx.doi.org/10.5061/dryad.t55gq	Generation of reference draft assembly	SPARC_reference_sequences.tar.gz	Dryad Digital Repository	doi:10.5061/dryad.t55gq	http://dx.doi.org/10.5061/dryad.t55gq	Generation of whole genome alignments	SPARC.sequenceClusters.aln.tar.gz	Dryad Digital Repository	doi:10.5061/dryad.t55gq	http://dx.doi.org/10.5061/dryad.t55gq	Predicted protein coding sequences	SPARC_CDS_dna_sequences.fasta.tar.gz	Dryad Digital Repository	doi:10.5061/dryad.t55gq	http://dx.doi.org/10.5061/dryad.t55gq	Predicted protein sequences	SPARC_CDS_protein_sequences.fasta.tar.gz	Dryad Digital Repository	doi:10.5061/dryad.t55gq	http://dx.doi.org/10.5061/dryad.t55gq
ERS044128	Generation of sequence data	Illumina HiSeq	Illumina	75	Assembly and annotation of sequence data	ERR069822	CNVD02000001-CNVD02000108	EMBL Nucleotide Sequence Database	PRJEB2632	http://www.ebi.ac.uk/ena/data/view/ERP000809	Generation of core genome alignment	SPARC.core_genes.aln.tar.gz	Dryad Digital Repository	doi:10.5061/dryad.t55gq	http://dx.doi.org/10.5061/dryad.t55gq	Generation of overall phylogeny	SPARC.core_genes.tree	Dryad Digital Repository	doi:10.5061/dryad.t55gq	http://dx.doi.org/10.5061/dryad.t55gq	Generation of reference draft assembly	SPARC_reference_sequences.tar.gz	Dryad Digital Repository	doi:10.5061/dryad.t55gq	http://dx.doi.org/10.5061/dryad.t55gq	Generation of whole genome alignments	SPARC.sequenceClusters.aln.tar.gz	Dryad Digital Repository	doi:10.5061/dryad.t55gq	http://dx.doi.org/10.5061/dryad.t55gq	Predicted protein coding sequences	SPARC_CDS_dna_sequences.fasta.tar.gz	Dryad Digital Repository	doi:10.5061/dryad.t55gq	http://dx.doi.org/10.5061/dryad.t55gq	Predicted protein sequences	SPARC_CDS_protein_sequences.fasta.tar.gz	Dryad Digital Repository	doi:10.5061/dryad.t55gq	http://dx.doi.org/10.5061/dryad.t55gq
ERS044143	Generation of sequence data	Illumina HiSeq	Illumina	75	Assembly and annotation of sequence data	ERR069837	CNVM02000001-CNVM02000123	EMBL Nucleotide Sequence Database	PRJEB2632	http://www.ebi.ac.uk/ena/data/view/ERP000809	Generation of core genome alignment	SPARC.core_genes.aln.tar.gz	Dryad Digital Repository	doi:10.5061/dryad.t55gq	http://dx.doi.org/10.5061/dryad.t55gq	Generation of overall phylogeny	SPARC.core_genes.tree	Dryad Digital Repository	doi:10.5061/dryad.t55gq	http://dx.doi.org/10.5061/dryad.t55gq	Generation of reference draft assembly	SPARC_reference_sequences.tar.gz	Dryad Digital Repository	doi:10.5061/dryad.t55gq	http://dx.doi.org/10.5061/dryad.t55gq	Generation of whole genome alignments	SPARC.sequenceClusters.aln.tar.gz	Dryad Digital Repository	doi:10.5061/dryad.t55gq	http://dx.doi.org/10.5061/dryad.t55gq	Predicted protein coding sequences	SPARC_CDS_dna_sequences.fasta.tar.gz	Dryad Digital Repository	doi:10.5061/dryad.t55gq	http://dx.doi.org/10.5061/dryad.t55gq	Predicted protein sequences	SPARC_CDS_protein_sequences.fasta.tar.gz	Dryad Digital Repository	doi:10.5061/dryad.t55gq	http://dx.doi.org/10.5061/dryad.t55gq
ERS044145	Generation of sequence data	Illumina HiSeq	Illumina	75	Assembly and annotation of sequence data	ERR069839	CNVL02000001-CNVL02000162	EMBL Nucleotide Sequence Database	PRJEB2632	http://www.ebi.ac.uk/ena/data/view/ERP000809	Generation of core genome alignment	SPARC.core_genes.aln.tar.gz	Dryad Digital Repository	doi:10.5061/dryad.t55gq	http://dx.doi.org/10.5061/dryad.t55gq	Generation of overall phylogeny	SPARC.core_genes.tree	Dryad Digital Repository	doi:10.5061/dryad.t55gq	http://dx.doi.org/10.5061/dryad.t55gq	Generation of reference draft assembly	SPARC_reference_sequences.tar.gz	Dryad Digital Repository	doi:10.5061/dryad.t55gq	http://dx.doi.org/10.5061/dryad.t55gq	Generation of whole genome alignments	SPARC.sequenceClusters.aln.tar.gz	Dryad Digital Repository	doi:10.5061/dryad.t55gq	http://dx.doi.org/10.5061/dryad.t55gq	Predicted protein coding sequences	SPARC_CDS_dna_sequences.fasta.tar.gz	Dryad Digital Repository	doi:10.5061/dryad.t55gq	http://dx.doi.org/10.5061/dryad.t55gq	Predicted protein sequences	SPARC_CDS_protein_sequences.fasta.tar.gz	Dryad Digital Repository	doi:10.5061/dryad.t55gq	http://dx.doi.org/10.5061/dryad.t55gq
ERS044161	Generation of sequence data	Illumina HiSeq	Illumina	75	Assembly and annotation of sequence data	ERR065964	CNPH02000001-CNPH02000161	EMBL Nucleotide Sequence Database	PRJEB2632	http://www.ebi.ac.uk/ena/data/view/ERP000809	Generation of core genome alignment	SPARC.core_genes.aln.tar.gz	Dryad Digital Repository	doi:10.5061/dryad.t55gq	http://dx.doi.org/10.5061/dryad.t55gq	Generation of overall phylogeny	SPARC.core_genes.tree	Dryad Digital Repository	doi:10.5061/dryad.t55gq	http://dx.doi.org/10.5061/dryad.t55gq	Generation of reference draft assembly	SPARC_reference_sequences.tar.gz	Dryad Digital Repository	doi:10.5061/dryad.t55gq	http://dx.doi.org/10.5061/dryad.t55gq	Generation of whole genome alignments	SPARC.sequenceClusters.aln.tar.gz	Dryad Digital Repository	doi:10.5061/dryad.t55gq	http://dx.doi.org/10.5061/dryad.t55gq	Predicted protein coding sequences	SPARC_CDS_dna_sequences.fasta.tar.gz	Dryad Digital Repository	doi:10.5061/dryad.t55gq	http://dx.doi.org/10.5061/dryad.t55gq	Predicted protein sequences	SPARC_CDS_protein_sequences.fasta.tar.gz	Dryad Digital Repository	doi:10.5061/dryad.t55gq	http://dx.doi.org/10.5061/dryad.t55gq
ERS069928	Generation of sequence data	Illumina HiSeq	Illumina	100	Assembly and annotation of sequence data	ERR129037	COAM02000001-COAM02000109	EMBL Nucleotide Sequence Database	PRJEB2632	http://www.ebi.ac.uk/ena/data/view/ERP000809	Generation of core genome alignment	SPARC.core_genes.aln.tar.gz	Dryad Digital Repository	doi:10.5061/dryad.t55gq	http://dx.doi.org/10.5061/dryad.t55gq	Generation of overall phylogeny	SPARC.core_genes.tree	Dryad Digital Repository	doi:10.5061/dryad.t55gq	http://dx.doi.org/10.5061/dryad.t55gq	Generation of reference draft assembly	SPARC_reference_sequences.tar.gz	Dryad Digital Repository	doi:10.5061/dryad.t55gq	http://dx.doi.org/10.5061/dryad.t55gq	Generation of whole genome alignments	SPARC.sequenceClusters.aln.tar.gz	Dryad Digital Repository	doi:10.5061/dryad.t55gq	http://dx.doi.org/10.5061/dryad.t55gq	Predicted protein coding sequences	SPARC_CDS_dna_sequences.fasta.tar.gz	Dryad Digital Repository	doi:10.5061/dryad.t55gq	http://dx.doi.org/10.5061/dryad.t55gq	Predicted protein sequences	SPARC_CDS_protein_sequences.fasta.tar.gz	Dryad Digital Repository	doi:10.5061/dryad.t55gq	http://dx.doi.org/10.5061/dryad.t55gq
ERS069959	Generation of sequence data	Illumina HiSeq	Illumina	100	Assembly and annotation of sequence data	ERR129068	COBM02000001-COBM02000109	EMBL Nucleotide Sequence Database	PRJEB2632	http://www.ebi.ac.uk/ena/data/view/ERP000809	Generation of core genome alignment	SPARC.core_genes.aln.tar.gz	Dryad Digital Repository	doi:10.5061/dryad.t55gq	http://dx.doi.org/10.5061/dryad.t55gq	Generation of overall phylogeny	SPARC.core_genes.tree	Dryad Digital Repository	doi:10.5061/dryad.t55gq	http://dx.doi.org/10.5061/dryad.t55gq	Generation of reference draft assembly	SPARC_reference_sequences.tar.gz	Dryad Digital Repository	doi:10.5061/dryad.t55gq	http://dx.doi.org/10.5061/dryad.t55gq	Generation of whole genome alignments	SPARC.sequenceClusters.aln.tar.gz	Dryad Digital Repository	doi:10.5061/dryad.t55gq	http://dx.doi.org/10.5061/dryad.t55gq	Predicted protein coding sequences	SPARC_CDS_dna_sequences.fasta.tar.gz	Dryad Digital Repository	doi:10.5061/dryad.t55gq	http://dx.doi.org/10.5061/dryad.t55gq	Predicted protein sequences	SPARC_CDS_protein_sequences.fasta.tar.gz	Dryad Digital Repository	doi:10.5061/dryad.t55gq	http://dx.doi.org/10.5061/dryad.t55gq
ERS069970	Generation of sequence data	Illumina HiSeq	Illumina	100	Assembly and annotation of sequence data	ERR129079	COBY02000001-COBY02000151	EMBL Nucleotide Sequence Database	PRJEB2632	http://www.ebi.ac.uk/ena/data/view/ERP000809	Generation of core genome alignment	SPARC.core_genes.aln.tar.gz	Dryad Digital Repository	doi:10.5061/dryad.t55gq	http://dx.doi.org/10.5061/dryad.t55gq	Generation of overall phylogeny	SPARC.core_genes.tree	Dryad Digital Repository	doi:10.5061/dryad.t55gq	http://dx.doi.org/10.5061/dryad.t55gq	Generation of reference draft assembly	SPARC_reference_sequences.tar.gz	Dryad Digital Repository	doi:10.5061/dryad.t55gq	http://dx.doi.org/10.5061/dryad.t55gq	Generation of whole genome alignments	SPARC.sequenceClusters.aln.tar.gz	Dryad Digital Repository	doi:10.5061/dryad.t55gq	http://dx.doi.org/10.5061/dryad.t55gq	Predicted protein coding sequences	SPARC_CDS_dna_sequences.fasta.tar.gz	Dryad Digital Repository	doi:10.5061/dryad.t55gq	http://dx.doi.org/10.5061/dryad.t55gq	Predicted protein sequences	SPARC_CDS_protein_sequences.fasta.tar.gz	Dryad Digital Repository	doi:10.5061/dryad.t55gq	http://dx.doi.org/10.5061/dryad.t55gq
ERS069971	Generation of sequence data	Illumina HiSeq	Illumina	100	Assembly and annotation of sequence data	ERR129080	COCA02000001-COCA02000155	EMBL Nucleotide Sequence Database	PRJEB2632	http://www.ebi.ac.uk/ena/data/view/ERP000809	Generation of core genome alignment	SPARC.core_genes.aln.tar.gz	Dryad Digital Repository	doi:10.5061/dryad.t55gq	http://dx.doi.org/10.5061/dryad.t55gq	Generation of overall phylogeny	SPARC.core_genes.tree	Dryad Digital Repository	doi:10.5061/dryad.t55gq	http://dx.doi.org/10.5061/dryad.t55gq	Generation of reference draft assembly	SPARC_reference_sequences.tar.gz	Dryad Digital Repository	doi:10.5061/dryad.t55gq	http://dx.doi.org/10.5061/dryad.t55gq	Generation of whole genome alignments	SPARC.sequenceClusters.aln.tar.gz	Dryad Digital Repository	doi:10.5061/dryad.t55gq	http://dx.doi.org/10.5061/dryad.t55gq	Predicted protein coding sequences	SPARC_CDS_dna_sequences.fasta.tar.gz	Dryad Digital Repository	doi:10.5061/dryad.t55gq	http://dx.doi.org/10.5061/dryad.t55gq	Predicted protein sequences	SPARC_CDS_protein_sequences.fasta.tar.gz	Dryad Digital Repository	doi:10.5061/dryad.t55gq	http://dx.doi.org/10.5061/dryad.t55gq
ERS069984	Generation of sequence data	Illumina HiSeq	Illumina	100	Assembly and annotation of sequence data	ERR129093	CFKA02000001-CFKA02000119	EMBL Nucleotide Sequence Database	PRJEB2632	http://www.ebi.ac.uk/ena/data/view/ERP000809	Generation of core genome alignment	SPARC.core_genes.aln.tar.gz	Dryad Digital Repository	doi:10.5061/dryad.t55gq	http://dx.doi.org/10.5061/dryad.t55gq	Generation of overall phylogeny	SPARC.core_genes.tree	Dryad Digital Repository	doi:10.5061/dryad.t55gq	http://dx.doi.org/10.5061/dryad.t55gq	Generation of reference draft assembly	SPARC_reference_sequences.tar.gz	Dryad Digital Repository	doi:10.5061/dryad.t55gq	http://dx.doi.org/10.5061/dryad.t55gq	Generation of whole genome alignments	SPARC.sequenceClusters.aln.tar.gz	Dryad Digital Repository	doi:10.5061/dryad.t55gq	http://dx.doi.org/10.5061/dryad.t55gq	Predicted protein coding sequences	SPARC_CDS_dna_sequences.fasta.tar.gz	Dryad Digital Repository	doi:10.5061/dryad.t55gq	http://dx.doi.org/10.5061/dryad.t55gq	Predicted protein sequences	SPARC_CDS_protein_sequences.fasta.tar.gz	Dryad Digital Repository	doi:10.5061/dryad.t55gq	http://dx.doi.org/10.5061/dryad.t55gq
ERS070018	Generation of sequence data	Illumina HiSeq	Illumina	100	Assembly and annotation of sequence data	ERR129127	CFLV02000001-CFLV02000116	EMBL Nucleotide Sequence Database	PRJEB2632	http://www.ebi.ac.uk/ena/data/view/ERP000809	Generation of core genome alignment	SPARC.core_genes.aln.tar.gz	Dryad Digital Repository	doi:10.5061/dryad.t55gq	http://dx.doi.org/10.5061/dryad.t55gq	Generation of overall phylogeny	SPARC.core_genes.tree	Dryad Digital Repository	doi:10.5061/dryad.t55gq	http://dx.doi.org/10.5061/dryad.t55gq	Generation of reference draft assembly	SPARC_reference_sequences.tar.gz	Dryad Digital Repository	doi:10.5061/dryad.t55gq	http://dx.doi.org/10.5061/dryad.t55gq	Generation of whole genome alignments	SPARC.sequenceClusters.aln.tar.gz	Dryad Digital Repository	doi:10.5061/dryad.t55gq	http://dx.doi.org/10.5061/dryad.t55gq	Predicted protein coding sequences	SPARC_CDS_dna_sequences.fasta.tar.gz	Dryad Digital Repository	doi:10.5061/dryad.t55gq	http://dx.doi.org/10.5061/dryad.t55gq	Predicted protein sequences	SPARC_CDS_protein_sequences.fasta.tar.gz	Dryad Digital Repository	doi:10.5061/dryad.t55gq	http://dx.doi.org/10.5061/dryad.t55gq
ERS070022	Generation of sequence data	Illumina HiSeq	Illumina	100	Assembly and annotation of sequence data	ERR129131	CODG02000001-CODG02000110	EMBL Nucleotide Sequence Database	PRJEB2632	http://www.ebi.ac.uk/ena/data/view/ERP000809	Generation of core genome alignment	SPARC.core_genes.aln.tar.gz	Dryad Digital Repository	doi:10.5061/dryad.t55gq	http://dx.doi.org/10.5061/dryad.t55gq	Generation of overall phylogeny	SPARC.core_genes.tree	Dryad Digital Repository	doi:10.5061/dryad.t55gq	http://dx.doi.org/10.5061/dryad.t55gq	Generation of reference draft assembly	SPARC_reference_sequences.tar.gz	Dryad Digital Repository	doi:10.5061/dryad.t55gq	http://dx.doi.org/10.5061/dryad.t55gq	Generation of whole genome alignments	SPARC.sequenceClusters.aln.tar.gz	Dryad Digital Repository	doi:10.5061/dryad.t55gq	http://dx.doi.org/10.5061/dryad.t55gq	Predicted protein coding sequences	SPARC_CDS_dna_sequences.fasta.tar.gz	Dryad Digital Repository	doi:10.5061/dryad.t55gq	http://dx.doi.org/10.5061/dryad.t55gq	Predicted protein sequences	SPARC_CDS_protein_sequences.fasta.tar.gz	Dryad Digital Repository	doi:10.5061/dryad.t55gq	http://dx.doi.org/10.5061/dryad.t55gq
ERS070028	Generation of sequence data	Illumina HiSeq	Illumina	100	Assembly and annotation of sequence data	ERR129137	CHBV02000001-CHBV02000106	EMBL Nucleotide Sequence Database	PRJEB2632	http://www.ebi.ac.uk/ena/data/view/ERP000809	Generation of core genome alignment	SPARC.core_genes.aln.tar.gz	Dryad Digital Repository	doi:10.5061/dryad.t55gq	http://dx.doi.org/10.5061/dryad.t55gq	Generation of overall phylogeny	SPARC.core_genes.tree	Dryad Digital Repository	doi:10.5061/dryad.t55gq	http://dx.doi.org/10.5061/dryad.t55gq	Generation of reference draft assembly	SPARC_reference_sequences.tar.gz	Dryad Digital Repository	doi:10.5061/dryad.t55gq	http://dx.doi.org/10.5061/dryad.t55gq	Generation of whole genome alignments	SPARC.sequenceClusters.aln.tar.gz	Dryad Digital Repository	doi:10.5061/dryad.t55gq	http://dx.doi.org/10.5061/dryad.t55gq	Predicted protein coding sequences	SPARC_CDS_dna_sequences.fasta.tar.gz	Dryad Digital Repository	doi:10.5061/dryad.t55gq	http://dx.doi.org/10.5061/dryad.t55gq	Predicted protein sequences	SPARC_CDS_protein_sequences.fasta.tar.gz	Dryad Digital Repository	doi:10.5061/dryad.t55gq	http://dx.doi.org/10.5061/dryad.t55gq
ERS070030	Generation of sequence data	Illumina HiSeq	Illumina	100	Assembly and annotation of sequence data	ERR129139	CFRE02000001-CFRE02000118	EMBL Nucleotide Sequence Database	PRJEB2632	http://www.ebi.ac.uk/ena/data/view/ERP000809	Generation of core genome alignment	SPARC.core_genes.aln.tar.gz	Dryad Digital Repository	doi:10.5061/dryad.t55gq	http://dx.doi.org/10.5061/dryad.t55gq	Generation of overall phylogeny	SPARC.core_genes.tree	Dryad Digital Repository	doi:10.5061/dryad.t55gq	http://dx.doi.org/10.5061/dryad.t55gq	Generation of reference draft assembly	SPARC_reference_sequences.tar.gz	Dryad Digital Repository	doi:10.5061/dryad.t55gq	http://dx.doi.org/10.5061/dryad.t55gq	Generation of whole genome alignments	SPARC.sequenceClusters.aln.tar.gz	Dryad Digital Repository	doi:10.5061/dryad.t55gq	http://dx.doi.org/10.5061/dryad.t55gq	Predicted protein coding sequences	SPARC_CDS_dna_sequences.fasta.tar.gz	Dryad Digital Repository	doi:10.5061/dryad.t55gq	http://dx.doi.org/10.5061/dryad.t55gq	Predicted protein sequences	SPARC_CDS_protein_sequences.fasta.tar.gz	Dryad Digital Repository	doi:10.5061/dryad.t55gq	http://dx.doi.org/10.5061/dryad.t55gq
ERS070045	Generation of sequence data	Illumina HiSeq	Illumina	100	Assembly and annotation of sequence data	ERR129154	CODX02000001-CODX02000093	EMBL Nucleotide Sequence Database	PRJEB2632	http://www.ebi.ac.uk/ena/data/view/ERP000809	Generation of core genome alignment	SPARC.core_genes.aln.tar.gz	Dryad Digital Repository	doi:10.5061/dryad.t55gq	http://dx.doi.org/10.5061/dryad.t55gq	Generation of overall phylogeny	SPARC.core_genes.tree	Dryad Digital Repository	doi:10.5061/dryad.t55gq	http://dx.doi.org/10.5061/dryad.t55gq	Generation of reference draft assembly	SPARC_reference_sequences.tar.gz	Dryad Digital Repository	doi:10.5061/dryad.t55gq	http://dx.doi.org/10.5061/dryad.t55gq	Generation of whole genome alignments	SPARC.sequenceClusters.aln.tar.gz	Dryad Digital Repository	doi:10.5061/dryad.t55gq	http://dx.doi.org/10.5061/dryad.t55gq	Predicted protein coding sequences	SPARC_CDS_dna_sequences.fasta.tar.gz	Dryad Digital Repository	doi:10.5061/dryad.t55gq	http://dx.doi.org/10.5061/dryad.t55gq	Predicted protein sequences	SPARC_CDS_protein_sequences.fasta.tar.gz	Dryad Digital Repository	doi:10.5061/dryad.t55gq	http://dx.doi.org/10.5061/dryad.t55gq
ERS070050	Generation of sequence data	Illumina HiSeq	Illumina	100	Assembly and annotation of sequence data	ERR129159	COEB02000001-COEB02000099	EMBL Nucleotide Sequence Database	PRJEB2632	http://www.ebi.ac.uk/ena/data/view/ERP000809	Generation of core genome alignment	SPARC.core_genes.aln.tar.gz	Dryad Digital Repository	doi:10.5061/dryad.t55gq	http://dx.doi.org/10.5061/dryad.t55gq	Generation of overall phylogeny	SPARC.core_genes.tree	Dryad Digital Repository	doi:10.5061/dryad.t55gq	http://dx.doi.org/10.5061/dryad.t55gq	Generation of reference draft assembly	SPARC_reference_sequences.tar.gz	Dryad Digital Repository	doi:10.5061/dryad.t55gq	http://dx.doi.org/10.5061/dryad.t55gq	Generation of whole genome alignments	SPARC.sequenceClusters.aln.tar.gz	Dryad Digital Repository	doi:10.5061/dryad.t55gq	http://dx.doi.org/10.5061/dryad.t55gq	Predicted protein coding sequences	SPARC_CDS_dna_sequences.fasta.tar.gz	Dryad Digital Repository	doi:10.5061/dryad.t55gq	http://dx.doi.org/10.5061/dryad.t55gq	Predicted protein sequences	SPARC_CDS_protein_sequences.fasta.tar.gz	Dryad Digital Repository	doi:10.5061/dryad.t55gq	http://dx.doi.org/10.5061/dryad.t55gq
ERS070068	Generation of sequence data	Illumina HiSeq	Illumina	100	Assembly and annotation of sequence data	ERR129177	COEO02000001-COEO02000107	EMBL Nucleotide Sequence Database	PRJEB2632	http://www.ebi.ac.uk/ena/data/view/ERP000809	Generation of core genome alignment	SPARC.core_genes.aln.tar.gz	Dryad Digital Repository	doi:10.5061/dryad.t55gq	http://dx.doi.org/10.5061/dryad.t55gq	Generation of overall phylogeny	SPARC.core_genes.tree	Dryad Digital Repository	doi:10.5061/dryad.t55gq	http://dx.doi.org/10.5061/dryad.t55gq	Generation of reference draft assembly	SPARC_reference_sequences.tar.gz	Dryad Digital Repository	doi:10.5061/dryad.t55gq	http://dx.doi.org/10.5061/dryad.t55gq	Generation of whole genome alignments	SPARC.sequenceClusters.aln.tar.gz	Dryad Digital Repository	doi:10.5061/dryad.t55gq	http://dx.doi.org/10.5061/dryad.t55gq	Predicted protein coding sequences	SPARC_CDS_dna_sequences.fasta.tar.gz	Dryad Digital Repository	doi:10.5061/dryad.t55gq	http://dx.doi.org/10.5061/dryad.t55gq	Predicted protein sequences	SPARC_CDS_protein_sequences.fasta.tar.gz	Dryad Digital Repository	doi:10.5061/dryad.t55gq	http://dx.doi.org/10.5061/dryad.t55gq
ERS070069	Generation of sequence data	Illumina HiSeq	Illumina	100	Assembly and annotation of sequence data	ERR129178	COES02000001-COES02000109	EMBL Nucleotide Sequence Database	PRJEB2632	http://www.ebi.ac.uk/ena/data/view/ERP000809	Generation of core genome alignment	SPARC.core_genes.aln.tar.gz	Dryad Digital Repository	doi:10.5061/dryad.t55gq	http://dx.doi.org/10.5061/dryad.t55gq	Generation of overall phylogeny	SPARC.core_genes.tree	Dryad Digital Repository	doi:10.5061/dryad.t55gq	http://dx.doi.org/10.5061/dryad.t55gq	Generation of reference draft assembly	SPARC_reference_sequences.tar.gz	Dryad Digital Repository	doi:10.5061/dryad.t55gq	http://dx.doi.org/10.5061/dryad.t55gq	Generation of whole genome alignments	SPARC.sequenceClusters.aln.tar.gz	Dryad Digital Repository	doi:10.5061/dryad.t55gq	http://dx.doi.org/10.5061/dryad.t55gq	Predicted protein coding sequences	SPARC_CDS_dna_sequences.fasta.tar.gz	Dryad Digital Repository	doi:10.5061/dryad.t55gq	http://dx.doi.org/10.5061/dryad.t55gq	Predicted protein sequences	SPARC_CDS_protein_sequences.fasta.tar.gz	Dryad Digital Repository	doi:10.5061/dryad.t55gq	http://dx.doi.org/10.5061/dryad.t55gq
ERS070101	Generation of sequence data	Illumina HiSeq	Illumina	100	Assembly and annotation of sequence data	ERR129210	COFS02000001-COFS02000108	EMBL Nucleotide Sequence Database	PRJEB2632	http://www.ebi.ac.uk/ena/data/view/ERP000809	Generation of core genome alignment	SPARC.core_genes.aln.tar.gz	Dryad Digital Repository	doi:10.5061/dryad.t55gq	http://dx.doi.org/10.5061/dryad.t55gq	Generation of overall phylogeny	SPARC.core_genes.tree	Dryad Digital Repository	doi:10.5061/dryad.t55gq	http://dx.doi.org/10.5061/dryad.t55gq	Generation of reference draft assembly	SPARC_reference_sequences.tar.gz	Dryad Digital Repository	doi:10.5061/dryad.t55gq	http://dx.doi.org/10.5061/dryad.t55gq	Generation of whole genome alignments	SPARC.sequenceClusters.aln.tar.gz	Dryad Digital Repository	doi:10.5061/dryad.t55gq	http://dx.doi.org/10.5061/dryad.t55gq	Predicted protein coding sequences	SPARC_CDS_dna_sequences.fasta.tar.gz	Dryad Digital Repository	doi:10.5061/dryad.t55gq	http://dx.doi.org/10.5061/dryad.t55gq	Predicted protein sequences	SPARC_CDS_protein_sequences.fasta.tar.gz	Dryad Digital Repository	doi:10.5061/dryad.t55gq	http://dx.doi.org/10.5061/dryad.t55gq
ERS070102	Generation of sequence data	Illumina HiSeq	Illumina	100	Assembly and annotation of sequence data	ERR129211	COFT02000001-COFT02000125	EMBL Nucleotide Sequence Database	PRJEB2632	http://www.ebi.ac.uk/ena/data/view/ERP000809	Generation of core genome alignment	SPARC.core_genes.aln.tar.gz	Dryad Digital Repository	doi:10.5061/dryad.t55gq	http://dx.doi.org/10.5061/dryad.t55gq	Generation of overall phylogeny	SPARC.core_genes.tree	Dryad Digital Repository	doi:10.5061/dryad.t55gq	http://dx.doi.org/10.5061/dryad.t55gq	Generation of reference draft assembly	SPARC_reference_sequences.tar.gz	Dryad Digital Repository	doi:10.5061/dryad.t55gq	http://dx.doi.org/10.5061/dryad.t55gq	Generation of whole genome alignments	SPARC.sequenceClusters.aln.tar.gz	Dryad Digital Repository	doi:10.5061/dryad.t55gq	http://dx.doi.org/10.5061/dryad.t55gq	Predicted protein coding sequences	SPARC_CDS_dna_sequences.fasta.tar.gz	Dryad Digital Repository	doi:10.5061/dryad.t55gq	http://dx.doi.org/10.5061/dryad.t55gq	Predicted protein sequences	SPARC_CDS_protein_sequences.fasta.tar.gz	Dryad Digital Repository	doi:10.5061/dryad.t55gq	http://dx.doi.org/10.5061/dryad.t55gq
ERS070105	Generation of sequence data	Illumina HiSeq	Illumina	100	Assembly and annotation of sequence data	ERR129214	COFW02000001-COFW02000112	EMBL Nucleotide Sequence Database	PRJEB2632	http://www.ebi.ac.uk/ena/data/view/ERP000809	Generation of core genome alignment	SPARC.core_genes.aln.tar.gz	Dryad Digital Repository	doi:10.5061/dryad.t55gq	http://dx.doi.org/10.5061/dryad.t55gq	Generation of overall phylogeny	SPARC.core_genes.tree	Dryad Digital Repository	doi:10.5061/dryad.t55gq	http://dx.doi.org/10.5061/dryad.t55gq	Generation of reference draft assembly	SPARC_reference_sequences.tar.gz	Dryad Digital Repository	doi:10.5061/dryad.t55gq	http://dx.doi.org/10.5061/dryad.t55gq	Generation of whole genome alignments	SPARC.sequenceClusters.aln.tar.gz	Dryad Digital Repository	doi:10.5061/dryad.t55gq	http://dx.doi.org/10.5061/dryad.t55gq	Predicted protein coding sequences	SPARC_CDS_dna_sequences.fasta.tar.gz	Dryad Digital Repository	doi:10.5061/dryad.t55gq	http://dx.doi.org/10.5061/dryad.t55gq	Predicted protein sequences	SPARC_CDS_protein_sequences.fasta.tar.gz	Dryad Digital Repository	doi:10.5061/dryad.t55gq	http://dx.doi.org/10.5061/dryad.t55gq
ERS070106	Generation of sequence data	Illumina HiSeq	Illumina	100	Assembly and annotation of sequence data	ERR129215	COFV02000001-COFV02000120	EMBL Nucleotide Sequence Database	PRJEB2632	http://www.ebi.ac.uk/ena/data/view/ERP000809	Generation of core genome alignment	SPARC.core_genes.aln.tar.gz	Dryad Digital Repository	doi:10.5061/dryad.t55gq	http://dx.doi.org/10.5061/dryad.t55gq	Generation of overall phylogeny	SPARC.core_genes.tree	Dryad Digital Repository	doi:10.5061/dryad.t55gq	http://dx.doi.org/10.5061/dryad.t55gq	Generation of reference draft assembly	SPARC_reference_sequences.tar.gz	Dryad Digital Repository	doi:10.5061/dryad.t55gq	http://dx.doi.org/10.5061/dryad.t55gq	Generation of whole genome alignments	SPARC.sequenceClusters.aln.tar.gz	Dryad Digital Repository	doi:10.5061/dryad.t55gq	http://dx.doi.org/10.5061/dryad.t55gq	Predicted protein coding sequences	SPARC_CDS_dna_sequences.fasta.tar.gz	Dryad Digital Repository	doi:10.5061/dryad.t55gq	http://dx.doi.org/10.5061/dryad.t55gq	Predicted protein sequences	SPARC_CDS_protein_sequences.fasta.tar.gz	Dryad Digital Repository	doi:10.5061/dryad.t55gq	http://dx.doi.org/10.5061/dryad.t55gq
ERS070131	Generation of sequence data	Illumina HiSeq	Illumina	100	Assembly and annotation of sequence data	ERR124240	CNYB02000001-CNYB02000193	EMBL Nucleotide Sequence Database	PRJEB2632	http://www.ebi.ac.uk/ena/data/view/ERP000809	Generation of core genome alignment	SPARC.core_genes.aln.tar.gz	Dryad Digital Repository	doi:10.5061/dryad.t55gq	http://dx.doi.org/10.5061/dryad.t55gq	Generation of overall phylogeny	SPARC.core_genes.tree	Dryad Digital Repository	doi:10.5061/dryad.t55gq	http://dx.doi.org/10.5061/dryad.t55gq	Generation of reference draft assembly	SPARC_reference_sequences.tar.gz	Dryad Digital Repository	doi:10.5061/dryad.t55gq	http://dx.doi.org/10.5061/dryad.t55gq	Generation of whole genome alignments	SPARC.sequenceClusters.aln.tar.gz	Dryad Digital Repository	doi:10.5061/dryad.t55gq	http://dx.doi.org/10.5061/dryad.t55gq	Predicted protein coding sequences	SPARC_CDS_dna_sequences.fasta.tar.gz	Dryad Digital Repository	doi:10.5061/dryad.t55gq	http://dx.doi.org/10.5061/dryad.t55gq	Predicted protein sequences	SPARC_CDS_protein_sequences.fasta.tar.gz	Dryad Digital Repository	doi:10.5061/dryad.t55gq	http://dx.doi.org/10.5061/dryad.t55gq
ERS070133	Generation of sequence data	Illumina HiSeq	Illumina	100	Assembly and annotation of sequence data	ERR124242	CNYC02000001-CNYC02000112	EMBL Nucleotide Sequence Database	PRJEB2632	http://www.ebi.ac.uk/ena/data/view/ERP000809	Generation of core genome alignment	SPARC.core_genes.aln.tar.gz	Dryad Digital Repository	doi:10.5061/dryad.t55gq	http://dx.doi.org/10.5061/dryad.t55gq	Generation of overall phylogeny	SPARC.core_genes.tree	Dryad Digital Repository	doi:10.5061/dryad.t55gq	http://dx.doi.org/10.5061/dryad.t55gq	Generation of reference draft assembly	SPARC_reference_sequences.tar.gz	Dryad Digital Repository	doi:10.5061/dryad.t55gq	http://dx.doi.org/10.5061/dryad.t55gq	Generation of whole genome alignments	SPARC.sequenceClusters.aln.tar.gz	Dryad Digital Repository	doi:10.5061/dryad.t55gq	http://dx.doi.org/10.5061/dryad.t55gq	Predicted protein coding sequences	SPARC_CDS_dna_sequences.fasta.tar.gz	Dryad Digital Repository	doi:10.5061/dryad.t55gq	http://dx.doi.org/10.5061/dryad.t55gq	Predicted protein sequences	SPARC_CDS_protein_sequences.fasta.tar.gz	Dryad Digital Repository	doi:10.5061/dryad.t55gq	http://dx.doi.org/10.5061/dryad.t55gq
ERS070137	Generation of sequence data	Illumina HiSeq	Illumina	100	Assembly and annotation of sequence data	ERR124246	CNYK02000001-CNYK02000108	EMBL Nucleotide Sequence Database	PRJEB2632	http://www.ebi.ac.uk/ena/data/view/ERP000809	Generation of core genome alignment	SPARC.core_genes.aln.tar.gz	Dryad Digital Repository	doi:10.5061/dryad.t55gq	http://dx.doi.org/10.5061/dryad.t55gq	Generation of overall phylogeny	SPARC.core_genes.tree	Dryad Digital Repository	doi:10.5061/dryad.t55gq	http://dx.doi.org/10.5061/dryad.t55gq	Generation of reference draft assembly	SPARC_reference_sequences.tar.gz	Dryad Digital Repository	doi:10.5061/dryad.t55gq	http://dx.doi.org/10.5061/dryad.t55gq	Generation of whole genome alignments	SPARC.sequenceClusters.aln.tar.gz	Dryad Digital Repository	doi:10.5061/dryad.t55gq	http://dx.doi.org/10.5061/dryad.t55gq	Predicted protein coding sequences	SPARC_CDS_dna_sequences.fasta.tar.gz	Dryad Digital Repository	doi:10.5061/dryad.t55gq	http://dx.doi.org/10.5061/dryad.t55gq	Predicted protein sequences	SPARC_CDS_protein_sequences.fasta.tar.gz	Dryad Digital Repository	doi:10.5061/dryad.t55gq	http://dx.doi.org/10.5061/dryad.t55gq
ERS070159	Generation of sequence data	Illumina HiSeq	Illumina	100	Assembly and annotation of sequence data	ERR124268	CFJT02000001-CFJT02000116	EMBL Nucleotide Sequence Database	PRJEB2632	http://www.ebi.ac.uk/ena/data/view/ERP000809	Generation of core genome alignment	SPARC.core_genes.aln.tar.gz	Dryad Digital Repository	doi:10.5061/dryad.t55gq	http://dx.doi.org/10.5061/dryad.t55gq	Generation of overall phylogeny	SPARC.core_genes.tree	Dryad Digital Repository	doi:10.5061/dryad.t55gq	http://dx.doi.org/10.5061/dryad.t55gq	Generation of reference draft assembly	SPARC_reference_sequences.tar.gz	Dryad Digital Repository	doi:10.5061/dryad.t55gq	http://dx.doi.org/10.5061/dryad.t55gq	Generation of whole genome alignments	SPARC.sequenceClusters.aln.tar.gz	Dryad Digital Repository	doi:10.5061/dryad.t55gq	http://dx.doi.org/10.5061/dryad.t55gq	Predicted protein coding sequences	SPARC_CDS_dna_sequences.fasta.tar.gz	Dryad Digital Repository	doi:10.5061/dryad.t55gq	http://dx.doi.org/10.5061/dryad.t55gq	Predicted protein sequences	SPARC_CDS_protein_sequences.fasta.tar.gz	Dryad Digital Repository	doi:10.5061/dryad.t55gq	http://dx.doi.org/10.5061/dryad.t55gq
ERS070182	Generation of sequence data	Illumina HiSeq	Illumina	100	Assembly and annotation of sequence data	ERR124291	CNZP02000001-CNZP02000109	EMBL Nucleotide Sequence Database	PRJEB2632	http://www.ebi.ac.uk/ena/data/view/ERP000809	Generation of core genome alignment	SPARC.core_genes.aln.tar.gz	Dryad Digital Repository	doi:10.5061/dryad.t55gq	http://dx.doi.org/10.5061/dryad.t55gq	Generation of overall phylogeny	SPARC.core_genes.tree	Dryad Digital Repository	doi:10.5061/dryad.t55gq	http://dx.doi.org/10.5061/dryad.t55gq	Generation of reference draft assembly	SPARC_reference_sequences.tar.gz	Dryad Digital Repository	doi:10.5061/dryad.t55gq	http://dx.doi.org/10.5061/dryad.t55gq	Generation of whole genome alignments	SPARC.sequenceClusters.aln.tar.gz	Dryad Digital Repository	doi:10.5061/dryad.t55gq	http://dx.doi.org/10.5061/dryad.t55gq	Predicted protein coding sequences	SPARC_CDS_dna_sequences.fasta.tar.gz	Dryad Digital Repository	doi:10.5061/dryad.t55gq	http://dx.doi.org/10.5061/dryad.t55gq	Predicted protein sequences	SPARC_CDS_protein_sequences.fasta.tar.gz	Dryad Digital Repository	doi:10.5061/dryad.t55gq	http://dx.doi.org/10.5061/dryad.t55gq
ERS070187	Generation of sequence data	Illumina HiSeq	Illumina	100	Assembly and annotation of sequence data	ERR124296	CNZR02000001-CNZR02000140	EMBL Nucleotide Sequence Database	PRJEB2632	http://www.ebi.ac.uk/ena/data/view/ERP000809	Generation of core genome alignment	SPARC.core_genes.aln.tar.gz	Dryad Digital Repository	doi:10.5061/dryad.t55gq	http://dx.doi.org/10.5061/dryad.t55gq	Generation of overall phylogeny	SPARC.core_genes.tree	Dryad Digital Repository	doi:10.5061/dryad.t55gq	http://dx.doi.org/10.5061/dryad.t55gq	Generation of reference draft assembly	SPARC_reference_sequences.tar.gz	Dryad Digital Repository	doi:10.5061/dryad.t55gq	http://dx.doi.org/10.5061/dryad.t55gq	Generation of whole genome alignments	SPARC.sequenceClusters.aln.tar.gz	Dryad Digital Repository	doi:10.5061/dryad.t55gq	http://dx.doi.org/10.5061/dryad.t55gq	Predicted protein coding sequences	SPARC_CDS_dna_sequences.fasta.tar.gz	Dryad Digital Repository	doi:10.5061/dryad.t55gq	http://dx.doi.org/10.5061/dryad.t55gq	Predicted protein sequences	SPARC_CDS_protein_sequences.fasta.tar.gz	Dryad Digital Repository	doi:10.5061/dryad.t55gq	http://dx.doi.org/10.5061/dryad.t55gq
ERS070189	Generation of sequence data	Illumina HiSeq	Illumina	100	Assembly and annotation of sequence data	ERR124298	CNZQ02000001-CNZQ02000219	EMBL Nucleotide Sequence Database	PRJEB2632	http://www.ebi.ac.uk/ena/data/view/ERP000809	Generation of core genome alignment	SPARC.core_genes.aln.tar.gz	Dryad Digital Repository	doi:10.5061/dryad.t55gq	http://dx.doi.org/10.5061/dryad.t55gq	Generation of overall phylogeny	SPARC.core_genes.tree	Dryad Digital Repository	doi:10.5061/dryad.t55gq	http://dx.doi.org/10.5061/dryad.t55gq	Generation of reference draft assembly	SPARC_reference_sequences.tar.gz	Dryad Digital Repository	doi:10.5061/dryad.t55gq	http://dx.doi.org/10.5061/dryad.t55gq	Generation of whole genome alignments	SPARC.sequenceClusters.aln.tar.gz	Dryad Digital Repository	doi:10.5061/dryad.t55gq	http://dx.doi.org/10.5061/dryad.t55gq	Predicted protein coding sequences	SPARC_CDS_dna_sequences.fasta.tar.gz	Dryad Digital Repository	doi:10.5061/dryad.t55gq	http://dx.doi.org/10.5061/dryad.t55gq	Predicted protein sequences	SPARC_CDS_protein_sequences.fasta.tar.gz	Dryad Digital Repository	doi:10.5061/dryad.t55gq	http://dx.doi.org/10.5061/dryad.t55gq
ERS070193	Generation of sequence data	Illumina HiSeq	Illumina	100	Assembly and annotation of sequence data	ERR124302	CNZW02000001-CNZW02000104	EMBL Nucleotide Sequence Database	PRJEB2632	http://www.ebi.ac.uk/ena/data/view/ERP000809	Generation of core genome alignment	SPARC.core_genes.aln.tar.gz	Dryad Digital Repository	doi:10.5061/dryad.t55gq	http://dx.doi.org/10.5061/dryad.t55gq	Generation of overall phylogeny	SPARC.core_genes.tree	Dryad Digital Repository	doi:10.5061/dryad.t55gq	http://dx.doi.org/10.5061/dryad.t55gq	Generation of reference draft assembly	SPARC_reference_sequences.tar.gz	Dryad Digital Repository	doi:10.5061/dryad.t55gq	http://dx.doi.org/10.5061/dryad.t55gq	Generation of whole genome alignments	SPARC.sequenceClusters.aln.tar.gz	Dryad Digital Repository	doi:10.5061/dryad.t55gq	http://dx.doi.org/10.5061/dryad.t55gq	Predicted protein coding sequences	SPARC_CDS_dna_sequences.fasta.tar.gz	Dryad Digital Repository	doi:10.5061/dryad.t55gq	http://dx.doi.org/10.5061/dryad.t55gq	Predicted protein sequences	SPARC_CDS_protein_sequences.fasta.tar.gz	Dryad Digital Repository	doi:10.5061/dryad.t55gq	http://dx.doi.org/10.5061/dryad.t55gq
ERS043872	Generation of sequence data	Illumina HiSeq	Illumina	75	Assembly and annotation of sequence data	ERR065308	CNNY02000001-CNNY02000119	EMBL Nucleotide Sequence Database	PRJEB2632	http://www.ebi.ac.uk/ena/data/view/ERP000809	Generation of core genome alignment	SPARC.core_genes.aln.tar.gz	Dryad Digital Repository	doi:10.5061/dryad.t55gq	http://dx.doi.org/10.5061/dryad.t55gq	Generation of overall phylogeny	SPARC.core_genes.tree	Dryad Digital Repository	doi:10.5061/dryad.t55gq	http://dx.doi.org/10.5061/dryad.t55gq	Generation of reference draft assembly	SPARC_reference_sequences.tar.gz	Dryad Digital Repository	doi:10.5061/dryad.t55gq	http://dx.doi.org/10.5061/dryad.t55gq	Generation of whole genome alignments	SPARC.sequenceClusters.aln.tar.gz	Dryad Digital Repository	doi:10.5061/dryad.t55gq	http://dx.doi.org/10.5061/dryad.t55gq	Predicted protein coding sequences	SPARC_CDS_dna_sequences.fasta.tar.gz	Dryad Digital Repository	doi:10.5061/dryad.t55gq	http://dx.doi.org/10.5061/dryad.t55gq	Predicted protein sequences	SPARC_CDS_protein_sequences.fasta.tar.gz	Dryad Digital Repository	doi:10.5061/dryad.t55gq	http://dx.doi.org/10.5061/dryad.t55gq
ERS043874	Generation of sequence data	Illumina HiSeq	Illumina	75	Assembly and annotation of sequence data	ERR065310	CNOA02000001-CNOA02000104	EMBL Nucleotide Sequence Database	PRJEB2632	http://www.ebi.ac.uk/ena/data/view/ERP000809	Generation of core genome alignment	SPARC.core_genes.aln.tar.gz	Dryad Digital Repository	doi:10.5061/dryad.t55gq	http://dx.doi.org/10.5061/dryad.t55gq	Generation of overall phylogeny	SPARC.core_genes.tree	Dryad Digital Repository	doi:10.5061/dryad.t55gq	http://dx.doi.org/10.5061/dryad.t55gq	Generation of reference draft assembly	SPARC_reference_sequences.tar.gz	Dryad Digital Repository	doi:10.5061/dryad.t55gq	http://dx.doi.org/10.5061/dryad.t55gq	Generation of whole genome alignments	SPARC.sequenceClusters.aln.tar.gz	Dryad Digital Repository	doi:10.5061/dryad.t55gq	http://dx.doi.org/10.5061/dryad.t55gq	Predicted protein coding sequences	SPARC_CDS_dna_sequences.fasta.tar.gz	Dryad Digital Repository	doi:10.5061/dryad.t55gq	http://dx.doi.org/10.5061/dryad.t55gq	Predicted protein sequences	SPARC_CDS_protein_sequences.fasta.tar.gz	Dryad Digital Repository	doi:10.5061/dryad.t55gq	http://dx.doi.org/10.5061/dryad.t55gq
ERS043890	Generation of sequence data	Illumina HiSeq	Illumina	75	Assembly and annotation of sequence data	ERR065326	CHBF02000001-CHBF02000117	EMBL Nucleotide Sequence Database	PRJEB2632	http://www.ebi.ac.uk/ena/data/view/ERP000809	Generation of core genome alignment	SPARC.core_genes.aln.tar.gz	Dryad Digital Repository	doi:10.5061/dryad.t55gq	http://dx.doi.org/10.5061/dryad.t55gq	Generation of overall phylogeny	SPARC.core_genes.tree	Dryad Digital Repository	doi:10.5061/dryad.t55gq	http://dx.doi.org/10.5061/dryad.t55gq	Generation of reference draft assembly	SPARC_reference_sequences.tar.gz	Dryad Digital Repository	doi:10.5061/dryad.t55gq	http://dx.doi.org/10.5061/dryad.t55gq	Generation of whole genome alignments	SPARC.sequenceClusters.aln.tar.gz	Dryad Digital Repository	doi:10.5061/dryad.t55gq	http://dx.doi.org/10.5061/dryad.t55gq	Predicted protein coding sequences	SPARC_CDS_dna_sequences.fasta.tar.gz	Dryad Digital Repository	doi:10.5061/dryad.t55gq	http://dx.doi.org/10.5061/dryad.t55gq	Predicted protein sequences	SPARC_CDS_protein_sequences.fasta.tar.gz	Dryad Digital Repository	doi:10.5061/dryad.t55gq	http://dx.doi.org/10.5061/dryad.t55gq
ERS043899	Generation of sequence data	Illumina HiSeq	Illumina	75	Assembly and annotation of sequence data	ERR067985	CFRA02000001-CFRA02000116	EMBL Nucleotide Sequence Database	PRJEB2632	http://www.ebi.ac.uk/ena/data/view/ERP000809	Generation of core genome alignment	SPARC.core_genes.aln.tar.gz	Dryad Digital Repository	doi:10.5061/dryad.t55gq	http://dx.doi.org/10.5061/dryad.t55gq	Generation of overall phylogeny	SPARC.core_genes.tree	Dryad Digital Repository	doi:10.5061/dryad.t55gq	http://dx.doi.org/10.5061/dryad.t55gq	Generation of reference draft assembly	SPARC_reference_sequences.tar.gz	Dryad Digital Repository	doi:10.5061/dryad.t55gq	http://dx.doi.org/10.5061/dryad.t55gq	Generation of whole genome alignments	SPARC.sequenceClusters.aln.tar.gz	Dryad Digital Repository	doi:10.5061/dryad.t55gq	http://dx.doi.org/10.5061/dryad.t55gq	Predicted protein coding sequences	SPARC_CDS_dna_sequences.fasta.tar.gz	Dryad Digital Repository	doi:10.5061/dryad.t55gq	http://dx.doi.org/10.5061/dryad.t55gq	Predicted protein sequences	SPARC_CDS_protein_sequences.fasta.tar.gz	Dryad Digital Repository	doi:10.5061/dryad.t55gq	http://dx.doi.org/10.5061/dryad.t55gq
ERS043900	Generation of sequence data	Illumina HiSeq	Illumina	75	Assembly and annotation of sequence data	ERR067986	CNWJ02000001-CNWJ02000115	EMBL Nucleotide Sequence Database	PRJEB2632	http://www.ebi.ac.uk/ena/data/view/ERP000809	Generation of core genome alignment	SPARC.core_genes.aln.tar.gz	Dryad Digital Repository	doi:10.5061/dryad.t55gq	http://dx.doi.org/10.5061/dryad.t55gq	Generation of overall phylogeny	SPARC.core_genes.tree	Dryad Digital Repository	doi:10.5061/dryad.t55gq	http://dx.doi.org/10.5061/dryad.t55gq	Generation of reference draft assembly	SPARC_reference_sequences.tar.gz	Dryad Digital Repository	doi:10.5061/dryad.t55gq	http://dx.doi.org/10.5061/dryad.t55gq	Generation of whole genome alignments	SPARC.sequenceClusters.aln.tar.gz	Dryad Digital Repository	doi:10.5061/dryad.t55gq	http://dx.doi.org/10.5061/dryad.t55gq	Predicted protein coding sequences	SPARC_CDS_dna_sequences.fasta.tar.gz	Dryad Digital Repository	doi:10.5061/dryad.t55gq	http://dx.doi.org/10.5061/dryad.t55gq	Predicted protein sequences	SPARC_CDS_protein_sequences.fasta.tar.gz	Dryad Digital Repository	doi:10.5061/dryad.t55gq	http://dx.doi.org/10.5061/dryad.t55gq
ERS043914	Generation of sequence data	Illumina HiSeq	Illumina	75	Assembly and annotation of sequence data	ERR068000	CNWE02000001-CNWE02000125	EMBL Nucleotide Sequence Database	PRJEB2632	http://www.ebi.ac.uk/ena/data/view/ERP000809	Generation of core genome alignment	SPARC.core_genes.aln.tar.gz	Dryad Digital Repository	doi:10.5061/dryad.t55gq	http://dx.doi.org/10.5061/dryad.t55gq	Generation of overall phylogeny	SPARC.core_genes.tree	Dryad Digital Repository	doi:10.5061/dryad.t55gq	http://dx.doi.org/10.5061/dryad.t55gq	Generation of reference draft assembly	SPARC_reference_sequences.tar.gz	Dryad Digital Repository	doi:10.5061/dryad.t55gq	http://dx.doi.org/10.5061/dryad.t55gq	Generation of whole genome alignments	SPARC.sequenceClusters.aln.tar.gz	Dryad Digital Repository	doi:10.5061/dryad.t55gq	http://dx.doi.org/10.5061/dryad.t55gq	Predicted protein coding sequences	SPARC_CDS_dna_sequences.fasta.tar.gz	Dryad Digital Repository	doi:10.5061/dryad.t55gq	http://dx.doi.org/10.5061/dryad.t55gq	Predicted protein sequences	SPARC_CDS_protein_sequences.fasta.tar.gz	Dryad Digital Repository	doi:10.5061/dryad.t55gq	http://dx.doi.org/10.5061/dryad.t55gq
ERS043954	Generation of sequence data	Illumina HiSeq	Illumina	75	Assembly and annotation of sequence data	ERR068040	CNXD02000001-CNXD02000109	EMBL Nucleotide Sequence Database	PRJEB2632	http://www.ebi.ac.uk/ena/data/view/ERP000809	Generation of core genome alignment	SPARC.core_genes.aln.tar.gz	Dryad Digital Repository	doi:10.5061/dryad.t55gq	http://dx.doi.org/10.5061/dryad.t55gq	Generation of overall phylogeny	SPARC.core_genes.tree	Dryad Digital Repository	doi:10.5061/dryad.t55gq	http://dx.doi.org/10.5061/dryad.t55gq	Generation of reference draft assembly	SPARC_reference_sequences.tar.gz	Dryad Digital Repository	doi:10.5061/dryad.t55gq	http://dx.doi.org/10.5061/dryad.t55gq	Generation of whole genome alignments	SPARC.sequenceClusters.aln.tar.gz	Dryad Digital Repository	doi:10.5061/dryad.t55gq	http://dx.doi.org/10.5061/dryad.t55gq	Predicted protein coding sequences	SPARC_CDS_dna_sequences.fasta.tar.gz	Dryad Digital Repository	doi:10.5061/dryad.t55gq	http://dx.doi.org/10.5061/dryad.t55gq	Predicted protein sequences	SPARC_CDS_protein_sequences.fasta.tar.gz	Dryad Digital Repository	doi:10.5061/dryad.t55gq	http://dx.doi.org/10.5061/dryad.t55gq
ERS043955	Generation of sequence data	Illumina HiSeq	Illumina	75	Assembly and annotation of sequence data	ERR068041	CNXF02000001-CNXF02000136	EMBL Nucleotide Sequence Database	PRJEB2632	http://www.ebi.ac.uk/ena/data/view/ERP000809	Generation of core genome alignment	SPARC.core_genes.aln.tar.gz	Dryad Digital Repository	doi:10.5061/dryad.t55gq	http://dx.doi.org/10.5061/dryad.t55gq	Generation of overall phylogeny	SPARC.core_genes.tree	Dryad Digital Repository	doi:10.5061/dryad.t55gq	http://dx.doi.org/10.5061/dryad.t55gq	Generation of reference draft assembly	SPARC_reference_sequences.tar.gz	Dryad Digital Repository	doi:10.5061/dryad.t55gq	http://dx.doi.org/10.5061/dryad.t55gq	Generation of whole genome alignments	SPARC.sequenceClusters.aln.tar.gz	Dryad Digital Repository	doi:10.5061/dryad.t55gq	http://dx.doi.org/10.5061/dryad.t55gq	Predicted protein coding sequences	SPARC_CDS_dna_sequences.fasta.tar.gz	Dryad Digital Repository	doi:10.5061/dryad.t55gq	http://dx.doi.org/10.5061/dryad.t55gq	Predicted protein sequences	SPARC_CDS_protein_sequences.fasta.tar.gz	Dryad Digital Repository	doi:10.5061/dryad.t55gq	http://dx.doi.org/10.5061/dryad.t55gq
ERS043960	Generation of sequence data	Illumina HiSeq	Illumina	75	Assembly and annotation of sequence data	ERR068046	CNXL02000001-CNXL02000123	EMBL Nucleotide Sequence Database	PRJEB2632	http://www.ebi.ac.uk/ena/data/view/ERP000809	Generation of core genome alignment	SPARC.core_genes.aln.tar.gz	Dryad Digital Repository	doi:10.5061/dryad.t55gq	http://dx.doi.org/10.5061/dryad.t55gq	Generation of overall phylogeny	SPARC.core_genes.tree	Dryad Digital Repository	doi:10.5061/dryad.t55gq	http://dx.doi.org/10.5061/dryad.t55gq	Generation of reference draft assembly	SPARC_reference_sequences.tar.gz	Dryad Digital Repository	doi:10.5061/dryad.t55gq	http://dx.doi.org/10.5061/dryad.t55gq	Generation of whole genome alignments	SPARC.sequenceClusters.aln.tar.gz	Dryad Digital Repository	doi:10.5061/dryad.t55gq	http://dx.doi.org/10.5061/dryad.t55gq	Predicted protein coding sequences	SPARC_CDS_dna_sequences.fasta.tar.gz	Dryad Digital Repository	doi:10.5061/dryad.t55gq	http://dx.doi.org/10.5061/dryad.t55gq	Predicted protein sequences	SPARC_CDS_protein_sequences.fasta.tar.gz	Dryad Digital Repository	doi:10.5061/dryad.t55gq	http://dx.doi.org/10.5061/dryad.t55gq
ERS043961	Generation of sequence data	Illumina HiSeq	Illumina	75	Assembly and annotation of sequence data	ERR068047	CNXJ02000001-CNXJ02000112	EMBL Nucleotide Sequence Database	PRJEB2632	http://www.ebi.ac.uk/ena/data/view/ERP000809	Generation of core genome alignment	SPARC.core_genes.aln.tar.gz	Dryad Digital Repository	doi:10.5061/dryad.t55gq	http://dx.doi.org/10.5061/dryad.t55gq	Generation of overall phylogeny	SPARC.core_genes.tree	Dryad Digital Repository	doi:10.5061/dryad.t55gq	http://dx.doi.org/10.5061/dryad.t55gq	Generation of reference draft assembly	SPARC_reference_sequences.tar.gz	Dryad Digital Repository	doi:10.5061/dryad.t55gq	http://dx.doi.org/10.5061/dryad.t55gq	Generation of whole genome alignments	SPARC.sequenceClusters.aln.tar.gz	Dryad Digital Repository	doi:10.5061/dryad.t55gq	http://dx.doi.org/10.5061/dryad.t55gq	Predicted protein coding sequences	SPARC_CDS_dna_sequences.fasta.tar.gz	Dryad Digital Repository	doi:10.5061/dryad.t55gq	http://dx.doi.org/10.5061/dryad.t55gq	Predicted protein sequences	SPARC_CDS_protein_sequences.fasta.tar.gz	Dryad Digital Repository	doi:10.5061/dryad.t55gq	http://dx.doi.org/10.5061/dryad.t55gq
ERS043974	Generation of sequence data	Illumina HiSeq	Illumina	75	Assembly and annotation of sequence data	ERR067968	CNQR02000001-CNQR02000115	EMBL Nucleotide Sequence Database	PRJEB2632	http://www.ebi.ac.uk/ena/data/view/ERP000809	Generation of core genome alignment	SPARC.core_genes.aln.tar.gz	Dryad Digital Repository	doi:10.5061/dryad.t55gq	http://dx.doi.org/10.5061/dryad.t55gq	Generation of overall phylogeny	SPARC.core_genes.tree	Dryad Digital Repository	doi:10.5061/dryad.t55gq	http://dx.doi.org/10.5061/dryad.t55gq	Generation of reference draft assembly	SPARC_reference_sequences.tar.gz	Dryad Digital Repository	doi:10.5061/dryad.t55gq	http://dx.doi.org/10.5061/dryad.t55gq	Generation of whole genome alignments	SPARC.sequenceClusters.aln.tar.gz	Dryad Digital Repository	doi:10.5061/dryad.t55gq	http://dx.doi.org/10.5061/dryad.t55gq	Predicted protein coding sequences	SPARC_CDS_dna_sequences.fasta.tar.gz	Dryad Digital Repository	doi:10.5061/dryad.t55gq	http://dx.doi.org/10.5061/dryad.t55gq	Predicted protein sequences	SPARC_CDS_protein_sequences.fasta.tar.gz	Dryad Digital Repository	doi:10.5061/dryad.t55gq	http://dx.doi.org/10.5061/dryad.t55gq
ERS044008	Generation of sequence data	Illumina HiSeq	Illumina	75	Assembly and annotation of sequence data	ERR069702	CNRI02000001-CNRI02000144	EMBL Nucleotide Sequence Database	PRJEB2632	http://www.ebi.ac.uk/ena/data/view/ERP000809	Generation of core genome alignment	SPARC.core_genes.aln.tar.gz	Dryad Digital Repository	doi:10.5061/dryad.t55gq	http://dx.doi.org/10.5061/dryad.t55gq	Generation of overall phylogeny	SPARC.core_genes.tree	Dryad Digital Repository	doi:10.5061/dryad.t55gq	http://dx.doi.org/10.5061/dryad.t55gq	Generation of reference draft assembly	SPARC_reference_sequences.tar.gz	Dryad Digital Repository	doi:10.5061/dryad.t55gq	http://dx.doi.org/10.5061/dryad.t55gq	Generation of whole genome alignments	SPARC.sequenceClusters.aln.tar.gz	Dryad Digital Repository	doi:10.5061/dryad.t55gq	http://dx.doi.org/10.5061/dryad.t55gq	Predicted protein coding sequences	SPARC_CDS_dna_sequences.fasta.tar.gz	Dryad Digital Repository	doi:10.5061/dryad.t55gq	http://dx.doi.org/10.5061/dryad.t55gq	Predicted protein sequences	SPARC_CDS_protein_sequences.fasta.tar.gz	Dryad Digital Repository	doi:10.5061/dryad.t55gq	http://dx.doi.org/10.5061/dryad.t55gq
ERS044013	Generation of sequence data	Illumina HiSeq	Illumina	75	Assembly and annotation of sequence data	ERR069707	CNRX02000001-CNRX02000118	EMBL Nucleotide Sequence Database	PRJEB2632	http://www.ebi.ac.uk/ena/data/view/ERP000809	Generation of core genome alignment	SPARC.core_genes.aln.tar.gz	Dryad Digital Repository	doi:10.5061/dryad.t55gq	http://dx.doi.org/10.5061/dryad.t55gq	Generation of overall phylogeny	SPARC.core_genes.tree	Dryad Digital Repository	doi:10.5061/dryad.t55gq	http://dx.doi.org/10.5061/dryad.t55gq	Generation of reference draft assembly	SPARC_reference_sequences.tar.gz	Dryad Digital Repository	doi:10.5061/dryad.t55gq	http://dx.doi.org/10.5061/dryad.t55gq	Generation of whole genome alignments	SPARC.sequenceClusters.aln.tar.gz	Dryad Digital Repository	doi:10.5061/dryad.t55gq	http://dx.doi.org/10.5061/dryad.t55gq	Predicted protein coding sequences	SPARC_CDS_dna_sequences.fasta.tar.gz	Dryad Digital Repository	doi:10.5061/dryad.t55gq	http://dx.doi.org/10.5061/dryad.t55gq	Predicted protein sequences	SPARC_CDS_protein_sequences.fasta.tar.gz	Dryad Digital Repository	doi:10.5061/dryad.t55gq	http://dx.doi.org/10.5061/dryad.t55gq
ERS044019	Generation of sequence data	Illumina HiSeq	Illumina	75	Assembly and annotation of sequence data	ERR069713	CNSC02000001-CNSC02000120	EMBL Nucleotide Sequence Database	PRJEB2632	http://www.ebi.ac.uk/ena/data/view/ERP000809	Generation of core genome alignment	SPARC.core_genes.aln.tar.gz	Dryad Digital Repository	doi:10.5061/dryad.t55gq	http://dx.doi.org/10.5061/dryad.t55gq	Generation of overall phylogeny	SPARC.core_genes.tree	Dryad Digital Repository	doi:10.5061/dryad.t55gq	http://dx.doi.org/10.5061/dryad.t55gq	Generation of reference draft assembly	SPARC_reference_sequences.tar.gz	Dryad Digital Repository	doi:10.5061/dryad.t55gq	http://dx.doi.org/10.5061/dryad.t55gq	Generation of whole genome alignments	SPARC.sequenceClusters.aln.tar.gz	Dryad Digital Repository	doi:10.5061/dryad.t55gq	http://dx.doi.org/10.5061/dryad.t55gq	Predicted protein coding sequences	SPARC_CDS_dna_sequences.fasta.tar.gz	Dryad Digital Repository	doi:10.5061/dryad.t55gq	http://dx.doi.org/10.5061/dryad.t55gq	Predicted protein sequences	SPARC_CDS_protein_sequences.fasta.tar.gz	Dryad Digital Repository	doi:10.5061/dryad.t55gq	http://dx.doi.org/10.5061/dryad.t55gq
ERS044033	Generation of sequence data	Illumina HiSeq	Illumina	75	Assembly and annotation of sequence data	ERR069727	CNRZ02000001-CNRZ02000108	EMBL Nucleotide Sequence Database	PRJEB2632	http://www.ebi.ac.uk/ena/data/view/ERP000809	Generation of core genome alignment	SPARC.core_genes.aln.tar.gz	Dryad Digital Repository	doi:10.5061/dryad.t55gq	http://dx.doi.org/10.5061/dryad.t55gq	Generation of overall phylogeny	SPARC.core_genes.tree	Dryad Digital Repository	doi:10.5061/dryad.t55gq	http://dx.doi.org/10.5061/dryad.t55gq	Generation of reference draft assembly	SPARC_reference_sequences.tar.gz	Dryad Digital Repository	doi:10.5061/dryad.t55gq	http://dx.doi.org/10.5061/dryad.t55gq	Generation of whole genome alignments	SPARC.sequenceClusters.aln.tar.gz	Dryad Digital Repository	doi:10.5061/dryad.t55gq	http://dx.doi.org/10.5061/dryad.t55gq	Predicted protein coding sequences	SPARC_CDS_dna_sequences.fasta.tar.gz	Dryad Digital Repository	doi:10.5061/dryad.t55gq	http://dx.doi.org/10.5061/dryad.t55gq	Predicted protein sequences	SPARC_CDS_protein_sequences.fasta.tar.gz	Dryad Digital Repository	doi:10.5061/dryad.t55gq	http://dx.doi.org/10.5061/dryad.t55gq
ERS069917	Generation of sequence data	Illumina HiSeq	Illumina	100	Assembly and annotation of sequence data	ERR129026	CHIT02000001-CHIT02000165	EMBL Nucleotide Sequence Database	PRJEB2632	http://www.ebi.ac.uk/ena/data/view/ERP000809	Generation of core genome alignment	SPARC.core_genes.aln.tar.gz	Dryad Digital Repository	doi:10.5061/dryad.t55gq	http://dx.doi.org/10.5061/dryad.t55gq	Generation of overall phylogeny	SPARC.core_genes.tree	Dryad Digital Repository	doi:10.5061/dryad.t55gq	http://dx.doi.org/10.5061/dryad.t55gq	Generation of reference draft assembly	SPARC_reference_sequences.tar.gz	Dryad Digital Repository	doi:10.5061/dryad.t55gq	http://dx.doi.org/10.5061/dryad.t55gq	Generation of whole genome alignments	SPARC.sequenceClusters.aln.tar.gz	Dryad Digital Repository	doi:10.5061/dryad.t55gq	http://dx.doi.org/10.5061/dryad.t55gq	Predicted protein coding sequences	SPARC_CDS_dna_sequences.fasta.tar.gz	Dryad Digital Repository	doi:10.5061/dryad.t55gq	http://dx.doi.org/10.5061/dryad.t55gq	Predicted protein sequences	SPARC_CDS_protein_sequences.fasta.tar.gz	Dryad Digital Repository	doi:10.5061/dryad.t55gq	http://dx.doi.org/10.5061/dryad.t55gq
ERS069945	Generation of sequence data	Illumina HiSeq	Illumina	100	Assembly and annotation of sequence data	ERR129054	COAZ02000001-COAZ02000130	EMBL Nucleotide Sequence Database	PRJEB2632	http://www.ebi.ac.uk/ena/data/view/ERP000809	Generation of core genome alignment	SPARC.core_genes.aln.tar.gz	Dryad Digital Repository	doi:10.5061/dryad.t55gq	http://dx.doi.org/10.5061/dryad.t55gq	Generation of overall phylogeny	SPARC.core_genes.tree	Dryad Digital Repository	doi:10.5061/dryad.t55gq	http://dx.doi.org/10.5061/dryad.t55gq	Generation of reference draft assembly	SPARC_reference_sequences.tar.gz	Dryad Digital Repository	doi:10.5061/dryad.t55gq	http://dx.doi.org/10.5061/dryad.t55gq	Generation of whole genome alignments	SPARC.sequenceClusters.aln.tar.gz	Dryad Digital Repository	doi:10.5061/dryad.t55gq	http://dx.doi.org/10.5061/dryad.t55gq	Predicted protein coding sequences	SPARC_CDS_dna_sequences.fasta.tar.gz	Dryad Digital Repository	doi:10.5061/dryad.t55gq	http://dx.doi.org/10.5061/dryad.t55gq	Predicted protein sequences	SPARC_CDS_protein_sequences.fasta.tar.gz	Dryad Digital Repository	doi:10.5061/dryad.t55gq	http://dx.doi.org/10.5061/dryad.t55gq
ERS069951	Generation of sequence data	Illumina HiSeq	Illumina	100	Assembly and annotation of sequence data	ERR129060	COBD02000001-COBD02000122	EMBL Nucleotide Sequence Database	PRJEB2632	http://www.ebi.ac.uk/ena/data/view/ERP000809	Generation of core genome alignment	SPARC.core_genes.aln.tar.gz	Dryad Digital Repository	doi:10.5061/dryad.t55gq	http://dx.doi.org/10.5061/dryad.t55gq	Generation of overall phylogeny	SPARC.core_genes.tree	Dryad Digital Repository	doi:10.5061/dryad.t55gq	http://dx.doi.org/10.5061/dryad.t55gq	Generation of reference draft assembly	SPARC_reference_sequences.tar.gz	Dryad Digital Repository	doi:10.5061/dryad.t55gq	http://dx.doi.org/10.5061/dryad.t55gq	Generation of whole genome alignments	SPARC.sequenceClusters.aln.tar.gz	Dryad Digital Repository	doi:10.5061/dryad.t55gq	http://dx.doi.org/10.5061/dryad.t55gq	Predicted protein coding sequences	SPARC_CDS_dna_sequences.fasta.tar.gz	Dryad Digital Repository	doi:10.5061/dryad.t55gq	http://dx.doi.org/10.5061/dryad.t55gq	Predicted protein sequences	SPARC_CDS_protein_sequences.fasta.tar.gz	Dryad Digital Repository	doi:10.5061/dryad.t55gq	http://dx.doi.org/10.5061/dryad.t55gq
ERS069952	Generation of sequence data	Illumina HiSeq	Illumina	100	Assembly and annotation of sequence data	ERR129061	COBE02000001-COBE02000141	EMBL Nucleotide Sequence Database	PRJEB2632	http://www.ebi.ac.uk/ena/data/view/ERP000809	Generation of core genome alignment	SPARC.core_genes.aln.tar.gz	Dryad Digital Repository	doi:10.5061/dryad.t55gq	http://dx.doi.org/10.5061/dryad.t55gq	Generation of overall phylogeny	SPARC.core_genes.tree	Dryad Digital Repository	doi:10.5061/dryad.t55gq	http://dx.doi.org/10.5061/dryad.t55gq	Generation of reference draft assembly	SPARC_reference_sequences.tar.gz	Dryad Digital Repository	doi:10.5061/dryad.t55gq	http://dx.doi.org/10.5061/dryad.t55gq	Generation of whole genome alignments	SPARC.sequenceClusters.aln.tar.gz	Dryad Digital Repository	doi:10.5061/dryad.t55gq	http://dx.doi.org/10.5061/dryad.t55gq	Predicted protein coding sequences	SPARC_CDS_dna_sequences.fasta.tar.gz	Dryad Digital Repository	doi:10.5061/dryad.t55gq	http://dx.doi.org/10.5061/dryad.t55gq	Predicted protein sequences	SPARC_CDS_protein_sequences.fasta.tar.gz	Dryad Digital Repository	doi:10.5061/dryad.t55gq	http://dx.doi.org/10.5061/dryad.t55gq
ERS070089	Generation of sequence data	Illumina HiSeq	Illumina	100	Assembly and annotation of sequence data	ERR129198	COFH02000001-COFH02000122	EMBL Nucleotide Sequence Database	PRJEB2632	http://www.ebi.ac.uk/ena/data/view/ERP000809	Generation of core genome alignment	SPARC.core_genes.aln.tar.gz	Dryad Digital Repository	doi:10.5061/dryad.t55gq	http://dx.doi.org/10.5061/dryad.t55gq	Generation of overall phylogeny	SPARC.core_genes.tree	Dryad Digital Repository	doi:10.5061/dryad.t55gq	http://dx.doi.org/10.5061/dryad.t55gq	Generation of reference draft assembly	SPARC_reference_sequences.tar.gz	Dryad Digital Repository	doi:10.5061/dryad.t55gq	http://dx.doi.org/10.5061/dryad.t55gq	Generation of whole genome alignments	SPARC.sequenceClusters.aln.tar.gz	Dryad Digital Repository	doi:10.5061/dryad.t55gq	http://dx.doi.org/10.5061/dryad.t55gq	Predicted protein coding sequences	SPARC_CDS_dna_sequences.fasta.tar.gz	Dryad Digital Repository	doi:10.5061/dryad.t55gq	http://dx.doi.org/10.5061/dryad.t55gq	Predicted protein sequences	SPARC_CDS_protein_sequences.fasta.tar.gz	Dryad Digital Repository	doi:10.5061/dryad.t55gq	http://dx.doi.org/10.5061/dryad.t55gq
ERS070130	Generation of sequence data	Illumina HiSeq	Illumina	100	Assembly and annotation of sequence data	ERR124239	CNYF02000001-CNYF02000176	EMBL Nucleotide Sequence Database	PRJEB2632	http://www.ebi.ac.uk/ena/data/view/ERP000809	Generation of core genome alignment	SPARC.core_genes.aln.tar.gz	Dryad Digital Repository	doi:10.5061/dryad.t55gq	http://dx.doi.org/10.5061/dryad.t55gq	Generation of overall phylogeny	SPARC.core_genes.tree	Dryad Digital Repository	doi:10.5061/dryad.t55gq	http://dx.doi.org/10.5061/dryad.t55gq	Generation of reference draft assembly	SPARC_reference_sequences.tar.gz	Dryad Digital Repository	doi:10.5061/dryad.t55gq	http://dx.doi.org/10.5061/dryad.t55gq	Generation of whole genome alignments	SPARC.sequenceClusters.aln.tar.gz	Dryad Digital Repository	doi:10.5061/dryad.t55gq	http://dx.doi.org/10.5061/dryad.t55gq	Predicted protein coding sequences	SPARC_CDS_dna_sequences.fasta.tar.gz	Dryad Digital Repository	doi:10.5061/dryad.t55gq	http://dx.doi.org/10.5061/dryad.t55gq	Predicted protein sequences	SPARC_CDS_protein_sequences.fasta.tar.gz	Dryad Digital Repository	doi:10.5061/dryad.t55gq	http://dx.doi.org/10.5061/dryad.t55gq
ERS070140	Generation of sequence data	Illumina HiSeq	Illumina	100	Assembly and annotation of sequence data	ERR124249	CNYO02000001-CNYO02000143	EMBL Nucleotide Sequence Database	PRJEB2632	http://www.ebi.ac.uk/ena/data/view/ERP000809	Generation of core genome alignment	SPARC.core_genes.aln.tar.gz	Dryad Digital Repository	doi:10.5061/dryad.t55gq	http://dx.doi.org/10.5061/dryad.t55gq	Generation of overall phylogeny	SPARC.core_genes.tree	Dryad Digital Repository	doi:10.5061/dryad.t55gq	http://dx.doi.org/10.5061/dryad.t55gq	Generation of reference draft assembly	SPARC_reference_sequences.tar.gz	Dryad Digital Repository	doi:10.5061/dryad.t55gq	http://dx.doi.org/10.5061/dryad.t55gq	Generation of whole genome alignments	SPARC.sequenceClusters.aln.tar.gz	Dryad Digital Repository	doi:10.5061/dryad.t55gq	http://dx.doi.org/10.5061/dryad.t55gq	Predicted protein coding sequences	SPARC_CDS_dna_sequences.fasta.tar.gz	Dryad Digital Repository	doi:10.5061/dryad.t55gq	http://dx.doi.org/10.5061/dryad.t55gq	Predicted protein sequences	SPARC_CDS_protein_sequences.fasta.tar.gz	Dryad Digital Repository	doi:10.5061/dryad.t55gq	http://dx.doi.org/10.5061/dryad.t55gq
ERS070163	Generation of sequence data	Illumina HiSeq	Illumina	100	Assembly and annotation of sequence data	ERR124272	CHIQ02000001-CHIQ02000226	EMBL Nucleotide Sequence Database	PRJEB2632	http://www.ebi.ac.uk/ena/data/view/ERP000809	Generation of core genome alignment	SPARC.core_genes.aln.tar.gz	Dryad Digital Repository	doi:10.5061/dryad.t55gq	http://dx.doi.org/10.5061/dryad.t55gq	Generation of overall phylogeny	SPARC.core_genes.tree	Dryad Digital Repository	doi:10.5061/dryad.t55gq	http://dx.doi.org/10.5061/dryad.t55gq	Generation of reference draft assembly	SPARC_reference_sequences.tar.gz	Dryad Digital Repository	doi:10.5061/dryad.t55gq	http://dx.doi.org/10.5061/dryad.t55gq	Generation of whole genome alignments	SPARC.sequenceClusters.aln.tar.gz	Dryad Digital Repository	doi:10.5061/dryad.t55gq	http://dx.doi.org/10.5061/dryad.t55gq	Predicted protein coding sequences	SPARC_CDS_dna_sequences.fasta.tar.gz	Dryad Digital Repository	doi:10.5061/dryad.t55gq	http://dx.doi.org/10.5061/dryad.t55gq	Predicted protein sequences	SPARC_CDS_protein_sequences.fasta.tar.gz	Dryad Digital Repository	doi:10.5061/dryad.t55gq	http://dx.doi.org/10.5061/dryad.t55gq
ERS070165	Generation of sequence data	Illumina HiSeq	Illumina	100	Assembly and annotation of sequence data	ERR124274	CFIT02000001-CFIT02000236	EMBL Nucleotide Sequence Database	PRJEB2632	http://www.ebi.ac.uk/ena/data/view/ERP000809	Generation of core genome alignment	SPARC.core_genes.aln.tar.gz	Dryad Digital Repository	doi:10.5061/dryad.t55gq	http://dx.doi.org/10.5061/dryad.t55gq	Generation of overall phylogeny	SPARC.core_genes.tree	Dryad Digital Repository	doi:10.5061/dryad.t55gq	http://dx.doi.org/10.5061/dryad.t55gq	Generation of reference draft assembly	SPARC_reference_sequences.tar.gz	Dryad Digital Repository	doi:10.5061/dryad.t55gq	http://dx.doi.org/10.5061/dryad.t55gq	Generation of whole genome alignments	SPARC.sequenceClusters.aln.tar.gz	Dryad Digital Repository	doi:10.5061/dryad.t55gq	http://dx.doi.org/10.5061/dryad.t55gq	Predicted protein coding sequences	SPARC_CDS_dna_sequences.fasta.tar.gz	Dryad Digital Repository	doi:10.5061/dryad.t55gq	http://dx.doi.org/10.5061/dryad.t55gq	Predicted protein sequences	SPARC_CDS_protein_sequences.fasta.tar.gz	Dryad Digital Repository	doi:10.5061/dryad.t55gq	http://dx.doi.org/10.5061/dryad.t55gq
ERS070174	Generation of sequence data	Illumina HiSeq	Illumina	100	Assembly and annotation of sequence data	ERR124283	CNZJ02000001-CNZJ02000181	EMBL Nucleotide Sequence Database	PRJEB2632	http://www.ebi.ac.uk/ena/data/view/ERP000809	Generation of core genome alignment	SPARC.core_genes.aln.tar.gz	Dryad Digital Repository	doi:10.5061/dryad.t55gq	http://dx.doi.org/10.5061/dryad.t55gq	Generation of overall phylogeny	SPARC.core_genes.tree	Dryad Digital Repository	doi:10.5061/dryad.t55gq	http://dx.doi.org/10.5061/dryad.t55gq	Generation of reference draft assembly	SPARC_reference_sequences.tar.gz	Dryad Digital Repository	doi:10.5061/dryad.t55gq	http://dx.doi.org/10.5061/dryad.t55gq	Generation of whole genome alignments	SPARC.sequenceClusters.aln.tar.gz	Dryad Digital Repository	doi:10.5061/dryad.t55gq	http://dx.doi.org/10.5061/dryad.t55gq	Predicted protein coding sequences	SPARC_CDS_dna_sequences.fasta.tar.gz	Dryad Digital Repository	doi:10.5061/dryad.t55gq	http://dx.doi.org/10.5061/dryad.t55gq	Predicted protein sequences	SPARC_CDS_protein_sequences.fasta.tar.gz	Dryad Digital Repository	doi:10.5061/dryad.t55gq	http://dx.doi.org/10.5061/dryad.t55gq
ERS070191	Generation of sequence data	Illumina HiSeq	Illumina	100	Assembly and annotation of sequence data	ERR124300	CFIV02000001-CFIV02000259	EMBL Nucleotide Sequence Database	PRJEB2632	http://www.ebi.ac.uk/ena/data/view/ERP000809	Generation of core genome alignment	SPARC.core_genes.aln.tar.gz	Dryad Digital Repository	doi:10.5061/dryad.t55gq	http://dx.doi.org/10.5061/dryad.t55gq	Generation of overall phylogeny	SPARC.core_genes.tree	Dryad Digital Repository	doi:10.5061/dryad.t55gq	http://dx.doi.org/10.5061/dryad.t55gq	Generation of reference draft assembly	SPARC_reference_sequences.tar.gz	Dryad Digital Repository	doi:10.5061/dryad.t55gq	http://dx.doi.org/10.5061/dryad.t55gq	Generation of whole genome alignments	SPARC.sequenceClusters.aln.tar.gz	Dryad Digital Repository	doi:10.5061/dryad.t55gq	http://dx.doi.org/10.5061/dryad.t55gq	Predicted protein coding sequences	SPARC_CDS_dna_sequences.fasta.tar.gz	Dryad Digital Repository	doi:10.5061/dryad.t55gq	http://dx.doi.org/10.5061/dryad.t55gq	Predicted protein sequences	SPARC_CDS_protein_sequences.fasta.tar.gz	Dryad Digital Repository	doi:10.5061/dryad.t55gq	http://dx.doi.org/10.5061/dryad.t55gq
ERS043857	Generation of sequence data	Illumina HiSeq	Illumina	75	Assembly and annotation of sequence data	ERR065293	CNNQ02000001-CNNQ02000133	EMBL Nucleotide Sequence Database	PRJEB2632	http://www.ebi.ac.uk/ena/data/view/ERP000809	Generation of core genome alignment	SPARC.core_genes.aln.tar.gz	Dryad Digital Repository	doi:10.5061/dryad.t55gq	http://dx.doi.org/10.5061/dryad.t55gq	Generation of overall phylogeny	SPARC.core_genes.tree	Dryad Digital Repository	doi:10.5061/dryad.t55gq	http://dx.doi.org/10.5061/dryad.t55gq	Generation of reference draft assembly	SPARC_reference_sequences.tar.gz	Dryad Digital Repository	doi:10.5061/dryad.t55gq	http://dx.doi.org/10.5061/dryad.t55gq	Generation of whole genome alignments	SPARC.sequenceClusters.aln.tar.gz	Dryad Digital Repository	doi:10.5061/dryad.t55gq	http://dx.doi.org/10.5061/dryad.t55gq	Predicted protein coding sequences	SPARC_CDS_dna_sequences.fasta.tar.gz	Dryad Digital Repository	doi:10.5061/dryad.t55gq	http://dx.doi.org/10.5061/dryad.t55gq	Predicted protein sequences	SPARC_CDS_protein_sequences.fasta.tar.gz	Dryad Digital Repository	doi:10.5061/dryad.t55gq	http://dx.doi.org/10.5061/dryad.t55gq
ERS043861	Generation of sequence data	Illumina HiSeq	Illumina	75	Assembly and annotation of sequence data	ERR065297	CNNJ02000001-CNNJ02000132	EMBL Nucleotide Sequence Database	PRJEB2632	http://www.ebi.ac.uk/ena/data/view/ERP000809	Generation of core genome alignment	SPARC.core_genes.aln.tar.gz	Dryad Digital Repository	doi:10.5061/dryad.t55gq	http://dx.doi.org/10.5061/dryad.t55gq	Generation of overall phylogeny	SPARC.core_genes.tree	Dryad Digital Repository	doi:10.5061/dryad.t55gq	http://dx.doi.org/10.5061/dryad.t55gq	Generation of reference draft assembly	SPARC_reference_sequences.tar.gz	Dryad Digital Repository	doi:10.5061/dryad.t55gq	http://dx.doi.org/10.5061/dryad.t55gq	Generation of whole genome alignments	SPARC.sequenceClusters.aln.tar.gz	Dryad Digital Repository	doi:10.5061/dryad.t55gq	http://dx.doi.org/10.5061/dryad.t55gq	Predicted protein coding sequences	SPARC_CDS_dna_sequences.fasta.tar.gz	Dryad Digital Repository	doi:10.5061/dryad.t55gq	http://dx.doi.org/10.5061/dryad.t55gq	Predicted protein sequences	SPARC_CDS_protein_sequences.fasta.tar.gz	Dryad Digital Repository	doi:10.5061/dryad.t55gq	http://dx.doi.org/10.5061/dryad.t55gq
ERS043884	Generation of sequence data	Illumina HiSeq	Illumina	75	Assembly and annotation of sequence data	ERR065320	CNOI02000001-CNOI02000150	EMBL Nucleotide Sequence Database	PRJEB2632	http://www.ebi.ac.uk/ena/data/view/ERP000809	Generation of core genome alignment	SPARC.core_genes.aln.tar.gz	Dryad Digital Repository	doi:10.5061/dryad.t55gq	http://dx.doi.org/10.5061/dryad.t55gq	Generation of overall phylogeny	SPARC.core_genes.tree	Dryad Digital Repository	doi:10.5061/dryad.t55gq	http://dx.doi.org/10.5061/dryad.t55gq	Generation of reference draft assembly	SPARC_reference_sequences.tar.gz	Dryad Digital Repository	doi:10.5061/dryad.t55gq	http://dx.doi.org/10.5061/dryad.t55gq	Generation of whole genome alignments	SPARC.sequenceClusters.aln.tar.gz	Dryad Digital Repository	doi:10.5061/dryad.t55gq	http://dx.doi.org/10.5061/dryad.t55gq	Predicted protein coding sequences	SPARC_CDS_dna_sequences.fasta.tar.gz	Dryad Digital Repository	doi:10.5061/dryad.t55gq	http://dx.doi.org/10.5061/dryad.t55gq	Predicted protein sequences	SPARC_CDS_protein_sequences.fasta.tar.gz	Dryad Digital Repository	doi:10.5061/dryad.t55gq	http://dx.doi.org/10.5061/dryad.t55gq
ERS043896	Generation of sequence data	Illumina HiSeq	Illumina	75	Assembly and annotation of sequence data	ERR065332	CNOR02000001-CNOR02000147	EMBL Nucleotide Sequence Database	PRJEB2632	http://www.ebi.ac.uk/ena/data/view/ERP000809	Generation of core genome alignment	SPARC.core_genes.aln.tar.gz	Dryad Digital Repository	doi:10.5061/dryad.t55gq	http://dx.doi.org/10.5061/dryad.t55gq	Generation of overall phylogeny	SPARC.core_genes.tree	Dryad Digital Repository	doi:10.5061/dryad.t55gq	http://dx.doi.org/10.5061/dryad.t55gq	Generation of reference draft assembly	SPARC_reference_sequences.tar.gz	Dryad Digital Repository	doi:10.5061/dryad.t55gq	http://dx.doi.org/10.5061/dryad.t55gq	Generation of whole genome alignments	SPARC.sequenceClusters.aln.tar.gz	Dryad Digital Repository	doi:10.5061/dryad.t55gq	http://dx.doi.org/10.5061/dryad.t55gq	Predicted protein coding sequences	SPARC_CDS_dna_sequences.fasta.tar.gz	Dryad Digital Repository	doi:10.5061/dryad.t55gq	http://dx.doi.org/10.5061/dryad.t55gq	Predicted protein sequences	SPARC_CDS_protein_sequences.fasta.tar.gz	Dryad Digital Repository	doi:10.5061/dryad.t55gq	http://dx.doi.org/10.5061/dryad.t55gq
ERS043940	Generation of sequence data	Illumina HiSeq	Illumina	75	Assembly and annotation of sequence data	ERR068026	CIDQ02000001-CIDQ02000169	EMBL Nucleotide Sequence Database	PRJEB2632	http://www.ebi.ac.uk/ena/data/view/ERP000809	Generation of core genome alignment	SPARC.core_genes.aln.tar.gz	Dryad Digital Repository	doi:10.5061/dryad.t55gq	http://dx.doi.org/10.5061/dryad.t55gq	Generation of overall phylogeny	SPARC.core_genes.tree	Dryad Digital Repository	doi:10.5061/dryad.t55gq	http://dx.doi.org/10.5061/dryad.t55gq	Generation of reference draft assembly	SPARC_reference_sequences.tar.gz	Dryad Digital Repository	doi:10.5061/dryad.t55gq	http://dx.doi.org/10.5061/dryad.t55gq	Generation of whole genome alignments	SPARC.sequenceClusters.aln.tar.gz	Dryad Digital Repository	doi:10.5061/dryad.t55gq	http://dx.doi.org/10.5061/dryad.t55gq	Predicted protein coding sequences	SPARC_CDS_dna_sequences.fasta.tar.gz	Dryad Digital Repository	doi:10.5061/dryad.t55gq	http://dx.doi.org/10.5061/dryad.t55gq	Predicted protein sequences	SPARC_CDS_protein_sequences.fasta.tar.gz	Dryad Digital Repository	doi:10.5061/dryad.t55gq	http://dx.doi.org/10.5061/dryad.t55gq
ERS043942	Generation of sequence data	Illumina HiSeq	Illumina	75	Assembly and annotation of sequence data	ERR068028	CHWX02000001-CHWX02000157	EMBL Nucleotide Sequence Database	PRJEB2632	http://www.ebi.ac.uk/ena/data/view/ERP000809	Generation of core genome alignment	SPARC.core_genes.aln.tar.gz	Dryad Digital Repository	doi:10.5061/dryad.t55gq	http://dx.doi.org/10.5061/dryad.t55gq	Generation of overall phylogeny	SPARC.core_genes.tree	Dryad Digital Repository	doi:10.5061/dryad.t55gq	http://dx.doi.org/10.5061/dryad.t55gq	Generation of reference draft assembly	SPARC_reference_sequences.tar.gz	Dryad Digital Repository	doi:10.5061/dryad.t55gq	http://dx.doi.org/10.5061/dryad.t55gq	Generation of whole genome alignments	SPARC.sequenceClusters.aln.tar.gz	Dryad Digital Repository	doi:10.5061/dryad.t55gq	http://dx.doi.org/10.5061/dryad.t55gq	Predicted protein coding sequences	SPARC_CDS_dna_sequences.fasta.tar.gz	Dryad Digital Repository	doi:10.5061/dryad.t55gq	http://dx.doi.org/10.5061/dryad.t55gq	Predicted protein sequences	SPARC_CDS_protein_sequences.fasta.tar.gz	Dryad Digital Repository	doi:10.5061/dryad.t55gq	http://dx.doi.org/10.5061/dryad.t55gq
ERS043946	Generation of sequence data	Illumina HiSeq	Illumina	75	Assembly and annotation of sequence data	ERR068032	CNXP02000001-CNXP02000191	EMBL Nucleotide Sequence Database	PRJEB2632	http://www.ebi.ac.uk/ena/data/view/ERP000809	Generation of core genome alignment	SPARC.core_genes.aln.tar.gz	Dryad Digital Repository	doi:10.5061/dryad.t55gq	http://dx.doi.org/10.5061/dryad.t55gq	Generation of overall phylogeny	SPARC.core_genes.tree	Dryad Digital Repository	doi:10.5061/dryad.t55gq	http://dx.doi.org/10.5061/dryad.t55gq	Generation of reference draft assembly	SPARC_reference_sequences.tar.gz	Dryad Digital Repository	doi:10.5061/dryad.t55gq	http://dx.doi.org/10.5061/dryad.t55gq	Generation of whole genome alignments	SPARC.sequenceClusters.aln.tar.gz	Dryad Digital Repository	doi:10.5061/dryad.t55gq	http://dx.doi.org/10.5061/dryad.t55gq	Predicted protein coding sequences	SPARC_CDS_dna_sequences.fasta.tar.gz	Dryad Digital Repository	doi:10.5061/dryad.t55gq	http://dx.doi.org/10.5061/dryad.t55gq	Predicted protein sequences	SPARC_CDS_protein_sequences.fasta.tar.gz	Dryad Digital Repository	doi:10.5061/dryad.t55gq	http://dx.doi.org/10.5061/dryad.t55gq
ERS043956	Generation of sequence data	Illumina HiSeq	Illumina	75	Assembly and annotation of sequence data	ERR068042	CNXE02000001-CNXE02000166	EMBL Nucleotide Sequence Database	PRJEB2632	http://www.ebi.ac.uk/ena/data/view/ERP000809	Generation of core genome alignment	SPARC.core_genes.aln.tar.gz	Dryad Digital Repository	doi:10.5061/dryad.t55gq	http://dx.doi.org/10.5061/dryad.t55gq	Generation of overall phylogeny	SPARC.core_genes.tree	Dryad Digital Repository	doi:10.5061/dryad.t55gq	http://dx.doi.org/10.5061/dryad.t55gq	Generation of reference draft assembly	SPARC_reference_sequences.tar.gz	Dryad Digital Repository	doi:10.5061/dryad.t55gq	http://dx.doi.org/10.5061/dryad.t55gq	Generation of whole genome alignments	SPARC.sequenceClusters.aln.tar.gz	Dryad Digital Repository	doi:10.5061/dryad.t55gq	http://dx.doi.org/10.5061/dryad.t55gq	Predicted protein coding sequences	SPARC_CDS_dna_sequences.fasta.tar.gz	Dryad Digital Repository	doi:10.5061/dryad.t55gq	http://dx.doi.org/10.5061/dryad.t55gq	Predicted protein sequences	SPARC_CDS_protein_sequences.fasta.tar.gz	Dryad Digital Repository	doi:10.5061/dryad.t55gq	http://dx.doi.org/10.5061/dryad.t55gq
ERS043963	Generation of sequence data	Illumina HiSeq	Illumina	75	Assembly and annotation of sequence data	ERR068049	CNXM02000001-CNXM02000194	EMBL Nucleotide Sequence Database	PRJEB2632	http://www.ebi.ac.uk/ena/data/view/ERP000809	Generation of core genome alignment	SPARC.core_genes.aln.tar.gz	Dryad Digital Repository	doi:10.5061/dryad.t55gq	http://dx.doi.org/10.5061/dryad.t55gq	Generation of overall phylogeny	SPARC.core_genes.tree	Dryad Digital Repository	doi:10.5061/dryad.t55gq	http://dx.doi.org/10.5061/dryad.t55gq	Generation of reference draft assembly	SPARC_reference_sequences.tar.gz	Dryad Digital Repository	doi:10.5061/dryad.t55gq	http://dx.doi.org/10.5061/dryad.t55gq	Generation of whole genome alignments	SPARC.sequenceClusters.aln.tar.gz	Dryad Digital Repository	doi:10.5061/dryad.t55gq	http://dx.doi.org/10.5061/dryad.t55gq	Predicted protein coding sequences	SPARC_CDS_dna_sequences.fasta.tar.gz	Dryad Digital Repository	doi:10.5061/dryad.t55gq	http://dx.doi.org/10.5061/dryad.t55gq	Predicted protein sequences	SPARC_CDS_protein_sequences.fasta.tar.gz	Dryad Digital Repository	doi:10.5061/dryad.t55gq	http://dx.doi.org/10.5061/dryad.t55gq
ERS043984	Generation of sequence data	Illumina HiSeq	Illumina	75	Assembly and annotation of sequence data	ERR067978	CNQK02000001-CNQK02000173	EMBL Nucleotide Sequence Database	PRJEB2632	http://www.ebi.ac.uk/ena/data/view/ERP000809	Generation of core genome alignment	SPARC.core_genes.aln.tar.gz	Dryad Digital Repository	doi:10.5061/dryad.t55gq	http://dx.doi.org/10.5061/dryad.t55gq	Generation of overall phylogeny	SPARC.core_genes.tree	Dryad Digital Repository	doi:10.5061/dryad.t55gq	http://dx.doi.org/10.5061/dryad.t55gq	Generation of reference draft assembly	SPARC_reference_sequences.tar.gz	Dryad Digital Repository	doi:10.5061/dryad.t55gq	http://dx.doi.org/10.5061/dryad.t55gq	Generation of whole genome alignments	SPARC.sequenceClusters.aln.tar.gz	Dryad Digital Repository	doi:10.5061/dryad.t55gq	http://dx.doi.org/10.5061/dryad.t55gq	Predicted protein coding sequences	SPARC_CDS_dna_sequences.fasta.tar.gz	Dryad Digital Repository	doi:10.5061/dryad.t55gq	http://dx.doi.org/10.5061/dryad.t55gq	Predicted protein sequences	SPARC_CDS_protein_sequences.fasta.tar.gz	Dryad Digital Repository	doi:10.5061/dryad.t55gq	http://dx.doi.org/10.5061/dryad.t55gq
ERS044030	Generation of sequence data	Illumina HiSeq	Illumina	75	Assembly and annotation of sequence data	ERR069724	CNRS02000001-CNRS02000136	EMBL Nucleotide Sequence Database	PRJEB2632	http://www.ebi.ac.uk/ena/data/view/ERP000809	Generation of core genome alignment	SPARC.core_genes.aln.tar.gz	Dryad Digital Repository	doi:10.5061/dryad.t55gq	http://dx.doi.org/10.5061/dryad.t55gq	Generation of overall phylogeny	SPARC.core_genes.tree	Dryad Digital Repository	doi:10.5061/dryad.t55gq	http://dx.doi.org/10.5061/dryad.t55gq	Generation of reference draft assembly	SPARC_reference_sequences.tar.gz	Dryad Digital Repository	doi:10.5061/dryad.t55gq	http://dx.doi.org/10.5061/dryad.t55gq	Generation of whole genome alignments	SPARC.sequenceClusters.aln.tar.gz	Dryad Digital Repository	doi:10.5061/dryad.t55gq	http://dx.doi.org/10.5061/dryad.t55gq	Predicted protein coding sequences	SPARC_CDS_dna_sequences.fasta.tar.gz	Dryad Digital Repository	doi:10.5061/dryad.t55gq	http://dx.doi.org/10.5061/dryad.t55gq	Predicted protein sequences	SPARC_CDS_protein_sequences.fasta.tar.gz	Dryad Digital Repository	doi:10.5061/dryad.t55gq	http://dx.doi.org/10.5061/dryad.t55gq
ERS044031	Generation of sequence data	Illumina HiSeq	Illumina	75	Assembly and annotation of sequence data	ERR069725	CHBI02000001-CHBI02000139	EMBL Nucleotide Sequence Database	PRJEB2632	http://www.ebi.ac.uk/ena/data/view/ERP000809	Generation of core genome alignment	SPARC.core_genes.aln.tar.gz	Dryad Digital Repository	doi:10.5061/dryad.t55gq	http://dx.doi.org/10.5061/dryad.t55gq	Generation of overall phylogeny	SPARC.core_genes.tree	Dryad Digital Repository	doi:10.5061/dryad.t55gq	http://dx.doi.org/10.5061/dryad.t55gq	Generation of reference draft assembly	SPARC_reference_sequences.tar.gz	Dryad Digital Repository	doi:10.5061/dryad.t55gq	http://dx.doi.org/10.5061/dryad.t55gq	Generation of whole genome alignments	SPARC.sequenceClusters.aln.tar.gz	Dryad Digital Repository	doi:10.5061/dryad.t55gq	http://dx.doi.org/10.5061/dryad.t55gq	Predicted protein coding sequences	SPARC_CDS_dna_sequences.fasta.tar.gz	Dryad Digital Repository	doi:10.5061/dryad.t55gq	http://dx.doi.org/10.5061/dryad.t55gq	Predicted protein sequences	SPARC_CDS_protein_sequences.fasta.tar.gz	Dryad Digital Repository	doi:10.5061/dryad.t55gq	http://dx.doi.org/10.5061/dryad.t55gq
ERS070112	Generation of sequence data	Illumina HiSeq	Illumina	100	Assembly and annotation of sequence data	ERR124221	CFIR02000001-CFIR02000119	EMBL Nucleotide Sequence Database	PRJEB2632	http://www.ebi.ac.uk/ena/data/view/ERP000809	Generation of core genome alignment	SPARC.core_genes.aln.tar.gz	Dryad Digital Repository	doi:10.5061/dryad.t55gq	http://dx.doi.org/10.5061/dryad.t55gq	Generation of overall phylogeny	SPARC.core_genes.tree	Dryad Digital Repository	doi:10.5061/dryad.t55gq	http://dx.doi.org/10.5061/dryad.t55gq	Generation of reference draft assembly	SPARC_reference_sequences.tar.gz	Dryad Digital Repository	doi:10.5061/dryad.t55gq	http://dx.doi.org/10.5061/dryad.t55gq	Generation of whole genome alignments	SPARC.sequenceClusters.aln.tar.gz	Dryad Digital Repository	doi:10.5061/dryad.t55gq	http://dx.doi.org/10.5061/dryad.t55gq	Predicted protein coding sequences	SPARC_CDS_dna_sequences.fasta.tar.gz	Dryad Digital Repository	doi:10.5061/dryad.t55gq	http://dx.doi.org/10.5061/dryad.t55gq	Predicted protein sequences	SPARC_CDS_protein_sequences.fasta.tar.gz	Dryad Digital Repository	doi:10.5061/dryad.t55gq	http://dx.doi.org/10.5061/dryad.t55gq
ERS044004	Generation of sequence data	Illumina HiSeq	Illumina	75	Assembly and annotation of sequence data	ERR069698	CNRG02000001-CNRG02000154	EMBL Nucleotide Sequence Database	PRJEB2632	http://www.ebi.ac.uk/ena/data/view/ERP000809	Generation of core genome alignment	SPARC.core_genes.aln.tar.gz	Dryad Digital Repository	doi:10.5061/dryad.t55gq	http://dx.doi.org/10.5061/dryad.t55gq	Generation of overall phylogeny	SPARC.core_genes.tree	Dryad Digital Repository	doi:10.5061/dryad.t55gq	http://dx.doi.org/10.5061/dryad.t55gq	Generation of reference draft assembly	SPARC_reference_sequences.tar.gz	Dryad Digital Repository	doi:10.5061/dryad.t55gq	http://dx.doi.org/10.5061/dryad.t55gq	Generation of whole genome alignments	SPARC.sequenceClusters.aln.tar.gz	Dryad Digital Repository	doi:10.5061/dryad.t55gq	http://dx.doi.org/10.5061/dryad.t55gq	Predicted protein coding sequences	SPARC_CDS_dna_sequences.fasta.tar.gz	Dryad Digital Repository	doi:10.5061/dryad.t55gq	http://dx.doi.org/10.5061/dryad.t55gq	Predicted protein sequences	SPARC_CDS_protein_sequences.fasta.tar.gz	Dryad Digital Repository	doi:10.5061/dryad.t55gq	http://dx.doi.org/10.5061/dryad.t55gq
ERS044044	Generation of sequence data	Illumina HiSeq	Illumina	75	Assembly and annotation of sequence data	ERR069738	CNSI02000001-CNSI02000135	EMBL Nucleotide Sequence Database	PRJEB2632	http://www.ebi.ac.uk/ena/data/view/ERP000809	Generation of core genome alignment	SPARC.core_genes.aln.tar.gz	Dryad Digital Repository	doi:10.5061/dryad.t55gq	http://dx.doi.org/10.5061/dryad.t55gq	Generation of overall phylogeny	SPARC.core_genes.tree	Dryad Digital Repository	doi:10.5061/dryad.t55gq	http://dx.doi.org/10.5061/dryad.t55gq	Generation of reference draft assembly	SPARC_reference_sequences.tar.gz	Dryad Digital Repository	doi:10.5061/dryad.t55gq	http://dx.doi.org/10.5061/dryad.t55gq	Generation of whole genome alignments	SPARC.sequenceClusters.aln.tar.gz	Dryad Digital Repository	doi:10.5061/dryad.t55gq	http://dx.doi.org/10.5061/dryad.t55gq	Predicted protein coding sequences	SPARC_CDS_dna_sequences.fasta.tar.gz	Dryad Digital Repository	doi:10.5061/dryad.t55gq	http://dx.doi.org/10.5061/dryad.t55gq	Predicted protein sequences	SPARC_CDS_protein_sequences.fasta.tar.gz	Dryad Digital Repository	doi:10.5061/dryad.t55gq	http://dx.doi.org/10.5061/dryad.t55gq
ERS044073	Generation of sequence data	Illumina HiSeq	Illumina	75	Assembly and annotation of sequence data	ERR069767	CNTI02000001-CNTI02000163	EMBL Nucleotide Sequence Database	PRJEB2632	http://www.ebi.ac.uk/ena/data/view/ERP000809	Generation of core genome alignment	SPARC.core_genes.aln.tar.gz	Dryad Digital Repository	doi:10.5061/dryad.t55gq	http://dx.doi.org/10.5061/dryad.t55gq	Generation of overall phylogeny	SPARC.core_genes.tree	Dryad Digital Repository	doi:10.5061/dryad.t55gq	http://dx.doi.org/10.5061/dryad.t55gq	Generation of reference draft assembly	SPARC_reference_sequences.tar.gz	Dryad Digital Repository	doi:10.5061/dryad.t55gq	http://dx.doi.org/10.5061/dryad.t55gq	Generation of whole genome alignments	SPARC.sequenceClusters.aln.tar.gz	Dryad Digital Repository	doi:10.5061/dryad.t55gq	http://dx.doi.org/10.5061/dryad.t55gq	Predicted protein coding sequences	SPARC_CDS_dna_sequences.fasta.tar.gz	Dryad Digital Repository	doi:10.5061/dryad.t55gq	http://dx.doi.org/10.5061/dryad.t55gq	Predicted protein sequences	SPARC_CDS_protein_sequences.fasta.tar.gz	Dryad Digital Repository	doi:10.5061/dryad.t55gq	http://dx.doi.org/10.5061/dryad.t55gq
ERS044084	Generation of sequence data	Illumina HiSeq	Illumina	75	Assembly and annotation of sequence data	ERR069778	CNUK02000001-CNUK02000130	EMBL Nucleotide Sequence Database	PRJEB2632	http://www.ebi.ac.uk/ena/data/view/ERP000809	Generation of core genome alignment	SPARC.core_genes.aln.tar.gz	Dryad Digital Repository	doi:10.5061/dryad.t55gq	http://dx.doi.org/10.5061/dryad.t55gq	Generation of overall phylogeny	SPARC.core_genes.tree	Dryad Digital Repository	doi:10.5061/dryad.t55gq	http://dx.doi.org/10.5061/dryad.t55gq	Generation of reference draft assembly	SPARC_reference_sequences.tar.gz	Dryad Digital Repository	doi:10.5061/dryad.t55gq	http://dx.doi.org/10.5061/dryad.t55gq	Generation of whole genome alignments	SPARC.sequenceClusters.aln.tar.gz	Dryad Digital Repository	doi:10.5061/dryad.t55gq	http://dx.doi.org/10.5061/dryad.t55gq	Predicted protein coding sequences	SPARC_CDS_dna_sequences.fasta.tar.gz	Dryad Digital Repository	doi:10.5061/dryad.t55gq	http://dx.doi.org/10.5061/dryad.t55gq	Predicted protein sequences	SPARC_CDS_protein_sequences.fasta.tar.gz	Dryad Digital Repository	doi:10.5061/dryad.t55gq	http://dx.doi.org/10.5061/dryad.t55gq
ERS044089	Generation of sequence data	Illumina HiSeq	Illumina	75	Assembly and annotation of sequence data	ERR069783	CNUN02000001-CNUN02000129	EMBL Nucleotide Sequence Database	PRJEB2632	http://www.ebi.ac.uk/ena/data/view/ERP000809	Generation of core genome alignment	SPARC.core_genes.aln.tar.gz	Dryad Digital Repository	doi:10.5061/dryad.t55gq	http://dx.doi.org/10.5061/dryad.t55gq	Generation of overall phylogeny	SPARC.core_genes.tree	Dryad Digital Repository	doi:10.5061/dryad.t55gq	http://dx.doi.org/10.5061/dryad.t55gq	Generation of reference draft assembly	SPARC_reference_sequences.tar.gz	Dryad Digital Repository	doi:10.5061/dryad.t55gq	http://dx.doi.org/10.5061/dryad.t55gq	Generation of whole genome alignments	SPARC.sequenceClusters.aln.tar.gz	Dryad Digital Repository	doi:10.5061/dryad.t55gq	http://dx.doi.org/10.5061/dryad.t55gq	Predicted protein coding sequences	SPARC_CDS_dna_sequences.fasta.tar.gz	Dryad Digital Repository	doi:10.5061/dryad.t55gq	http://dx.doi.org/10.5061/dryad.t55gq	Predicted protein sequences	SPARC_CDS_protein_sequences.fasta.tar.gz	Dryad Digital Repository	doi:10.5061/dryad.t55gq	http://dx.doi.org/10.5061/dryad.t55gq
ERS044142	Generation of sequence data	Illumina HiSeq	Illumina	75	Assembly and annotation of sequence data	ERR069836	CNVI02000001-CNVI02000134	EMBL Nucleotide Sequence Database	PRJEB2632	http://www.ebi.ac.uk/ena/data/view/ERP000809	Generation of core genome alignment	SPARC.core_genes.aln.tar.gz	Dryad Digital Repository	doi:10.5061/dryad.t55gq	http://dx.doi.org/10.5061/dryad.t55gq	Generation of overall phylogeny	SPARC.core_genes.tree	Dryad Digital Repository	doi:10.5061/dryad.t55gq	http://dx.doi.org/10.5061/dryad.t55gq	Generation of reference draft assembly	SPARC_reference_sequences.tar.gz	Dryad Digital Repository	doi:10.5061/dryad.t55gq	http://dx.doi.org/10.5061/dryad.t55gq	Generation of whole genome alignments	SPARC.sequenceClusters.aln.tar.gz	Dryad Digital Repository	doi:10.5061/dryad.t55gq	http://dx.doi.org/10.5061/dryad.t55gq	Predicted protein coding sequences	SPARC_CDS_dna_sequences.fasta.tar.gz	Dryad Digital Repository	doi:10.5061/dryad.t55gq	http://dx.doi.org/10.5061/dryad.t55gq	Predicted protein sequences	SPARC_CDS_protein_sequences.fasta.tar.gz	Dryad Digital Repository	doi:10.5061/dryad.t55gq	http://dx.doi.org/10.5061/dryad.t55gq
ERS069987	Generation of sequence data	Illumina HiSeq	Illumina	100	Assembly and annotation of sequence data	ERR129096	COCO02000001-COCO02000121	EMBL Nucleotide Sequence Database	PRJEB2632	http://www.ebi.ac.uk/ena/data/view/ERP000809	Generation of core genome alignment	SPARC.core_genes.aln.tar.gz	Dryad Digital Repository	doi:10.5061/dryad.t55gq	http://dx.doi.org/10.5061/dryad.t55gq	Generation of overall phylogeny	SPARC.core_genes.tree	Dryad Digital Repository	doi:10.5061/dryad.t55gq	http://dx.doi.org/10.5061/dryad.t55gq	Generation of reference draft assembly	SPARC_reference_sequences.tar.gz	Dryad Digital Repository	doi:10.5061/dryad.t55gq	http://dx.doi.org/10.5061/dryad.t55gq	Generation of whole genome alignments	SPARC.sequenceClusters.aln.tar.gz	Dryad Digital Repository	doi:10.5061/dryad.t55gq	http://dx.doi.org/10.5061/dryad.t55gq	Predicted protein coding sequences	SPARC_CDS_dna_sequences.fasta.tar.gz	Dryad Digital Repository	doi:10.5061/dryad.t55gq	http://dx.doi.org/10.5061/dryad.t55gq	Predicted protein sequences	SPARC_CDS_protein_sequences.fasta.tar.gz	Dryad Digital Repository	doi:10.5061/dryad.t55gq	http://dx.doi.org/10.5061/dryad.t55gq
ERS070047	Generation of sequence data	Illumina HiSeq	Illumina	100	Assembly and annotation of sequence data	ERR129156	CODZ02000001-CODZ02000138	EMBL Nucleotide Sequence Database	PRJEB2632	http://www.ebi.ac.uk/ena/data/view/ERP000809	Generation of core genome alignment	SPARC.core_genes.aln.tar.gz	Dryad Digital Repository	doi:10.5061/dryad.t55gq	http://dx.doi.org/10.5061/dryad.t55gq	Generation of overall phylogeny	SPARC.core_genes.tree	Dryad Digital Repository	doi:10.5061/dryad.t55gq	http://dx.doi.org/10.5061/dryad.t55gq	Generation of reference draft assembly	SPARC_reference_sequences.tar.gz	Dryad Digital Repository	doi:10.5061/dryad.t55gq	http://dx.doi.org/10.5061/dryad.t55gq	Generation of whole genome alignments	SPARC.sequenceClusters.aln.tar.gz	Dryad Digital Repository	doi:10.5061/dryad.t55gq	http://dx.doi.org/10.5061/dryad.t55gq	Predicted protein coding sequences	SPARC_CDS_dna_sequences.fasta.tar.gz	Dryad Digital Repository	doi:10.5061/dryad.t55gq	http://dx.doi.org/10.5061/dryad.t55gq	Predicted protein sequences	SPARC_CDS_protein_sequences.fasta.tar.gz	Dryad Digital Repository	doi:10.5061/dryad.t55gq	http://dx.doi.org/10.5061/dryad.t55gq
ERS070095	Generation of sequence data	Illumina HiSeq	Illumina	100	Assembly and annotation of sequence data	ERR129204	COFQ02000001-COFQ02000135	EMBL Nucleotide Sequence Database	PRJEB2632	http://www.ebi.ac.uk/ena/data/view/ERP000809	Generation of core genome alignment	SPARC.core_genes.aln.tar.gz	Dryad Digital Repository	doi:10.5061/dryad.t55gq	http://dx.doi.org/10.5061/dryad.t55gq	Generation of overall phylogeny	SPARC.core_genes.tree	Dryad Digital Repository	doi:10.5061/dryad.t55gq	http://dx.doi.org/10.5061/dryad.t55gq	Generation of reference draft assembly	SPARC_reference_sequences.tar.gz	Dryad Digital Repository	doi:10.5061/dryad.t55gq	http://dx.doi.org/10.5061/dryad.t55gq	Generation of whole genome alignments	SPARC.sequenceClusters.aln.tar.gz	Dryad Digital Repository	doi:10.5061/dryad.t55gq	http://dx.doi.org/10.5061/dryad.t55gq	Predicted protein coding sequences	SPARC_CDS_dna_sequences.fasta.tar.gz	Dryad Digital Repository	doi:10.5061/dryad.t55gq	http://dx.doi.org/10.5061/dryad.t55gq	Predicted protein sequences	SPARC_CDS_protein_sequences.fasta.tar.gz	Dryad Digital Repository	doi:10.5061/dryad.t55gq	http://dx.doi.org/10.5061/dryad.t55gq
ERS070139	Generation of sequence data	Illumina HiSeq	Illumina	100	Assembly and annotation of sequence data	ERR124248	CNYM02000001-CNYM02000145	EMBL Nucleotide Sequence Database	PRJEB2632	http://www.ebi.ac.uk/ena/data/view/ERP000809	Generation of core genome alignment	SPARC.core_genes.aln.tar.gz	Dryad Digital Repository	doi:10.5061/dryad.t55gq	http://dx.doi.org/10.5061/dryad.t55gq	Generation of overall phylogeny	SPARC.core_genes.tree	Dryad Digital Repository	doi:10.5061/dryad.t55gq	http://dx.doi.org/10.5061/dryad.t55gq	Generation of reference draft assembly	SPARC_reference_sequences.tar.gz	Dryad Digital Repository	doi:10.5061/dryad.t55gq	http://dx.doi.org/10.5061/dryad.t55gq	Generation of whole genome alignments	SPARC.sequenceClusters.aln.tar.gz	Dryad Digital Repository	doi:10.5061/dryad.t55gq	http://dx.doi.org/10.5061/dryad.t55gq	Predicted protein coding sequences	SPARC_CDS_dna_sequences.fasta.tar.gz	Dryad Digital Repository	doi:10.5061/dryad.t55gq	http://dx.doi.org/10.5061/dryad.t55gq	Predicted protein sequences	SPARC_CDS_protein_sequences.fasta.tar.gz	Dryad Digital Repository	doi:10.5061/dryad.t55gq	http://dx.doi.org/10.5061/dryad.t55gq
ERS070151	Generation of sequence data	Illumina HiSeq	Illumina	100	Assembly and annotation of sequence data	ERR124260	CFLO02000001-CFLO02000165	EMBL Nucleotide Sequence Database	PRJEB2632	http://www.ebi.ac.uk/ena/data/view/ERP000809	Generation of core genome alignment	SPARC.core_genes.aln.tar.gz	Dryad Digital Repository	doi:10.5061/dryad.t55gq	http://dx.doi.org/10.5061/dryad.t55gq	Generation of overall phylogeny	SPARC.core_genes.tree	Dryad Digital Repository	doi:10.5061/dryad.t55gq	http://dx.doi.org/10.5061/dryad.t55gq	Generation of reference draft assembly	SPARC_reference_sequences.tar.gz	Dryad Digital Repository	doi:10.5061/dryad.t55gq	http://dx.doi.org/10.5061/dryad.t55gq	Generation of whole genome alignments	SPARC.sequenceClusters.aln.tar.gz	Dryad Digital Repository	doi:10.5061/dryad.t55gq	http://dx.doi.org/10.5061/dryad.t55gq	Predicted protein coding sequences	SPARC_CDS_dna_sequences.fasta.tar.gz	Dryad Digital Repository	doi:10.5061/dryad.t55gq	http://dx.doi.org/10.5061/dryad.t55gq	Predicted protein sequences	SPARC_CDS_protein_sequences.fasta.tar.gz	Dryad Digital Repository	doi:10.5061/dryad.t55gq	http://dx.doi.org/10.5061/dryad.t55gq
ERS070198	Generation of sequence data	Illumina HiSeq	Illumina	100	Assembly and annotation of sequence data	ERR124307	COAA02000001-COAA02000150	EMBL Nucleotide Sequence Database	PRJEB2632	http://www.ebi.ac.uk/ena/data/view/ERP000809	Generation of core genome alignment	SPARC.core_genes.aln.tar.gz	Dryad Digital Repository	doi:10.5061/dryad.t55gq	http://dx.doi.org/10.5061/dryad.t55gq	Generation of overall phylogeny	SPARC.core_genes.tree	Dryad Digital Repository	doi:10.5061/dryad.t55gq	http://dx.doi.org/10.5061/dryad.t55gq	Generation of reference draft assembly	SPARC_reference_sequences.tar.gz	Dryad Digital Repository	doi:10.5061/dryad.t55gq	http://dx.doi.org/10.5061/dryad.t55gq	Generation of whole genome alignments	SPARC.sequenceClusters.aln.tar.gz	Dryad Digital Repository	doi:10.5061/dryad.t55gq	http://dx.doi.org/10.5061/dryad.t55gq	Predicted protein coding sequences	SPARC_CDS_dna_sequences.fasta.tar.gz	Dryad Digital Repository	doi:10.5061/dryad.t55gq	http://dx.doi.org/10.5061/dryad.t55gq	Predicted protein sequences	SPARC_CDS_protein_sequences.fasta.tar.gz	Dryad Digital Repository	doi:10.5061/dryad.t55gq	http://dx.doi.org/10.5061/dryad.t55gq
ERS070209	Generation of sequence data	Illumina HiSeq	Illumina	100	Assembly and annotation of sequence data	ERR124318	COAF02000001-COAF02000109	EMBL Nucleotide Sequence Database	PRJEB2632	http://www.ebi.ac.uk/ena/data/view/ERP000809	Generation of core genome alignment	SPARC.core_genes.aln.tar.gz	Dryad Digital Repository	doi:10.5061/dryad.t55gq	http://dx.doi.org/10.5061/dryad.t55gq	Generation of overall phylogeny	SPARC.core_genes.tree	Dryad Digital Repository	doi:10.5061/dryad.t55gq	http://dx.doi.org/10.5061/dryad.t55gq	Generation of reference draft assembly	SPARC_reference_sequences.tar.gz	Dryad Digital Repository	doi:10.5061/dryad.t55gq	http://dx.doi.org/10.5061/dryad.t55gq	Generation of whole genome alignments	SPARC.sequenceClusters.aln.tar.gz	Dryad Digital Repository	doi:10.5061/dryad.t55gq	http://dx.doi.org/10.5061/dryad.t55gq	Predicted protein coding sequences	SPARC_CDS_dna_sequences.fasta.tar.gz	Dryad Digital Repository	doi:10.5061/dryad.t55gq	http://dx.doi.org/10.5061/dryad.t55gq	Predicted protein sequences	SPARC_CDS_protein_sequences.fasta.tar.gz	Dryad Digital Repository	doi:10.5061/dryad.t55gq	http://dx.doi.org/10.5061/dryad.t55gq
ERS043833	Generation of sequence data	Illumina HiSeq	Illumina	75	Assembly and annotation of sequence data	ERR065338	CNOY02000001-CNOY02000144	EMBL Nucleotide Sequence Database	PRJEB2632	http://www.ebi.ac.uk/ena/data/view/ERP000809	Generation of core genome alignment	SPARC.core_genes.aln.tar.gz	Dryad Digital Repository	doi:10.5061/dryad.t55gq	http://dx.doi.org/10.5061/dryad.t55gq	Generation of overall phylogeny	SPARC.core_genes.tree	Dryad Digital Repository	doi:10.5061/dryad.t55gq	http://dx.doi.org/10.5061/dryad.t55gq	Generation of reference draft assembly	SPARC_reference_sequences.tar.gz	Dryad Digital Repository	doi:10.5061/dryad.t55gq	http://dx.doi.org/10.5061/dryad.t55gq	Generation of whole genome alignments	SPARC.sequenceClusters.aln.tar.gz	Dryad Digital Repository	doi:10.5061/dryad.t55gq	http://dx.doi.org/10.5061/dryad.t55gq	Predicted protein coding sequences	SPARC_CDS_dna_sequences.fasta.tar.gz	Dryad Digital Repository	doi:10.5061/dryad.t55gq	http://dx.doi.org/10.5061/dryad.t55gq	Predicted protein sequences	SPARC_CDS_protein_sequences.fasta.tar.gz	Dryad Digital Repository	doi:10.5061/dryad.t55gq	http://dx.doi.org/10.5061/dryad.t55gq
ERS043838	Generation of sequence data	Illumina HiSeq	Illumina	75	Assembly and annotation of sequence data	ERR065343	CNPG02000001-CNPG02000134	EMBL Nucleotide Sequence Database	PRJEB2632	http://www.ebi.ac.uk/ena/data/view/ERP000809	Generation of core genome alignment	SPARC.core_genes.aln.tar.gz	Dryad Digital Repository	doi:10.5061/dryad.t55gq	http://dx.doi.org/10.5061/dryad.t55gq	Generation of overall phylogeny	SPARC.core_genes.tree	Dryad Digital Repository	doi:10.5061/dryad.t55gq	http://dx.doi.org/10.5061/dryad.t55gq	Generation of reference draft assembly	SPARC_reference_sequences.tar.gz	Dryad Digital Repository	doi:10.5061/dryad.t55gq	http://dx.doi.org/10.5061/dryad.t55gq	Generation of whole genome alignments	SPARC.sequenceClusters.aln.tar.gz	Dryad Digital Repository	doi:10.5061/dryad.t55gq	http://dx.doi.org/10.5061/dryad.t55gq	Predicted protein coding sequences	SPARC_CDS_dna_sequences.fasta.tar.gz	Dryad Digital Repository	doi:10.5061/dryad.t55gq	http://dx.doi.org/10.5061/dryad.t55gq	Predicted protein sequences	SPARC_CDS_protein_sequences.fasta.tar.gz	Dryad Digital Repository	doi:10.5061/dryad.t55gq	http://dx.doi.org/10.5061/dryad.t55gq
ERS043901	Generation of sequence data	Illumina HiSeq	Illumina	75	Assembly and annotation of sequence data	ERR067987	CNWI02000001-CNWI02000136	EMBL Nucleotide Sequence Database	PRJEB2632	http://www.ebi.ac.uk/ena/data/view/ERP000809	Generation of core genome alignment	SPARC.core_genes.aln.tar.gz	Dryad Digital Repository	doi:10.5061/dryad.t55gq	http://dx.doi.org/10.5061/dryad.t55gq	Generation of overall phylogeny	SPARC.core_genes.tree	Dryad Digital Repository	doi:10.5061/dryad.t55gq	http://dx.doi.org/10.5061/dryad.t55gq	Generation of reference draft assembly	SPARC_reference_sequences.tar.gz	Dryad Digital Repository	doi:10.5061/dryad.t55gq	http://dx.doi.org/10.5061/dryad.t55gq	Generation of whole genome alignments	SPARC.sequenceClusters.aln.tar.gz	Dryad Digital Repository	doi:10.5061/dryad.t55gq	http://dx.doi.org/10.5061/dryad.t55gq	Predicted protein coding sequences	SPARC_CDS_dna_sequences.fasta.tar.gz	Dryad Digital Repository	doi:10.5061/dryad.t55gq	http://dx.doi.org/10.5061/dryad.t55gq	Predicted protein sequences	SPARC_CDS_protein_sequences.fasta.tar.gz	Dryad Digital Repository	doi:10.5061/dryad.t55gq	http://dx.doi.org/10.5061/dryad.t55gq
ERS043909	Generation of sequence data	Illumina HiSeq	Illumina	75	Assembly and annotation of sequence data	ERR067995	CNVZ02000001-CNVZ02000151	EMBL Nucleotide Sequence Database	PRJEB2632	http://www.ebi.ac.uk/ena/data/view/ERP000809	Generation of core genome alignment	SPARC.core_genes.aln.tar.gz	Dryad Digital Repository	doi:10.5061/dryad.t55gq	http://dx.doi.org/10.5061/dryad.t55gq	Generation of overall phylogeny	SPARC.core_genes.tree	Dryad Digital Repository	doi:10.5061/dryad.t55gq	http://dx.doi.org/10.5061/dryad.t55gq	Generation of reference draft assembly	SPARC_reference_sequences.tar.gz	Dryad Digital Repository	doi:10.5061/dryad.t55gq	http://dx.doi.org/10.5061/dryad.t55gq	Generation of whole genome alignments	SPARC.sequenceClusters.aln.tar.gz	Dryad Digital Repository	doi:10.5061/dryad.t55gq	http://dx.doi.org/10.5061/dryad.t55gq	Predicted protein coding sequences	SPARC_CDS_dna_sequences.fasta.tar.gz	Dryad Digital Repository	doi:10.5061/dryad.t55gq	http://dx.doi.org/10.5061/dryad.t55gq	Predicted protein sequences	SPARC_CDS_protein_sequences.fasta.tar.gz	Dryad Digital Repository	doi:10.5061/dryad.t55gq	http://dx.doi.org/10.5061/dryad.t55gq
ERS043910	Generation of sequence data	Illumina HiSeq	Illumina	75	Assembly and annotation of sequence data	ERR067996	CNWA02000001-CNWA02000125	EMBL Nucleotide Sequence Database	PRJEB2632	http://www.ebi.ac.uk/ena/data/view/ERP000809	Generation of core genome alignment	SPARC.core_genes.aln.tar.gz	Dryad Digital Repository	doi:10.5061/dryad.t55gq	http://dx.doi.org/10.5061/dryad.t55gq	Generation of overall phylogeny	SPARC.core_genes.tree	Dryad Digital Repository	doi:10.5061/dryad.t55gq	http://dx.doi.org/10.5061/dryad.t55gq	Generation of reference draft assembly	SPARC_reference_sequences.tar.gz	Dryad Digital Repository	doi:10.5061/dryad.t55gq	http://dx.doi.org/10.5061/dryad.t55gq	Generation of whole genome alignments	SPARC.sequenceClusters.aln.tar.gz	Dryad Digital Repository	doi:10.5061/dryad.t55gq	http://dx.doi.org/10.5061/dryad.t55gq	Predicted protein coding sequences	SPARC_CDS_dna_sequences.fasta.tar.gz	Dryad Digital Repository	doi:10.5061/dryad.t55gq	http://dx.doi.org/10.5061/dryad.t55gq	Predicted protein sequences	SPARC_CDS_protein_sequences.fasta.tar.gz	Dryad Digital Repository	doi:10.5061/dryad.t55gq	http://dx.doi.org/10.5061/dryad.t55gq
ERS043951	Generation of sequence data	Illumina HiSeq	Illumina	75	Assembly and annotation of sequence data	ERR068037	CNXQ02000001-CNXQ02000130	EMBL Nucleotide Sequence Database	PRJEB2632	http://www.ebi.ac.uk/ena/data/view/ERP000809	Generation of core genome alignment	SPARC.core_genes.aln.tar.gz	Dryad Digital Repository	doi:10.5061/dryad.t55gq	http://dx.doi.org/10.5061/dryad.t55gq	Generation of overall phylogeny	SPARC.core_genes.tree	Dryad Digital Repository	doi:10.5061/dryad.t55gq	http://dx.doi.org/10.5061/dryad.t55gq	Generation of reference draft assembly	SPARC_reference_sequences.tar.gz	Dryad Digital Repository	doi:10.5061/dryad.t55gq	http://dx.doi.org/10.5061/dryad.t55gq	Generation of whole genome alignments	SPARC.sequenceClusters.aln.tar.gz	Dryad Digital Repository	doi:10.5061/dryad.t55gq	http://dx.doi.org/10.5061/dryad.t55gq	Predicted protein coding sequences	SPARC_CDS_dna_sequences.fasta.tar.gz	Dryad Digital Repository	doi:10.5061/dryad.t55gq	http://dx.doi.org/10.5061/dryad.t55gq	Predicted protein sequences	SPARC_CDS_protein_sequences.fasta.tar.gz	Dryad Digital Repository	doi:10.5061/dryad.t55gq	http://dx.doi.org/10.5061/dryad.t55gq
ERS043971	Generation of sequence data	Illumina HiSeq	Illumina	75	Assembly and annotation of sequence data	ERR067965	CFJR02000001-CFJR02000119	EMBL Nucleotide Sequence Database	PRJEB2632	http://www.ebi.ac.uk/ena/data/view/ERP000809	Generation of core genome alignment	SPARC.core_genes.aln.tar.gz	Dryad Digital Repository	doi:10.5061/dryad.t55gq	http://dx.doi.org/10.5061/dryad.t55gq	Generation of overall phylogeny	SPARC.core_genes.tree	Dryad Digital Repository	doi:10.5061/dryad.t55gq	http://dx.doi.org/10.5061/dryad.t55gq	Generation of reference draft assembly	SPARC_reference_sequences.tar.gz	Dryad Digital Repository	doi:10.5061/dryad.t55gq	http://dx.doi.org/10.5061/dryad.t55gq	Generation of whole genome alignments	SPARC.sequenceClusters.aln.tar.gz	Dryad Digital Repository	doi:10.5061/dryad.t55gq	http://dx.doi.org/10.5061/dryad.t55gq	Predicted protein coding sequences	SPARC_CDS_dna_sequences.fasta.tar.gz	Dryad Digital Repository	doi:10.5061/dryad.t55gq	http://dx.doi.org/10.5061/dryad.t55gq	Predicted protein sequences	SPARC_CDS_protein_sequences.fasta.tar.gz	Dryad Digital Repository	doi:10.5061/dryad.t55gq	http://dx.doi.org/10.5061/dryad.t55gq
ERS043992	Generation of sequence data	Illumina HiSeq	Illumina	75	Assembly and annotation of sequence data	ERR069686	CNRN02000001-CNRN02000128	EMBL Nucleotide Sequence Database	PRJEB2632	http://www.ebi.ac.uk/ena/data/view/ERP000809	Generation of core genome alignment	SPARC.core_genes.aln.tar.gz	Dryad Digital Repository	doi:10.5061/dryad.t55gq	http://dx.doi.org/10.5061/dryad.t55gq	Generation of overall phylogeny	SPARC.core_genes.tree	Dryad Digital Repository	doi:10.5061/dryad.t55gq	http://dx.doi.org/10.5061/dryad.t55gq	Generation of reference draft assembly	SPARC_reference_sequences.tar.gz	Dryad Digital Repository	doi:10.5061/dryad.t55gq	http://dx.doi.org/10.5061/dryad.t55gq	Generation of whole genome alignments	SPARC.sequenceClusters.aln.tar.gz	Dryad Digital Repository	doi:10.5061/dryad.t55gq	http://dx.doi.org/10.5061/dryad.t55gq	Predicted protein coding sequences	SPARC_CDS_dna_sequences.fasta.tar.gz	Dryad Digital Repository	doi:10.5061/dryad.t55gq	http://dx.doi.org/10.5061/dryad.t55gq	Predicted protein sequences	SPARC_CDS_protein_sequences.fasta.tar.gz	Dryad Digital Repository	doi:10.5061/dryad.t55gq	http://dx.doi.org/10.5061/dryad.t55gq
ERS043994	Generation of sequence data	Illumina HiSeq	Illumina	75	Assembly and annotation of sequence data	ERR069688	CNRA02000001-CNRA02000120	EMBL Nucleotide Sequence Database	PRJEB2632	http://www.ebi.ac.uk/ena/data/view/ERP000809	Generation of core genome alignment	SPARC.core_genes.aln.tar.gz	Dryad Digital Repository	doi:10.5061/dryad.t55gq	http://dx.doi.org/10.5061/dryad.t55gq	Generation of overall phylogeny	SPARC.core_genes.tree	Dryad Digital Repository	doi:10.5061/dryad.t55gq	http://dx.doi.org/10.5061/dryad.t55gq	Generation of reference draft assembly	SPARC_reference_sequences.tar.gz	Dryad Digital Repository	doi:10.5061/dryad.t55gq	http://dx.doi.org/10.5061/dryad.t55gq	Generation of whole genome alignments	SPARC.sequenceClusters.aln.tar.gz	Dryad Digital Repository	doi:10.5061/dryad.t55gq	http://dx.doi.org/10.5061/dryad.t55gq	Predicted protein coding sequences	SPARC_CDS_dna_sequences.fasta.tar.gz	Dryad Digital Repository	doi:10.5061/dryad.t55gq	http://dx.doi.org/10.5061/dryad.t55gq	Predicted protein sequences	SPARC_CDS_protein_sequences.fasta.tar.gz	Dryad Digital Repository	doi:10.5061/dryad.t55gq	http://dx.doi.org/10.5061/dryad.t55gq
ERS069944	Generation of sequence data	Illumina HiSeq	Illumina	100	Assembly and annotation of sequence data	ERR129053	CIKC02000001-CIKC02000133	EMBL Nucleotide Sequence Database	PRJEB2632	http://www.ebi.ac.uk/ena/data/view/ERP000809	Generation of core genome alignment	SPARC.core_genes.aln.tar.gz	Dryad Digital Repository	doi:10.5061/dryad.t55gq	http://dx.doi.org/10.5061/dryad.t55gq	Generation of overall phylogeny	SPARC.core_genes.tree	Dryad Digital Repository	doi:10.5061/dryad.t55gq	http://dx.doi.org/10.5061/dryad.t55gq	Generation of reference draft assembly	SPARC_reference_sequences.tar.gz	Dryad Digital Repository	doi:10.5061/dryad.t55gq	http://dx.doi.org/10.5061/dryad.t55gq	Generation of whole genome alignments	SPARC.sequenceClusters.aln.tar.gz	Dryad Digital Repository	doi:10.5061/dryad.t55gq	http://dx.doi.org/10.5061/dryad.t55gq	Predicted protein coding sequences	SPARC_CDS_dna_sequences.fasta.tar.gz	Dryad Digital Repository	doi:10.5061/dryad.t55gq	http://dx.doi.org/10.5061/dryad.t55gq	Predicted protein sequences	SPARC_CDS_protein_sequences.fasta.tar.gz	Dryad Digital Repository	doi:10.5061/dryad.t55gq	http://dx.doi.org/10.5061/dryad.t55gq
ERS070035	Generation of sequence data	Illumina HiSeq	Illumina	100	Assembly and annotation of sequence data	ERR129144	CHBX02000001-CHBX02000258	EMBL Nucleotide Sequence Database	PRJEB2632	http://www.ebi.ac.uk/ena/data/view/ERP000809	Generation of core genome alignment	SPARC.core_genes.aln.tar.gz	Dryad Digital Repository	doi:10.5061/dryad.t55gq	http://dx.doi.org/10.5061/dryad.t55gq	Generation of overall phylogeny	SPARC.core_genes.tree	Dryad Digital Repository	doi:10.5061/dryad.t55gq	http://dx.doi.org/10.5061/dryad.t55gq	Generation of reference draft assembly	SPARC_reference_sequences.tar.gz	Dryad Digital Repository	doi:10.5061/dryad.t55gq	http://dx.doi.org/10.5061/dryad.t55gq	Generation of whole genome alignments	SPARC.sequenceClusters.aln.tar.gz	Dryad Digital Repository	doi:10.5061/dryad.t55gq	http://dx.doi.org/10.5061/dryad.t55gq	Predicted protein coding sequences	SPARC_CDS_dna_sequences.fasta.tar.gz	Dryad Digital Repository	doi:10.5061/dryad.t55gq	http://dx.doi.org/10.5061/dryad.t55gq	Predicted protein sequences	SPARC_CDS_protein_sequences.fasta.tar.gz	Dryad Digital Repository	doi:10.5061/dryad.t55gq	http://dx.doi.org/10.5061/dryad.t55gq
ERS070073	Generation of sequence data	Illumina HiSeq	Illumina	100	Assembly and annotation of sequence data	ERR129182	COEU02000001-COEU02000189	EMBL Nucleotide Sequence Database	PRJEB2632	http://www.ebi.ac.uk/ena/data/view/ERP000809	Generation of core genome alignment	SPARC.core_genes.aln.tar.gz	Dryad Digital Repository	doi:10.5061/dryad.t55gq	http://dx.doi.org/10.5061/dryad.t55gq	Generation of overall phylogeny	SPARC.core_genes.tree	Dryad Digital Repository	doi:10.5061/dryad.t55gq	http://dx.doi.org/10.5061/dryad.t55gq	Generation of reference draft assembly	SPARC_reference_sequences.tar.gz	Dryad Digital Repository	doi:10.5061/dryad.t55gq	http://dx.doi.org/10.5061/dryad.t55gq	Generation of whole genome alignments	SPARC.sequenceClusters.aln.tar.gz	Dryad Digital Repository	doi:10.5061/dryad.t55gq	http://dx.doi.org/10.5061/dryad.t55gq	Predicted protein coding sequences	SPARC_CDS_dna_sequences.fasta.tar.gz	Dryad Digital Repository	doi:10.5061/dryad.t55gq	http://dx.doi.org/10.5061/dryad.t55gq	Predicted protein sequences	SPARC_CDS_protein_sequences.fasta.tar.gz	Dryad Digital Repository	doi:10.5061/dryad.t55gq	http://dx.doi.org/10.5061/dryad.t55gq
ERS070087	Generation of sequence data	Illumina HiSeq	Illumina	100	Assembly and annotation of sequence data	ERR129196	COFN02000001-COFN02000332	EMBL Nucleotide Sequence Database	PRJEB2632	http://www.ebi.ac.uk/ena/data/view/ERP000809	Generation of core genome alignment	SPARC.core_genes.aln.tar.gz	Dryad Digital Repository	doi:10.5061/dryad.t55gq	http://dx.doi.org/10.5061/dryad.t55gq	Generation of overall phylogeny	SPARC.core_genes.tree	Dryad Digital Repository	doi:10.5061/dryad.t55gq	http://dx.doi.org/10.5061/dryad.t55gq	Generation of reference draft assembly	SPARC_reference_sequences.tar.gz	Dryad Digital Repository	doi:10.5061/dryad.t55gq	http://dx.doi.org/10.5061/dryad.t55gq	Generation of whole genome alignments	SPARC.sequenceClusters.aln.tar.gz	Dryad Digital Repository	doi:10.5061/dryad.t55gq	http://dx.doi.org/10.5061/dryad.t55gq	Predicted protein coding sequences	SPARC_CDS_dna_sequences.fasta.tar.gz	Dryad Digital Repository	doi:10.5061/dryad.t55gq	http://dx.doi.org/10.5061/dryad.t55gq	Predicted protein sequences	SPARC_CDS_protein_sequences.fasta.tar.gz	Dryad Digital Repository	doi:10.5061/dryad.t55gq	http://dx.doi.org/10.5061/dryad.t55gq
ERS043924	Generation of sequence data	Illumina HiSeq	Illumina	75	Assembly and annotation of sequence data	ERR068010	CHXA02000001-CHXA02000284	EMBL Nucleotide Sequence Database	PRJEB2632	http://www.ebi.ac.uk/ena/data/view/ERP000809	Generation of core genome alignment	SPARC.core_genes.aln.tar.gz	Dryad Digital Repository	doi:10.5061/dryad.t55gq	http://dx.doi.org/10.5061/dryad.t55gq	Generation of overall phylogeny	SPARC.core_genes.tree	Dryad Digital Repository	doi:10.5061/dryad.t55gq	http://dx.doi.org/10.5061/dryad.t55gq	Generation of reference draft assembly	SPARC_reference_sequences.tar.gz	Dryad Digital Repository	doi:10.5061/dryad.t55gq	http://dx.doi.org/10.5061/dryad.t55gq	Generation of whole genome alignments	SPARC.sequenceClusters.aln.tar.gz	Dryad Digital Repository	doi:10.5061/dryad.t55gq	http://dx.doi.org/10.5061/dryad.t55gq	Predicted protein coding sequences	SPARC_CDS_dna_sequences.fasta.tar.gz	Dryad Digital Repository	doi:10.5061/dryad.t55gq	http://dx.doi.org/10.5061/dryad.t55gq	Predicted protein sequences	SPARC_CDS_protein_sequences.fasta.tar.gz	Dryad Digital Repository	doi:10.5061/dryad.t55gq	http://dx.doi.org/10.5061/dryad.t55gq
ERS069996	Generation of sequence data	Illumina HiSeq	Illumina	100	Assembly and annotation of sequence data	ERR129105	COCT02000001-COCT02000141	EMBL Nucleotide Sequence Database	PRJEB2632	http://www.ebi.ac.uk/ena/data/view/ERP000809	Generation of core genome alignment	SPARC.core_genes.aln.tar.gz	Dryad Digital Repository	doi:10.5061/dryad.t55gq	http://dx.doi.org/10.5061/dryad.t55gq	Generation of overall phylogeny	SPARC.core_genes.tree	Dryad Digital Repository	doi:10.5061/dryad.t55gq	http://dx.doi.org/10.5061/dryad.t55gq	Generation of reference draft assembly	SPARC_reference_sequences.tar.gz	Dryad Digital Repository	doi:10.5061/dryad.t55gq	http://dx.doi.org/10.5061/dryad.t55gq	Generation of whole genome alignments	SPARC.sequenceClusters.aln.tar.gz	Dryad Digital Repository	doi:10.5061/dryad.t55gq	http://dx.doi.org/10.5061/dryad.t55gq	Predicted protein coding sequences	SPARC_CDS_dna_sequences.fasta.tar.gz	Dryad Digital Repository	doi:10.5061/dryad.t55gq	http://dx.doi.org/10.5061/dryad.t55gq	Predicted protein sequences	SPARC_CDS_protein_sequences.fasta.tar.gz	Dryad Digital Repository	doi:10.5061/dryad.t55gq	http://dx.doi.org/10.5061/dryad.t55gq
ERS070086	Generation of sequence data	Illumina HiSeq	Illumina	100	Assembly and annotation of sequence data	ERR129195	COFF02000001-COFF02000150	EMBL Nucleotide Sequence Database	PRJEB2632	http://www.ebi.ac.uk/ena/data/view/ERP000809	Generation of core genome alignment	SPARC.core_genes.aln.tar.gz	Dryad Digital Repository	doi:10.5061/dryad.t55gq	http://dx.doi.org/10.5061/dryad.t55gq	Generation of overall phylogeny	SPARC.core_genes.tree	Dryad Digital Repository	doi:10.5061/dryad.t55gq	http://dx.doi.org/10.5061/dryad.t55gq	Generation of reference draft assembly	SPARC_reference_sequences.tar.gz	Dryad Digital Repository	doi:10.5061/dryad.t55gq	http://dx.doi.org/10.5061/dryad.t55gq	Generation of whole genome alignments	SPARC.sequenceClusters.aln.tar.gz	Dryad Digital Repository	doi:10.5061/dryad.t55gq	http://dx.doi.org/10.5061/dryad.t55gq	Predicted protein coding sequences	SPARC_CDS_dna_sequences.fasta.tar.gz	Dryad Digital Repository	doi:10.5061/dryad.t55gq	http://dx.doi.org/10.5061/dryad.t55gq	Predicted protein sequences	SPARC_CDS_protein_sequences.fasta.tar.gz	Dryad Digital Repository	doi:10.5061/dryad.t55gq	http://dx.doi.org/10.5061/dryad.t55gq
ERS043912	Generation of sequence data	Illumina HiSeq	Illumina	75	Assembly and annotation of sequence data	ERR067998	CNWC02000001-CNWC02000171	EMBL Nucleotide Sequence Database	PRJEB2632	http://www.ebi.ac.uk/ena/data/view/ERP000809	Generation of core genome alignment	SPARC.core_genes.aln.tar.gz	Dryad Digital Repository	doi:10.5061/dryad.t55gq	http://dx.doi.org/10.5061/dryad.t55gq	Generation of overall phylogeny	SPARC.core_genes.tree	Dryad Digital Repository	doi:10.5061/dryad.t55gq	http://dx.doi.org/10.5061/dryad.t55gq	Generation of reference draft assembly	SPARC_reference_sequences.tar.gz	Dryad Digital Repository	doi:10.5061/dryad.t55gq	http://dx.doi.org/10.5061/dryad.t55gq	Generation of whole genome alignments	SPARC.sequenceClusters.aln.tar.gz	Dryad Digital Repository	doi:10.5061/dryad.t55gq	http://dx.doi.org/10.5061/dryad.t55gq	Predicted protein coding sequences	SPARC_CDS_dna_sequences.fasta.tar.gz	Dryad Digital Repository	doi:10.5061/dryad.t55gq	http://dx.doi.org/10.5061/dryad.t55gq	Predicted protein sequences	SPARC_CDS_protein_sequences.fasta.tar.gz	Dryad Digital Repository	doi:10.5061/dryad.t55gq	http://dx.doi.org/10.5061/dryad.t55gq
ERS044020	Generation of sequence data	Illumina HiSeq	Illumina	75	Assembly and annotation of sequence data	ERR069714	CNSH02000001-CNSH02000166	EMBL Nucleotide Sequence Database	PRJEB2632	http://www.ebi.ac.uk/ena/data/view/ERP000809	Generation of core genome alignment	SPARC.core_genes.aln.tar.gz	Dryad Digital Repository	doi:10.5061/dryad.t55gq	http://dx.doi.org/10.5061/dryad.t55gq	Generation of overall phylogeny	SPARC.core_genes.tree	Dryad Digital Repository	doi:10.5061/dryad.t55gq	http://dx.doi.org/10.5061/dryad.t55gq	Generation of reference draft assembly	SPARC_reference_sequences.tar.gz	Dryad Digital Repository	doi:10.5061/dryad.t55gq	http://dx.doi.org/10.5061/dryad.t55gq	Generation of whole genome alignments	SPARC.sequenceClusters.aln.tar.gz	Dryad Digital Repository	doi:10.5061/dryad.t55gq	http://dx.doi.org/10.5061/dryad.t55gq	Predicted protein coding sequences	SPARC_CDS_dna_sequences.fasta.tar.gz	Dryad Digital Repository	doi:10.5061/dryad.t55gq	http://dx.doi.org/10.5061/dryad.t55gq	Predicted protein sequences	SPARC_CDS_protein_sequences.fasta.tar.gz	Dryad Digital Repository	doi:10.5061/dryad.t55gq	http://dx.doi.org/10.5061/dryad.t55gq
ERS044105	Generation of sequence data	Illumina HiSeq	Illumina	75	Assembly and annotation of sequence data	ERR069799	CFQE02000001-CFQE02000139	EMBL Nucleotide Sequence Database	PRJEB2632	http://www.ebi.ac.uk/ena/data/view/ERP000809	Generation of core genome alignment	SPARC.core_genes.aln.tar.gz	Dryad Digital Repository	doi:10.5061/dryad.t55gq	http://dx.doi.org/10.5061/dryad.t55gq	Generation of overall phylogeny	SPARC.core_genes.tree	Dryad Digital Repository	doi:10.5061/dryad.t55gq	http://dx.doi.org/10.5061/dryad.t55gq	Generation of reference draft assembly	SPARC_reference_sequences.tar.gz	Dryad Digital Repository	doi:10.5061/dryad.t55gq	http://dx.doi.org/10.5061/dryad.t55gq	Generation of whole genome alignments	SPARC.sequenceClusters.aln.tar.gz	Dryad Digital Repository	doi:10.5061/dryad.t55gq	http://dx.doi.org/10.5061/dryad.t55gq	Predicted protein coding sequences	SPARC_CDS_dna_sequences.fasta.tar.gz	Dryad Digital Repository	doi:10.5061/dryad.t55gq	http://dx.doi.org/10.5061/dryad.t55gq	Predicted protein sequences	SPARC_CDS_protein_sequences.fasta.tar.gz	Dryad Digital Repository	doi:10.5061/dryad.t55gq	http://dx.doi.org/10.5061/dryad.t55gq
ERS044124	Generation of sequence data	Illumina HiSeq	Illumina	75	Assembly and annotation of sequence data	ERR069818	CNVA02000001-CNVA02000142	EMBL Nucleotide Sequence Database	PRJEB2632	http://www.ebi.ac.uk/ena/data/view/ERP000809	Generation of core genome alignment	SPARC.core_genes.aln.tar.gz	Dryad Digital Repository	doi:10.5061/dryad.t55gq	http://dx.doi.org/10.5061/dryad.t55gq	Generation of overall phylogeny	SPARC.core_genes.tree	Dryad Digital Repository	doi:10.5061/dryad.t55gq	http://dx.doi.org/10.5061/dryad.t55gq	Generation of reference draft assembly	SPARC_reference_sequences.tar.gz	Dryad Digital Repository	doi:10.5061/dryad.t55gq	http://dx.doi.org/10.5061/dryad.t55gq	Generation of whole genome alignments	SPARC.sequenceClusters.aln.tar.gz	Dryad Digital Repository	doi:10.5061/dryad.t55gq	http://dx.doi.org/10.5061/dryad.t55gq	Predicted protein coding sequences	SPARC_CDS_dna_sequences.fasta.tar.gz	Dryad Digital Repository	doi:10.5061/dryad.t55gq	http://dx.doi.org/10.5061/dryad.t55gq	Predicted protein sequences	SPARC_CDS_protein_sequences.fasta.tar.gz	Dryad Digital Repository	doi:10.5061/dryad.t55gq	http://dx.doi.org/10.5061/dryad.t55gq
ERS084155	Generation of sequence data	Illumina HiSeq	Illumina	75	Assembly and annotation of sequence data	ERR124320	COAH02000001-COAH02000221	EMBL Nucleotide Sequence Database	PRJEB2632	http://www.ebi.ac.uk/ena/data/view/ERP000809	Generation of core genome alignment	SPARC.core_genes.aln.tar.gz	Dryad Digital Repository	doi:10.5061/dryad.t55gq	http://dx.doi.org/10.5061/dryad.t55gq	Generation of overall phylogeny	SPARC.core_genes.tree	Dryad Digital Repository	doi:10.5061/dryad.t55gq	http://dx.doi.org/10.5061/dryad.t55gq	Generation of reference draft assembly	SPARC_reference_sequences.tar.gz	Dryad Digital Repository	doi:10.5061/dryad.t55gq	http://dx.doi.org/10.5061/dryad.t55gq	Generation of whole genome alignments	SPARC.sequenceClusters.aln.tar.gz	Dryad Digital Repository	doi:10.5061/dryad.t55gq	http://dx.doi.org/10.5061/dryad.t55gq	Predicted protein coding sequences	SPARC_CDS_dna_sequences.fasta.tar.gz	Dryad Digital Repository	doi:10.5061/dryad.t55gq	http://dx.doi.org/10.5061/dryad.t55gq	Predicted protein sequences	SPARC_CDS_protein_sequences.fasta.tar.gz	Dryad Digital Repository	doi:10.5061/dryad.t55gq	http://dx.doi.org/10.5061/dryad.t55gq
ERS043837	Generation of sequence data	Illumina HiSeq	Illumina	75	Assembly and annotation of sequence data	ERR065342	CHWT02000001-CHWT02000142	EMBL Nucleotide Sequence Database	PRJEB2632	http://www.ebi.ac.uk/ena/data/view/ERP000809	Generation of core genome alignment	SPARC.core_genes.aln.tar.gz	Dryad Digital Repository	doi:10.5061/dryad.t55gq	http://dx.doi.org/10.5061/dryad.t55gq	Generation of overall phylogeny	SPARC.core_genes.tree	Dryad Digital Repository	doi:10.5061/dryad.t55gq	http://dx.doi.org/10.5061/dryad.t55gq	Generation of reference draft assembly	SPARC_reference_sequences.tar.gz	Dryad Digital Repository	doi:10.5061/dryad.t55gq	http://dx.doi.org/10.5061/dryad.t55gq	Generation of whole genome alignments	SPARC.sequenceClusters.aln.tar.gz	Dryad Digital Repository	doi:10.5061/dryad.t55gq	http://dx.doi.org/10.5061/dryad.t55gq	Predicted protein coding sequences	SPARC_CDS_dna_sequences.fasta.tar.gz	Dryad Digital Repository	doi:10.5061/dryad.t55gq	http://dx.doi.org/10.5061/dryad.t55gq	Predicted protein sequences	SPARC_CDS_protein_sequences.fasta.tar.gz	Dryad Digital Repository	doi:10.5061/dryad.t55gq	http://dx.doi.org/10.5061/dryad.t55gq
ERS069968	Generation of sequence data	Illumina HiSeq	Illumina	100	Assembly and annotation of sequence data	ERR129077	COBW02000001-COBW02000214	EMBL Nucleotide Sequence Database	PRJEB2632	http://www.ebi.ac.uk/ena/data/view/ERP000809	Generation of core genome alignment	SPARC.core_genes.aln.tar.gz	Dryad Digital Repository	doi:10.5061/dryad.t55gq	http://dx.doi.org/10.5061/dryad.t55gq	Generation of overall phylogeny	SPARC.core_genes.tree	Dryad Digital Repository	doi:10.5061/dryad.t55gq	http://dx.doi.org/10.5061/dryad.t55gq	Generation of reference draft assembly	SPARC_reference_sequences.tar.gz	Dryad Digital Repository	doi:10.5061/dryad.t55gq	http://dx.doi.org/10.5061/dryad.t55gq	Generation of whole genome alignments	SPARC.sequenceClusters.aln.tar.gz	Dryad Digital Repository	doi:10.5061/dryad.t55gq	http://dx.doi.org/10.5061/dryad.t55gq	Predicted protein coding sequences	SPARC_CDS_dna_sequences.fasta.tar.gz	Dryad Digital Repository	doi:10.5061/dryad.t55gq	http://dx.doi.org/10.5061/dryad.t55gq	Predicted protein sequences	SPARC_CDS_protein_sequences.fasta.tar.gz	Dryad Digital Repository	doi:10.5061/dryad.t55gq	http://dx.doi.org/10.5061/dryad.t55gq
ERS043865	Generation of sequence data	Illumina HiSeq	Illumina	75	Assembly and annotation of sequence data	ERR065301	CNNT02000001-CNNT02000129	EMBL Nucleotide Sequence Database	PRJEB2632	http://www.ebi.ac.uk/ena/data/view/ERP000809	Generation of core genome alignment	SPARC.core_genes.aln.tar.gz	Dryad Digital Repository	doi:10.5061/dryad.t55gq	http://dx.doi.org/10.5061/dryad.t55gq	Generation of overall phylogeny	SPARC.core_genes.tree	Dryad Digital Repository	doi:10.5061/dryad.t55gq	http://dx.doi.org/10.5061/dryad.t55gq	Generation of reference draft assembly	SPARC_reference_sequences.tar.gz	Dryad Digital Repository	doi:10.5061/dryad.t55gq	http://dx.doi.org/10.5061/dryad.t55gq	Generation of whole genome alignments	SPARC.sequenceClusters.aln.tar.gz	Dryad Digital Repository	doi:10.5061/dryad.t55gq	http://dx.doi.org/10.5061/dryad.t55gq	Predicted protein coding sequences	SPARC_CDS_dna_sequences.fasta.tar.gz	Dryad Digital Repository	doi:10.5061/dryad.t55gq	http://dx.doi.org/10.5061/dryad.t55gq	Predicted protein sequences	SPARC_CDS_protein_sequences.fasta.tar.gz	Dryad Digital Repository	doi:10.5061/dryad.t55gq	http://dx.doi.org/10.5061/dryad.t55gq
ERS070177	Generation of sequence data	Illumina HiSeq	Illumina	100	Assembly and annotation of sequence data	ERR124286	CHBT02000001-CHBT02000131	EMBL Nucleotide Sequence Database	PRJEB2632	http://www.ebi.ac.uk/ena/data/view/ERP000809	Generation of core genome alignment	SPARC.core_genes.aln.tar.gz	Dryad Digital Repository	doi:10.5061/dryad.t55gq	http://dx.doi.org/10.5061/dryad.t55gq	Generation of overall phylogeny	SPARC.core_genes.tree	Dryad Digital Repository	doi:10.5061/dryad.t55gq	http://dx.doi.org/10.5061/dryad.t55gq	Generation of reference draft assembly	SPARC_reference_sequences.tar.gz	Dryad Digital Repository	doi:10.5061/dryad.t55gq	http://dx.doi.org/10.5061/dryad.t55gq	Generation of whole genome alignments	SPARC.sequenceClusters.aln.tar.gz	Dryad Digital Repository	doi:10.5061/dryad.t55gq	http://dx.doi.org/10.5061/dryad.t55gq	Predicted protein coding sequences	SPARC_CDS_dna_sequences.fasta.tar.gz	Dryad Digital Repository	doi:10.5061/dryad.t55gq	http://dx.doi.org/10.5061/dryad.t55gq	Predicted protein sequences	SPARC_CDS_protein_sequences.fasta.tar.gz	Dryad Digital Repository	doi:10.5061/dryad.t55gq	http://dx.doi.org/10.5061/dryad.t55gq
ERS070179	Generation of sequence data	Illumina HiSeq	Illumina	100	Assembly and annotation of sequence data	ERR124288	CIDT02000001-CIDT02000148	EMBL Nucleotide Sequence Database	PRJEB2632	http://www.ebi.ac.uk/ena/data/view/ERP000809	Generation of core genome alignment	SPARC.core_genes.aln.tar.gz	Dryad Digital Repository	doi:10.5061/dryad.t55gq	http://dx.doi.org/10.5061/dryad.t55gq	Generation of overall phylogeny	SPARC.core_genes.tree	Dryad Digital Repository	doi:10.5061/dryad.t55gq	http://dx.doi.org/10.5061/dryad.t55gq	Generation of reference draft assembly	SPARC_reference_sequences.tar.gz	Dryad Digital Repository	doi:10.5061/dryad.t55gq	http://dx.doi.org/10.5061/dryad.t55gq	Generation of whole genome alignments	SPARC.sequenceClusters.aln.tar.gz	Dryad Digital Repository	doi:10.5061/dryad.t55gq	http://dx.doi.org/10.5061/dryad.t55gq	Predicted protein coding sequences	SPARC_CDS_dna_sequences.fasta.tar.gz	Dryad Digital Repository	doi:10.5061/dryad.t55gq	http://dx.doi.org/10.5061/dryad.t55gq	Predicted protein sequences	SPARC_CDS_protein_sequences.fasta.tar.gz	Dryad Digital Repository	doi:10.5061/dryad.t55gq	http://dx.doi.org/10.5061/dryad.t55gq
ERS070185	Generation of sequence data	Illumina HiSeq	Illumina	100	Assembly and annotation of sequence data	ERR124294	CFQZ02000001-CFQZ02000133	EMBL Nucleotide Sequence Database	PRJEB2632	http://www.ebi.ac.uk/ena/data/view/ERP000809	Generation of core genome alignment	SPARC.core_genes.aln.tar.gz	Dryad Digital Repository	doi:10.5061/dryad.t55gq	http://dx.doi.org/10.5061/dryad.t55gq	Generation of overall phylogeny	SPARC.core_genes.tree	Dryad Digital Repository	doi:10.5061/dryad.t55gq	http://dx.doi.org/10.5061/dryad.t55gq	Generation of reference draft assembly	SPARC_reference_sequences.tar.gz	Dryad Digital Repository	doi:10.5061/dryad.t55gq	http://dx.doi.org/10.5061/dryad.t55gq	Generation of whole genome alignments	SPARC.sequenceClusters.aln.tar.gz	Dryad Digital Repository	doi:10.5061/dryad.t55gq	http://dx.doi.org/10.5061/dryad.t55gq	Predicted protein coding sequences	SPARC_CDS_dna_sequences.fasta.tar.gz	Dryad Digital Repository	doi:10.5061/dryad.t55gq	http://dx.doi.org/10.5061/dryad.t55gq	Predicted protein sequences	SPARC_CDS_protein_sequences.fasta.tar.gz	Dryad Digital Repository	doi:10.5061/dryad.t55gq	http://dx.doi.org/10.5061/dryad.t55gq
ERS070188	Generation of sequence data	Illumina HiSeq	Illumina	100	Assembly and annotation of sequence data	ERR124297	CNZS02000001-CNZS02000178	EMBL Nucleotide Sequence Database	PRJEB2632	http://www.ebi.ac.uk/ena/data/view/ERP000809	Generation of core genome alignment	SPARC.core_genes.aln.tar.gz	Dryad Digital Repository	doi:10.5061/dryad.t55gq	http://dx.doi.org/10.5061/dryad.t55gq	Generation of overall phylogeny	SPARC.core_genes.tree	Dryad Digital Repository	doi:10.5061/dryad.t55gq	http://dx.doi.org/10.5061/dryad.t55gq	Generation of reference draft assembly	SPARC_reference_sequences.tar.gz	Dryad Digital Repository	doi:10.5061/dryad.t55gq	http://dx.doi.org/10.5061/dryad.t55gq	Generation of whole genome alignments	SPARC.sequenceClusters.aln.tar.gz	Dryad Digital Repository	doi:10.5061/dryad.t55gq	http://dx.doi.org/10.5061/dryad.t55gq	Predicted protein coding sequences	SPARC_CDS_dna_sequences.fasta.tar.gz	Dryad Digital Repository	doi:10.5061/dryad.t55gq	http://dx.doi.org/10.5061/dryad.t55gq	Predicted protein sequences	SPARC_CDS_protein_sequences.fasta.tar.gz	Dryad Digital Repository	doi:10.5061/dryad.t55gq	http://dx.doi.org/10.5061/dryad.t55gq
ERS070210	Generation of sequence data	Illumina HiSeq	Illumina	100	Assembly and annotation of sequence data	ERR124319	COAI02000001-COAI02000130	EMBL Nucleotide Sequence Database	PRJEB2632	http://www.ebi.ac.uk/ena/data/view/ERP000809	Generation of core genome alignment	SPARC.core_genes.aln.tar.gz	Dryad Digital Repository	doi:10.5061/dryad.t55gq	http://dx.doi.org/10.5061/dryad.t55gq	Generation of overall phylogeny	SPARC.core_genes.tree	Dryad Digital Repository	doi:10.5061/dryad.t55gq	http://dx.doi.org/10.5061/dryad.t55gq	Generation of reference draft assembly	SPARC_reference_sequences.tar.gz	Dryad Digital Repository	doi:10.5061/dryad.t55gq	http://dx.doi.org/10.5061/dryad.t55gq	Generation of whole genome alignments	SPARC.sequenceClusters.aln.tar.gz	Dryad Digital Repository	doi:10.5061/dryad.t55gq	http://dx.doi.org/10.5061/dryad.t55gq	Predicted protein coding sequences	SPARC_CDS_dna_sequences.fasta.tar.gz	Dryad Digital Repository	doi:10.5061/dryad.t55gq	http://dx.doi.org/10.5061/dryad.t55gq	Predicted protein sequences	SPARC_CDS_protein_sequences.fasta.tar.gz	Dryad Digital Repository	doi:10.5061/dryad.t55gq	http://dx.doi.org/10.5061/dryad.t55gq
ERS069933	Generation of sequence data	Illumina HiSeq	Illumina	100	Assembly and annotation of sequence data	ERR129042	CHXE02000001-CHXE02000137	EMBL Nucleotide Sequence Database	PRJEB2632	http://www.ebi.ac.uk/ena/data/view/ERP000809	Generation of core genome alignment	SPARC.core_genes.aln.tar.gz	Dryad Digital Repository	doi:10.5061/dryad.t55gq	http://dx.doi.org/10.5061/dryad.t55gq	Generation of overall phylogeny	SPARC.core_genes.tree	Dryad Digital Repository	doi:10.5061/dryad.t55gq	http://dx.doi.org/10.5061/dryad.t55gq	Generation of reference draft assembly	SPARC_reference_sequences.tar.gz	Dryad Digital Repository	doi:10.5061/dryad.t55gq	http://dx.doi.org/10.5061/dryad.t55gq	Generation of whole genome alignments	SPARC.sequenceClusters.aln.tar.gz	Dryad Digital Repository	doi:10.5061/dryad.t55gq	http://dx.doi.org/10.5061/dryad.t55gq	Predicted protein coding sequences	SPARC_CDS_dna_sequences.fasta.tar.gz	Dryad Digital Repository	doi:10.5061/dryad.t55gq	http://dx.doi.org/10.5061/dryad.t55gq	Predicted protein sequences	SPARC_CDS_protein_sequences.fasta.tar.gz	Dryad Digital Repository	doi:10.5061/dryad.t55gq	http://dx.doi.org/10.5061/dryad.t55gq
ERS070008	Generation of sequence data	Illumina HiSeq	Illumina	100	Assembly and annotation of sequence data	ERR129117	COCY02000001-COCY02000132	EMBL Nucleotide Sequence Database	PRJEB2632	http://www.ebi.ac.uk/ena/data/view/ERP000809	Generation of core genome alignment	SPARC.core_genes.aln.tar.gz	Dryad Digital Repository	doi:10.5061/dryad.t55gq	http://dx.doi.org/10.5061/dryad.t55gq	Generation of overall phylogeny	SPARC.core_genes.tree	Dryad Digital Repository	doi:10.5061/dryad.t55gq	http://dx.doi.org/10.5061/dryad.t55gq	Generation of reference draft assembly	SPARC_reference_sequences.tar.gz	Dryad Digital Repository	doi:10.5061/dryad.t55gq	http://dx.doi.org/10.5061/dryad.t55gq	Generation of whole genome alignments	SPARC.sequenceClusters.aln.tar.gz	Dryad Digital Repository	doi:10.5061/dryad.t55gq	http://dx.doi.org/10.5061/dryad.t55gq	Predicted protein coding sequences	SPARC_CDS_dna_sequences.fasta.tar.gz	Dryad Digital Repository	doi:10.5061/dryad.t55gq	http://dx.doi.org/10.5061/dryad.t55gq	Predicted protein sequences	SPARC_CDS_protein_sequences.fasta.tar.gz	Dryad Digital Repository	doi:10.5061/dryad.t55gq	http://dx.doi.org/10.5061/dryad.t55gq
ERS070048	Generation of sequence data	Illumina HiSeq	Illumina	100	Assembly and annotation of sequence data	ERR129157	CODW02000001-CODW02000128	EMBL Nucleotide Sequence Database	PRJEB2632	http://www.ebi.ac.uk/ena/data/view/ERP000809	Generation of core genome alignment	SPARC.core_genes.aln.tar.gz	Dryad Digital Repository	doi:10.5061/dryad.t55gq	http://dx.doi.org/10.5061/dryad.t55gq	Generation of overall phylogeny	SPARC.core_genes.tree	Dryad Digital Repository	doi:10.5061/dryad.t55gq	http://dx.doi.org/10.5061/dryad.t55gq	Generation of reference draft assembly	SPARC_reference_sequences.tar.gz	Dryad Digital Repository	doi:10.5061/dryad.t55gq	http://dx.doi.org/10.5061/dryad.t55gq	Generation of whole genome alignments	SPARC.sequenceClusters.aln.tar.gz	Dryad Digital Repository	doi:10.5061/dryad.t55gq	http://dx.doi.org/10.5061/dryad.t55gq	Predicted protein coding sequences	SPARC_CDS_dna_sequences.fasta.tar.gz	Dryad Digital Repository	doi:10.5061/dryad.t55gq	http://dx.doi.org/10.5061/dryad.t55gq	Predicted protein sequences	SPARC_CDS_protein_sequences.fasta.tar.gz	Dryad Digital Repository	doi:10.5061/dryad.t55gq	http://dx.doi.org/10.5061/dryad.t55gq
ERS070058	Generation of sequence data	Illumina HiSeq	Illumina	100	Assembly and annotation of sequence data	ERR129167	COEI02000001-COEI02000186	EMBL Nucleotide Sequence Database	PRJEB2632	http://www.ebi.ac.uk/ena/data/view/ERP000809	Generation of core genome alignment	SPARC.core_genes.aln.tar.gz	Dryad Digital Repository	doi:10.5061/dryad.t55gq	http://dx.doi.org/10.5061/dryad.t55gq	Generation of overall phylogeny	SPARC.core_genes.tree	Dryad Digital Repository	doi:10.5061/dryad.t55gq	http://dx.doi.org/10.5061/dryad.t55gq	Generation of reference draft assembly	SPARC_reference_sequences.tar.gz	Dryad Digital Repository	doi:10.5061/dryad.t55gq	http://dx.doi.org/10.5061/dryad.t55gq	Generation of whole genome alignments	SPARC.sequenceClusters.aln.tar.gz	Dryad Digital Repository	doi:10.5061/dryad.t55gq	http://dx.doi.org/10.5061/dryad.t55gq	Predicted protein coding sequences	SPARC_CDS_dna_sequences.fasta.tar.gz	Dryad Digital Repository	doi:10.5061/dryad.t55gq	http://dx.doi.org/10.5061/dryad.t55gq	Predicted protein sequences	SPARC_CDS_protein_sequences.fasta.tar.gz	Dryad Digital Repository	doi:10.5061/dryad.t55gq	http://dx.doi.org/10.5061/dryad.t55gq
ERS070067	Generation of sequence data	Illumina HiSeq	Illumina	100	Assembly and annotation of sequence data	ERR129176	COER02000001-COER02000154	EMBL Nucleotide Sequence Database	PRJEB2632	http://www.ebi.ac.uk/ena/data/view/ERP000809	Generation of core genome alignment	SPARC.core_genes.aln.tar.gz	Dryad Digital Repository	doi:10.5061/dryad.t55gq	http://dx.doi.org/10.5061/dryad.t55gq	Generation of overall phylogeny	SPARC.core_genes.tree	Dryad Digital Repository	doi:10.5061/dryad.t55gq	http://dx.doi.org/10.5061/dryad.t55gq	Generation of reference draft assembly	SPARC_reference_sequences.tar.gz	Dryad Digital Repository	doi:10.5061/dryad.t55gq	http://dx.doi.org/10.5061/dryad.t55gq	Generation of whole genome alignments	SPARC.sequenceClusters.aln.tar.gz	Dryad Digital Repository	doi:10.5061/dryad.t55gq	http://dx.doi.org/10.5061/dryad.t55gq	Predicted protein coding sequences	SPARC_CDS_dna_sequences.fasta.tar.gz	Dryad Digital Repository	doi:10.5061/dryad.t55gq	http://dx.doi.org/10.5061/dryad.t55gq	Predicted protein sequences	SPARC_CDS_protein_sequences.fasta.tar.gz	Dryad Digital Repository	doi:10.5061/dryad.t55gq	http://dx.doi.org/10.5061/dryad.t55gq
ERS070104	Generation of sequence data	Illumina HiSeq	Illumina	100	Assembly and annotation of sequence data	ERR129213	COFR02000001-COFR02000152	EMBL Nucleotide Sequence Database	PRJEB2632	http://www.ebi.ac.uk/ena/data/view/ERP000809	Generation of core genome alignment	SPARC.core_genes.aln.tar.gz	Dryad Digital Repository	doi:10.5061/dryad.t55gq	http://dx.doi.org/10.5061/dryad.t55gq	Generation of overall phylogeny	SPARC.core_genes.tree	Dryad Digital Repository	doi:10.5061/dryad.t55gq	http://dx.doi.org/10.5061/dryad.t55gq	Generation of reference draft assembly	SPARC_reference_sequences.tar.gz	Dryad Digital Repository	doi:10.5061/dryad.t55gq	http://dx.doi.org/10.5061/dryad.t55gq	Generation of whole genome alignments	SPARC.sequenceClusters.aln.tar.gz	Dryad Digital Repository	doi:10.5061/dryad.t55gq	http://dx.doi.org/10.5061/dryad.t55gq	Predicted protein coding sequences	SPARC_CDS_dna_sequences.fasta.tar.gz	Dryad Digital Repository	doi:10.5061/dryad.t55gq	http://dx.doi.org/10.5061/dryad.t55gq	Predicted protein sequences	SPARC_CDS_protein_sequences.fasta.tar.gz	Dryad Digital Repository	doi:10.5061/dryad.t55gq	http://dx.doi.org/10.5061/dryad.t55gq
ERS070126	Generation of sequence data	Illumina HiSeq	Illumina	100	Assembly and annotation of sequence data	ERR124235	CNXX02000001-CNXX02000140	EMBL Nucleotide Sequence Database	PRJEB2632	http://www.ebi.ac.uk/ena/data/view/ERP000809	Generation of core genome alignment	SPARC.core_genes.aln.tar.gz	Dryad Digital Repository	doi:10.5061/dryad.t55gq	http://dx.doi.org/10.5061/dryad.t55gq	Generation of overall phylogeny	SPARC.core_genes.tree	Dryad Digital Repository	doi:10.5061/dryad.t55gq	http://dx.doi.org/10.5061/dryad.t55gq	Generation of reference draft assembly	SPARC_reference_sequences.tar.gz	Dryad Digital Repository	doi:10.5061/dryad.t55gq	http://dx.doi.org/10.5061/dryad.t55gq	Generation of whole genome alignments	SPARC.sequenceClusters.aln.tar.gz	Dryad Digital Repository	doi:10.5061/dryad.t55gq	http://dx.doi.org/10.5061/dryad.t55gq	Predicted protein coding sequences	SPARC_CDS_dna_sequences.fasta.tar.gz	Dryad Digital Repository	doi:10.5061/dryad.t55gq	http://dx.doi.org/10.5061/dryad.t55gq	Predicted protein sequences	SPARC_CDS_protein_sequences.fasta.tar.gz	Dryad Digital Repository	doi:10.5061/dryad.t55gq	http://dx.doi.org/10.5061/dryad.t55gq
ERS070199	Generation of sequence data	Illumina HiSeq	Illumina	100	Assembly and annotation of sequence data	ERR124308	CFRS02000001-CFRS02000138	EMBL Nucleotide Sequence Database	PRJEB2632	http://www.ebi.ac.uk/ena/data/view/ERP000809	Generation of core genome alignment	SPARC.core_genes.aln.tar.gz	Dryad Digital Repository	doi:10.5061/dryad.t55gq	http://dx.doi.org/10.5061/dryad.t55gq	Generation of overall phylogeny	SPARC.core_genes.tree	Dryad Digital Repository	doi:10.5061/dryad.t55gq	http://dx.doi.org/10.5061/dryad.t55gq	Generation of reference draft assembly	SPARC_reference_sequences.tar.gz	Dryad Digital Repository	doi:10.5061/dryad.t55gq	http://dx.doi.org/10.5061/dryad.t55gq	Generation of whole genome alignments	SPARC.sequenceClusters.aln.tar.gz	Dryad Digital Repository	doi:10.5061/dryad.t55gq	http://dx.doi.org/10.5061/dryad.t55gq	Predicted protein coding sequences	SPARC_CDS_dna_sequences.fasta.tar.gz	Dryad Digital Repository	doi:10.5061/dryad.t55gq	http://dx.doi.org/10.5061/dryad.t55gq	Predicted protein sequences	SPARC_CDS_protein_sequences.fasta.tar.gz	Dryad Digital Repository	doi:10.5061/dryad.t55gq	http://dx.doi.org/10.5061/dryad.t55gq
ERS043867	Generation of sequence data	Illumina HiSeq	Illumina	75	Assembly and annotation of sequence data	ERR065303	CFQX02000001-CFQX02000142	EMBL Nucleotide Sequence Database	PRJEB2632	http://www.ebi.ac.uk/ena/data/view/ERP000809	Generation of core genome alignment	SPARC.core_genes.aln.tar.gz	Dryad Digital Repository	doi:10.5061/dryad.t55gq	http://dx.doi.org/10.5061/dryad.t55gq	Generation of overall phylogeny	SPARC.core_genes.tree	Dryad Digital Repository	doi:10.5061/dryad.t55gq	http://dx.doi.org/10.5061/dryad.t55gq	Generation of reference draft assembly	SPARC_reference_sequences.tar.gz	Dryad Digital Repository	doi:10.5061/dryad.t55gq	http://dx.doi.org/10.5061/dryad.t55gq	Generation of whole genome alignments	SPARC.sequenceClusters.aln.tar.gz	Dryad Digital Repository	doi:10.5061/dryad.t55gq	http://dx.doi.org/10.5061/dryad.t55gq	Predicted protein coding sequences	SPARC_CDS_dna_sequences.fasta.tar.gz	Dryad Digital Repository	doi:10.5061/dryad.t55gq	http://dx.doi.org/10.5061/dryad.t55gq	Predicted protein sequences	SPARC_CDS_protein_sequences.fasta.tar.gz	Dryad Digital Repository	doi:10.5061/dryad.t55gq	http://dx.doi.org/10.5061/dryad.t55gq
ERS043937	Generation of sequence data	Illumina HiSeq	Illumina	75	Assembly and annotation of sequence data	ERR068023	CFRD02000001-CFRD02000128	EMBL Nucleotide Sequence Database	PRJEB2632	http://www.ebi.ac.uk/ena/data/view/ERP000809	Generation of core genome alignment	SPARC.core_genes.aln.tar.gz	Dryad Digital Repository	doi:10.5061/dryad.t55gq	http://dx.doi.org/10.5061/dryad.t55gq	Generation of overall phylogeny	SPARC.core_genes.tree	Dryad Digital Repository	doi:10.5061/dryad.t55gq	http://dx.doi.org/10.5061/dryad.t55gq	Generation of reference draft assembly	SPARC_reference_sequences.tar.gz	Dryad Digital Repository	doi:10.5061/dryad.t55gq	http://dx.doi.org/10.5061/dryad.t55gq	Generation of whole genome alignments	SPARC.sequenceClusters.aln.tar.gz	Dryad Digital Repository	doi:10.5061/dryad.t55gq	http://dx.doi.org/10.5061/dryad.t55gq	Predicted protein coding sequences	SPARC_CDS_dna_sequences.fasta.tar.gz	Dryad Digital Repository	doi:10.5061/dryad.t55gq	http://dx.doi.org/10.5061/dryad.t55gq	Predicted protein sequences	SPARC_CDS_protein_sequences.fasta.tar.gz	Dryad Digital Repository	doi:10.5061/dryad.t55gq	http://dx.doi.org/10.5061/dryad.t55gq
ERS044014	Generation of sequence data	Illumina HiSeq	Illumina	75	Assembly and annotation of sequence data	ERR069708	CFQF02000001-CFQF02000139	EMBL Nucleotide Sequence Database	PRJEB2632	http://www.ebi.ac.uk/ena/data/view/ERP000809	Generation of core genome alignment	SPARC.core_genes.aln.tar.gz	Dryad Digital Repository	doi:10.5061/dryad.t55gq	http://dx.doi.org/10.5061/dryad.t55gq	Generation of overall phylogeny	SPARC.core_genes.tree	Dryad Digital Repository	doi:10.5061/dryad.t55gq	http://dx.doi.org/10.5061/dryad.t55gq	Generation of reference draft assembly	SPARC_reference_sequences.tar.gz	Dryad Digital Repository	doi:10.5061/dryad.t55gq	http://dx.doi.org/10.5061/dryad.t55gq	Generation of whole genome alignments	SPARC.sequenceClusters.aln.tar.gz	Dryad Digital Repository	doi:10.5061/dryad.t55gq	http://dx.doi.org/10.5061/dryad.t55gq	Predicted protein coding sequences	SPARC_CDS_dna_sequences.fasta.tar.gz	Dryad Digital Repository	doi:10.5061/dryad.t55gq	http://dx.doi.org/10.5061/dryad.t55gq	Predicted protein sequences	SPARC_CDS_protein_sequences.fasta.tar.gz	Dryad Digital Repository	doi:10.5061/dryad.t55gq	http://dx.doi.org/10.5061/dryad.t55gq
ERS069934	Generation of sequence data	Illumina HiSeq	Illumina	100	Assembly and annotation of sequence data	ERR129043	COAR02000001-COAR02000161	EMBL Nucleotide Sequence Database	PRJEB2632	http://www.ebi.ac.uk/ena/data/view/ERP000809	Generation of core genome alignment	SPARC.core_genes.aln.tar.gz	Dryad Digital Repository	doi:10.5061/dryad.t55gq	http://dx.doi.org/10.5061/dryad.t55gq	Generation of overall phylogeny	SPARC.core_genes.tree	Dryad Digital Repository	doi:10.5061/dryad.t55gq	http://dx.doi.org/10.5061/dryad.t55gq	Generation of reference draft assembly	SPARC_reference_sequences.tar.gz	Dryad Digital Repository	doi:10.5061/dryad.t55gq	http://dx.doi.org/10.5061/dryad.t55gq	Generation of whole genome alignments	SPARC.sequenceClusters.aln.tar.gz	Dryad Digital Repository	doi:10.5061/dryad.t55gq	http://dx.doi.org/10.5061/dryad.t55gq	Predicted protein coding sequences	SPARC_CDS_dna_sequences.fasta.tar.gz	Dryad Digital Repository	doi:10.5061/dryad.t55gq	http://dx.doi.org/10.5061/dryad.t55gq	Predicted protein sequences	SPARC_CDS_protein_sequences.fasta.tar.gz	Dryad Digital Repository	doi:10.5061/dryad.t55gq	http://dx.doi.org/10.5061/dryad.t55gq
ERS070118	Generation of sequence data	Illumina HiSeq	Illumina	100	Assembly and annotation of sequence data	ERR124227	CFIS02000001-CFIS02000182	EMBL Nucleotide Sequence Database	PRJEB2632	http://www.ebi.ac.uk/ena/data/view/ERP000809	Generation of core genome alignment	SPARC.core_genes.aln.tar.gz	Dryad Digital Repository	doi:10.5061/dryad.t55gq	http://dx.doi.org/10.5061/dryad.t55gq	Generation of overall phylogeny	SPARC.core_genes.tree	Dryad Digital Repository	doi:10.5061/dryad.t55gq	http://dx.doi.org/10.5061/dryad.t55gq	Generation of reference draft assembly	SPARC_reference_sequences.tar.gz	Dryad Digital Repository	doi:10.5061/dryad.t55gq	http://dx.doi.org/10.5061/dryad.t55gq	Generation of whole genome alignments	SPARC.sequenceClusters.aln.tar.gz	Dryad Digital Repository	doi:10.5061/dryad.t55gq	http://dx.doi.org/10.5061/dryad.t55gq	Predicted protein coding sequences	SPARC_CDS_dna_sequences.fasta.tar.gz	Dryad Digital Repository	doi:10.5061/dryad.t55gq	http://dx.doi.org/10.5061/dryad.t55gq	Predicted protein sequences	SPARC_CDS_protein_sequences.fasta.tar.gz	Dryad Digital Repository	doi:10.5061/dryad.t55gq	http://dx.doi.org/10.5061/dryad.t55gq
ERS043944	Generation of sequence data	Illumina HiSeq	Illumina	75	Assembly and annotation of sequence data	ERR068030	CNXK02000001-CNXK02000135	EMBL Nucleotide Sequence Database	PRJEB2632	http://www.ebi.ac.uk/ena/data/view/ERP000809	Generation of core genome alignment	SPARC.core_genes.aln.tar.gz	Dryad Digital Repository	doi:10.5061/dryad.t55gq	http://dx.doi.org/10.5061/dryad.t55gq	Generation of overall phylogeny	SPARC.core_genes.tree	Dryad Digital Repository	doi:10.5061/dryad.t55gq	http://dx.doi.org/10.5061/dryad.t55gq	Generation of reference draft assembly	SPARC_reference_sequences.tar.gz	Dryad Digital Repository	doi:10.5061/dryad.t55gq	http://dx.doi.org/10.5061/dryad.t55gq	Generation of whole genome alignments	SPARC.sequenceClusters.aln.tar.gz	Dryad Digital Repository	doi:10.5061/dryad.t55gq	http://dx.doi.org/10.5061/dryad.t55gq	Predicted protein coding sequences	SPARC_CDS_dna_sequences.fasta.tar.gz	Dryad Digital Repository	doi:10.5061/dryad.t55gq	http://dx.doi.org/10.5061/dryad.t55gq	Predicted protein sequences	SPARC_CDS_protein_sequences.fasta.tar.gz	Dryad Digital Repository	doi:10.5061/dryad.t55gq	http://dx.doi.org/10.5061/dryad.t55gq
ERS044085	Generation of sequence data	Illumina HiSeq	Illumina	75	Assembly and annotation of sequence data	ERR069779	CNUE02000001-CNUE02000178	EMBL Nucleotide Sequence Database	PRJEB2632	http://www.ebi.ac.uk/ena/data/view/ERP000809	Generation of core genome alignment	SPARC.core_genes.aln.tar.gz	Dryad Digital Repository	doi:10.5061/dryad.t55gq	http://dx.doi.org/10.5061/dryad.t55gq	Generation of overall phylogeny	SPARC.core_genes.tree	Dryad Digital Repository	doi:10.5061/dryad.t55gq	http://dx.doi.org/10.5061/dryad.t55gq	Generation of reference draft assembly	SPARC_reference_sequences.tar.gz	Dryad Digital Repository	doi:10.5061/dryad.t55gq	http://dx.doi.org/10.5061/dryad.t55gq	Generation of whole genome alignments	SPARC.sequenceClusters.aln.tar.gz	Dryad Digital Repository	doi:10.5061/dryad.t55gq	http://dx.doi.org/10.5061/dryad.t55gq	Predicted protein coding sequences	SPARC_CDS_dna_sequences.fasta.tar.gz	Dryad Digital Repository	doi:10.5061/dryad.t55gq	http://dx.doi.org/10.5061/dryad.t55gq	Predicted protein sequences	SPARC_CDS_protein_sequences.fasta.tar.gz	Dryad Digital Repository	doi:10.5061/dryad.t55gq	http://dx.doi.org/10.5061/dryad.t55gq
ERS044092	Generation of sequence data	Illumina HiSeq	Illumina	75	Assembly and annotation of sequence data	ERR069786	CNTT02000001-CNTT02000182	EMBL Nucleotide Sequence Database	PRJEB2632	http://www.ebi.ac.uk/ena/data/view/ERP000809	Generation of core genome alignment	SPARC.core_genes.aln.tar.gz	Dryad Digital Repository	doi:10.5061/dryad.t55gq	http://dx.doi.org/10.5061/dryad.t55gq	Generation of overall phylogeny	SPARC.core_genes.tree	Dryad Digital Repository	doi:10.5061/dryad.t55gq	http://dx.doi.org/10.5061/dryad.t55gq	Generation of reference draft assembly	SPARC_reference_sequences.tar.gz	Dryad Digital Repository	doi:10.5061/dryad.t55gq	http://dx.doi.org/10.5061/dryad.t55gq	Generation of whole genome alignments	SPARC.sequenceClusters.aln.tar.gz	Dryad Digital Repository	doi:10.5061/dryad.t55gq	http://dx.doi.org/10.5061/dryad.t55gq	Predicted protein coding sequences	SPARC_CDS_dna_sequences.fasta.tar.gz	Dryad Digital Repository	doi:10.5061/dryad.t55gq	http://dx.doi.org/10.5061/dryad.t55gq	Predicted protein sequences	SPARC_CDS_protein_sequences.fasta.tar.gz	Dryad Digital Repository	doi:10.5061/dryad.t55gq	http://dx.doi.org/10.5061/dryad.t55gq
ERS044104	Generation of sequence data	Illumina HiSeq	Illumina	75	Assembly and annotation of sequence data	ERR069798	CNUJ02000001-CNUJ02000161	EMBL Nucleotide Sequence Database	PRJEB2632	http://www.ebi.ac.uk/ena/data/view/ERP000809	Generation of core genome alignment	SPARC.core_genes.aln.tar.gz	Dryad Digital Repository	doi:10.5061/dryad.t55gq	http://dx.doi.org/10.5061/dryad.t55gq	Generation of overall phylogeny	SPARC.core_genes.tree	Dryad Digital Repository	doi:10.5061/dryad.t55gq	http://dx.doi.org/10.5061/dryad.t55gq	Generation of reference draft assembly	SPARC_reference_sequences.tar.gz	Dryad Digital Repository	doi:10.5061/dryad.t55gq	http://dx.doi.org/10.5061/dryad.t55gq	Generation of whole genome alignments	SPARC.sequenceClusters.aln.tar.gz	Dryad Digital Repository	doi:10.5061/dryad.t55gq	http://dx.doi.org/10.5061/dryad.t55gq	Predicted protein coding sequences	SPARC_CDS_dna_sequences.fasta.tar.gz	Dryad Digital Repository	doi:10.5061/dryad.t55gq	http://dx.doi.org/10.5061/dryad.t55gq	Predicted protein sequences	SPARC_CDS_protein_sequences.fasta.tar.gz	Dryad Digital Repository	doi:10.5061/dryad.t55gq	http://dx.doi.org/10.5061/dryad.t55gq
ERS044166	Generation of sequence data	Illumina HiSeq	Illumina	75	Assembly and annotation of sequence data	ERR065969	CFQD02000001-CFQD02000221	EMBL Nucleotide Sequence Database	PRJEB2632	http://www.ebi.ac.uk/ena/data/view/ERP000809	Generation of core genome alignment	SPARC.core_genes.aln.tar.gz	Dryad Digital Repository	doi:10.5061/dryad.t55gq	http://dx.doi.org/10.5061/dryad.t55gq	Generation of overall phylogeny	SPARC.core_genes.tree	Dryad Digital Repository	doi:10.5061/dryad.t55gq	http://dx.doi.org/10.5061/dryad.t55gq	Generation of reference draft assembly	SPARC_reference_sequences.tar.gz	Dryad Digital Repository	doi:10.5061/dryad.t55gq	http://dx.doi.org/10.5061/dryad.t55gq	Generation of whole genome alignments	SPARC.sequenceClusters.aln.tar.gz	Dryad Digital Repository	doi:10.5061/dryad.t55gq	http://dx.doi.org/10.5061/dryad.t55gq	Predicted protein coding sequences	SPARC_CDS_dna_sequences.fasta.tar.gz	Dryad Digital Repository	doi:10.5061/dryad.t55gq	http://dx.doi.org/10.5061/dryad.t55gq	Predicted protein sequences	SPARC_CDS_protein_sequences.fasta.tar.gz	Dryad Digital Repository	doi:10.5061/dryad.t55gq	http://dx.doi.org/10.5061/dryad.t55gq
ERS044168	Generation of sequence data	Illumina HiSeq	Illumina	75	Assembly and annotation of sequence data	ERR065971	CNPS02000001-CNPS02000180	EMBL Nucleotide Sequence Database	PRJEB2632	http://www.ebi.ac.uk/ena/data/view/ERP000809	Generation of core genome alignment	SPARC.core_genes.aln.tar.gz	Dryad Digital Repository	doi:10.5061/dryad.t55gq	http://dx.doi.org/10.5061/dryad.t55gq	Generation of overall phylogeny	SPARC.core_genes.tree	Dryad Digital Repository	doi:10.5061/dryad.t55gq	http://dx.doi.org/10.5061/dryad.t55gq	Generation of reference draft assembly	SPARC_reference_sequences.tar.gz	Dryad Digital Repository	doi:10.5061/dryad.t55gq	http://dx.doi.org/10.5061/dryad.t55gq	Generation of whole genome alignments	SPARC.sequenceClusters.aln.tar.gz	Dryad Digital Repository	doi:10.5061/dryad.t55gq	http://dx.doi.org/10.5061/dryad.t55gq	Predicted protein coding sequences	SPARC_CDS_dna_sequences.fasta.tar.gz	Dryad Digital Repository	doi:10.5061/dryad.t55gq	http://dx.doi.org/10.5061/dryad.t55gq	Predicted protein sequences	SPARC_CDS_protein_sequences.fasta.tar.gz	Dryad Digital Repository	doi:10.5061/dryad.t55gq	http://dx.doi.org/10.5061/dryad.t55gq
ERS070063	Generation of sequence data	Illumina HiSeq	Illumina	100	Assembly and annotation of sequence data	ERR129172	CIIN02000001-CIIN02000160	EMBL Nucleotide Sequence Database	PRJEB2632	http://www.ebi.ac.uk/ena/data/view/ERP000809	Generation of core genome alignment	SPARC.core_genes.aln.tar.gz	Dryad Digital Repository	doi:10.5061/dryad.t55gq	http://dx.doi.org/10.5061/dryad.t55gq	Generation of overall phylogeny	SPARC.core_genes.tree	Dryad Digital Repository	doi:10.5061/dryad.t55gq	http://dx.doi.org/10.5061/dryad.t55gq	Generation of reference draft assembly	SPARC_reference_sequences.tar.gz	Dryad Digital Repository	doi:10.5061/dryad.t55gq	http://dx.doi.org/10.5061/dryad.t55gq	Generation of whole genome alignments	SPARC.sequenceClusters.aln.tar.gz	Dryad Digital Repository	doi:10.5061/dryad.t55gq	http://dx.doi.org/10.5061/dryad.t55gq	Predicted protein coding sequences	SPARC_CDS_dna_sequences.fasta.tar.gz	Dryad Digital Repository	doi:10.5061/dryad.t55gq	http://dx.doi.org/10.5061/dryad.t55gq	Predicted protein sequences	SPARC_CDS_protein_sequences.fasta.tar.gz	Dryad Digital Repository	doi:10.5061/dryad.t55gq	http://dx.doi.org/10.5061/dryad.t55gq
ERS043991	Generation of sequence data	Illumina HiSeq	Illumina	75	Assembly and annotation of sequence data	ERR069685	CNRF02000001-CNRF02000174	EMBL Nucleotide Sequence Database	PRJEB2632	http://www.ebi.ac.uk/ena/data/view/ERP000809	Generation of core genome alignment	SPARC.core_genes.aln.tar.gz	Dryad Digital Repository	doi:10.5061/dryad.t55gq	http://dx.doi.org/10.5061/dryad.t55gq	Generation of overall phylogeny	SPARC.core_genes.tree	Dryad Digital Repository	doi:10.5061/dryad.t55gq	http://dx.doi.org/10.5061/dryad.t55gq	Generation of reference draft assembly	SPARC_reference_sequences.tar.gz	Dryad Digital Repository	doi:10.5061/dryad.t55gq	http://dx.doi.org/10.5061/dryad.t55gq	Generation of whole genome alignments	SPARC.sequenceClusters.aln.tar.gz	Dryad Digital Repository	doi:10.5061/dryad.t55gq	http://dx.doi.org/10.5061/dryad.t55gq	Predicted protein coding sequences	SPARC_CDS_dna_sequences.fasta.tar.gz	Dryad Digital Repository	doi:10.5061/dryad.t55gq	http://dx.doi.org/10.5061/dryad.t55gq	Predicted protein sequences	SPARC_CDS_protein_sequences.fasta.tar.gz	Dryad Digital Repository	doi:10.5061/dryad.t55gq	http://dx.doi.org/10.5061/dryad.t55gq
ERS043999	Generation of sequence data	Illumina HiSeq	Illumina	75	Assembly and annotation of sequence data	ERR069693	CNRE02000001-CNRE02000165	EMBL Nucleotide Sequence Database	PRJEB2632	http://www.ebi.ac.uk/ena/data/view/ERP000809	Generation of core genome alignment	SPARC.core_genes.aln.tar.gz	Dryad Digital Repository	doi:10.5061/dryad.t55gq	http://dx.doi.org/10.5061/dryad.t55gq	Generation of overall phylogeny	SPARC.core_genes.tree	Dryad Digital Repository	doi:10.5061/dryad.t55gq	http://dx.doi.org/10.5061/dryad.t55gq	Generation of reference draft assembly	SPARC_reference_sequences.tar.gz	Dryad Digital Repository	doi:10.5061/dryad.t55gq	http://dx.doi.org/10.5061/dryad.t55gq	Generation of whole genome alignments	SPARC.sequenceClusters.aln.tar.gz	Dryad Digital Repository	doi:10.5061/dryad.t55gq	http://dx.doi.org/10.5061/dryad.t55gq	Predicted protein coding sequences	SPARC_CDS_dna_sequences.fasta.tar.gz	Dryad Digital Repository	doi:10.5061/dryad.t55gq	http://dx.doi.org/10.5061/dryad.t55gq	Predicted protein sequences	SPARC_CDS_protein_sequences.fasta.tar.gz	Dryad Digital Repository	doi:10.5061/dryad.t55gq	http://dx.doi.org/10.5061/dryad.t55gq
ERS070059	Generation of sequence data	Illumina HiSeq	Illumina	100	Assembly and annotation of sequence data	ERR129168	COEH02000001-COEH02000199	EMBL Nucleotide Sequence Database	PRJEB2632	http://www.ebi.ac.uk/ena/data/view/ERP000809	Generation of core genome alignment	SPARC.core_genes.aln.tar.gz	Dryad Digital Repository	doi:10.5061/dryad.t55gq	http://dx.doi.org/10.5061/dryad.t55gq	Generation of overall phylogeny	SPARC.core_genes.tree	Dryad Digital Repository	doi:10.5061/dryad.t55gq	http://dx.doi.org/10.5061/dryad.t55gq	Generation of reference draft assembly	SPARC_reference_sequences.tar.gz	Dryad Digital Repository	doi:10.5061/dryad.t55gq	http://dx.doi.org/10.5061/dryad.t55gq	Generation of whole genome alignments	SPARC.sequenceClusters.aln.tar.gz	Dryad Digital Repository	doi:10.5061/dryad.t55gq	http://dx.doi.org/10.5061/dryad.t55gq	Predicted protein coding sequences	SPARC_CDS_dna_sequences.fasta.tar.gz	Dryad Digital Repository	doi:10.5061/dryad.t55gq	http://dx.doi.org/10.5061/dryad.t55gq	Predicted protein sequences	SPARC_CDS_protein_sequences.fasta.tar.gz	Dryad Digital Repository	doi:10.5061/dryad.t55gq	http://dx.doi.org/10.5061/dryad.t55gq
ERS069958	Generation of sequence data	Illumina HiSeq	Illumina	100	Assembly and annotation of sequence data	ERR129067	COBP02000001-COBP02000155	EMBL Nucleotide Sequence Database	PRJEB2632	http://www.ebi.ac.uk/ena/data/view/ERP000809	Generation of core genome alignment	SPARC.core_genes.aln.tar.gz	Dryad Digital Repository	doi:10.5061/dryad.t55gq	http://dx.doi.org/10.5061/dryad.t55gq	Generation of overall phylogeny	SPARC.core_genes.tree	Dryad Digital Repository	doi:10.5061/dryad.t55gq	http://dx.doi.org/10.5061/dryad.t55gq	Generation of reference draft assembly	SPARC_reference_sequences.tar.gz	Dryad Digital Repository	doi:10.5061/dryad.t55gq	http://dx.doi.org/10.5061/dryad.t55gq	Generation of whole genome alignments	SPARC.sequenceClusters.aln.tar.gz	Dryad Digital Repository	doi:10.5061/dryad.t55gq	http://dx.doi.org/10.5061/dryad.t55gq	Predicted protein coding sequences	SPARC_CDS_dna_sequences.fasta.tar.gz	Dryad Digital Repository	doi:10.5061/dryad.t55gq	http://dx.doi.org/10.5061/dryad.t55gq	Predicted protein sequences	SPARC_CDS_protein_sequences.fasta.tar.gz	Dryad Digital Repository	doi:10.5061/dryad.t55gq	http://dx.doi.org/10.5061/dryad.t55gq
ERS069964	Generation of sequence data	Illumina HiSeq	Illumina	100	Assembly and annotation of sequence data	ERR129073	COBT02000001-COBT02000140	EMBL Nucleotide Sequence Database	PRJEB2632	http://www.ebi.ac.uk/ena/data/view/ERP000809	Generation of core genome alignment	SPARC.core_genes.aln.tar.gz	Dryad Digital Repository	doi:10.5061/dryad.t55gq	http://dx.doi.org/10.5061/dryad.t55gq	Generation of overall phylogeny	SPARC.core_genes.tree	Dryad Digital Repository	doi:10.5061/dryad.t55gq	http://dx.doi.org/10.5061/dryad.t55gq	Generation of reference draft assembly	SPARC_reference_sequences.tar.gz	Dryad Digital Repository	doi:10.5061/dryad.t55gq	http://dx.doi.org/10.5061/dryad.t55gq	Generation of whole genome alignments	SPARC.sequenceClusters.aln.tar.gz	Dryad Digital Repository	doi:10.5061/dryad.t55gq	http://dx.doi.org/10.5061/dryad.t55gq	Predicted protein coding sequences	SPARC_CDS_dna_sequences.fasta.tar.gz	Dryad Digital Repository	doi:10.5061/dryad.t55gq	http://dx.doi.org/10.5061/dryad.t55gq	Predicted protein sequences	SPARC_CDS_protein_sequences.fasta.tar.gz	Dryad Digital Repository	doi:10.5061/dryad.t55gq	http://dx.doi.org/10.5061/dryad.t55gq
ERS070115	Generation of sequence data	Illumina HiSeq	Illumina	100	Assembly and annotation of sequence data	ERR124224	CIED02000001-CIED02000153	EMBL Nucleotide Sequence Database	PRJEB2632	http://www.ebi.ac.uk/ena/data/view/ERP000809	Generation of core genome alignment	SPARC.core_genes.aln.tar.gz	Dryad Digital Repository	doi:10.5061/dryad.t55gq	http://dx.doi.org/10.5061/dryad.t55gq	Generation of overall phylogeny	SPARC.core_genes.tree	Dryad Digital Repository	doi:10.5061/dryad.t55gq	http://dx.doi.org/10.5061/dryad.t55gq	Generation of reference draft assembly	SPARC_reference_sequences.tar.gz	Dryad Digital Repository	doi:10.5061/dryad.t55gq	http://dx.doi.org/10.5061/dryad.t55gq	Generation of whole genome alignments	SPARC.sequenceClusters.aln.tar.gz	Dryad Digital Repository	doi:10.5061/dryad.t55gq	http://dx.doi.org/10.5061/dryad.t55gq	Predicted protein coding sequences	SPARC_CDS_dna_sequences.fasta.tar.gz	Dryad Digital Repository	doi:10.5061/dryad.t55gq	http://dx.doi.org/10.5061/dryad.t55gq	Predicted protein sequences	SPARC_CDS_protein_sequences.fasta.tar.gz	Dryad Digital Repository	doi:10.5061/dryad.t55gq	http://dx.doi.org/10.5061/dryad.t55gq
ERS070119	Generation of sequence data	Illumina HiSeq	Illumina	100	Assembly and annotation of sequence data	ERR124228	CFJV02000001-CFJV02000308	EMBL Nucleotide Sequence Database	PRJEB2632	http://www.ebi.ac.uk/ena/data/view/ERP000809	Generation of core genome alignment	SPARC.core_genes.aln.tar.gz	Dryad Digital Repository	doi:10.5061/dryad.t55gq	http://dx.doi.org/10.5061/dryad.t55gq	Generation of overall phylogeny	SPARC.core_genes.tree	Dryad Digital Repository	doi:10.5061/dryad.t55gq	http://dx.doi.org/10.5061/dryad.t55gq	Generation of reference draft assembly	SPARC_reference_sequences.tar.gz	Dryad Digital Repository	doi:10.5061/dryad.t55gq	http://dx.doi.org/10.5061/dryad.t55gq	Generation of whole genome alignments	SPARC.sequenceClusters.aln.tar.gz	Dryad Digital Repository	doi:10.5061/dryad.t55gq	http://dx.doi.org/10.5061/dryad.t55gq	Predicted protein coding sequences	SPARC_CDS_dna_sequences.fasta.tar.gz	Dryad Digital Repository	doi:10.5061/dryad.t55gq	http://dx.doi.org/10.5061/dryad.t55gq	Predicted protein sequences	SPARC_CDS_protein_sequences.fasta.tar.gz	Dryad Digital Repository	doi:10.5061/dryad.t55gq	http://dx.doi.org/10.5061/dryad.t55gq
ERS070134	Generation of sequence data	Illumina HiSeq	Illumina	100	Assembly and annotation of sequence data	ERR124243	CFQV02000001-CFQV02000149	EMBL Nucleotide Sequence Database	PRJEB2632	http://www.ebi.ac.uk/ena/data/view/ERP000809	Generation of core genome alignment	SPARC.core_genes.aln.tar.gz	Dryad Digital Repository	doi:10.5061/dryad.t55gq	http://dx.doi.org/10.5061/dryad.t55gq	Generation of overall phylogeny	SPARC.core_genes.tree	Dryad Digital Repository	doi:10.5061/dryad.t55gq	http://dx.doi.org/10.5061/dryad.t55gq	Generation of reference draft assembly	SPARC_reference_sequences.tar.gz	Dryad Digital Repository	doi:10.5061/dryad.t55gq	http://dx.doi.org/10.5061/dryad.t55gq	Generation of whole genome alignments	SPARC.sequenceClusters.aln.tar.gz	Dryad Digital Repository	doi:10.5061/dryad.t55gq	http://dx.doi.org/10.5061/dryad.t55gq	Predicted protein coding sequences	SPARC_CDS_dna_sequences.fasta.tar.gz	Dryad Digital Repository	doi:10.5061/dryad.t55gq	http://dx.doi.org/10.5061/dryad.t55gq	Predicted protein sequences	SPARC_CDS_protein_sequences.fasta.tar.gz	Dryad Digital Repository	doi:10.5061/dryad.t55gq	http://dx.doi.org/10.5061/dryad.t55gq
ERS070167	Generation of sequence data	Illumina HiSeq	Illumina	100	Assembly and annotation of sequence data	ERR124276	CNZE02000001-CNZE02000145	EMBL Nucleotide Sequence Database	PRJEB2632	http://www.ebi.ac.uk/ena/data/view/ERP000809	Generation of core genome alignment	SPARC.core_genes.aln.tar.gz	Dryad Digital Repository	doi:10.5061/dryad.t55gq	http://dx.doi.org/10.5061/dryad.t55gq	Generation of overall phylogeny	SPARC.core_genes.tree	Dryad Digital Repository	doi:10.5061/dryad.t55gq	http://dx.doi.org/10.5061/dryad.t55gq	Generation of reference draft assembly	SPARC_reference_sequences.tar.gz	Dryad Digital Repository	doi:10.5061/dryad.t55gq	http://dx.doi.org/10.5061/dryad.t55gq	Generation of whole genome alignments	SPARC.sequenceClusters.aln.tar.gz	Dryad Digital Repository	doi:10.5061/dryad.t55gq	http://dx.doi.org/10.5061/dryad.t55gq	Predicted protein coding sequences	SPARC_CDS_dna_sequences.fasta.tar.gz	Dryad Digital Repository	doi:10.5061/dryad.t55gq	http://dx.doi.org/10.5061/dryad.t55gq	Predicted protein sequences	SPARC_CDS_protein_sequences.fasta.tar.gz	Dryad Digital Repository	doi:10.5061/dryad.t55gq	http://dx.doi.org/10.5061/dryad.t55gq
ERS070183	Generation of sequence data	Illumina HiSeq	Illumina	100	Assembly and annotation of sequence data	ERR124292	CNZU02000001-CNZU02000156	EMBL Nucleotide Sequence Database	PRJEB2632	http://www.ebi.ac.uk/ena/data/view/ERP000809	Generation of core genome alignment	SPARC.core_genes.aln.tar.gz	Dryad Digital Repository	doi:10.5061/dryad.t55gq	http://dx.doi.org/10.5061/dryad.t55gq	Generation of overall phylogeny	SPARC.core_genes.tree	Dryad Digital Repository	doi:10.5061/dryad.t55gq	http://dx.doi.org/10.5061/dryad.t55gq	Generation of reference draft assembly	SPARC_reference_sequences.tar.gz	Dryad Digital Repository	doi:10.5061/dryad.t55gq	http://dx.doi.org/10.5061/dryad.t55gq	Generation of whole genome alignments	SPARC.sequenceClusters.aln.tar.gz	Dryad Digital Repository	doi:10.5061/dryad.t55gq	http://dx.doi.org/10.5061/dryad.t55gq	Predicted protein coding sequences	SPARC_CDS_dna_sequences.fasta.tar.gz	Dryad Digital Repository	doi:10.5061/dryad.t55gq	http://dx.doi.org/10.5061/dryad.t55gq	Predicted protein sequences	SPARC_CDS_protein_sequences.fasta.tar.gz	Dryad Digital Repository	doi:10.5061/dryad.t55gq	http://dx.doi.org/10.5061/dryad.t55gq
ERS070203	Generation of sequence data	Illumina HiSeq	Illumina	100	Assembly and annotation of sequence data	ERR124312	COAB02000001-COAB02000178	EMBL Nucleotide Sequence Database	PRJEB2632	http://www.ebi.ac.uk/ena/data/view/ERP000809	Generation of core genome alignment	SPARC.core_genes.aln.tar.gz	Dryad Digital Repository	doi:10.5061/dryad.t55gq	http://dx.doi.org/10.5061/dryad.t55gq	Generation of overall phylogeny	SPARC.core_genes.tree	Dryad Digital Repository	doi:10.5061/dryad.t55gq	http://dx.doi.org/10.5061/dryad.t55gq	Generation of reference draft assembly	SPARC_reference_sequences.tar.gz	Dryad Digital Repository	doi:10.5061/dryad.t55gq	http://dx.doi.org/10.5061/dryad.t55gq	Generation of whole genome alignments	SPARC.sequenceClusters.aln.tar.gz	Dryad Digital Repository	doi:10.5061/dryad.t55gq	http://dx.doi.org/10.5061/dryad.t55gq	Predicted protein coding sequences	SPARC_CDS_dna_sequences.fasta.tar.gz	Dryad Digital Repository	doi:10.5061/dryad.t55gq	http://dx.doi.org/10.5061/dryad.t55gq	Predicted protein sequences	SPARC_CDS_protein_sequences.fasta.tar.gz	Dryad Digital Repository	doi:10.5061/dryad.t55gq	http://dx.doi.org/10.5061/dryad.t55gq
ERS043967	Generation of sequence data	Illumina HiSeq	Illumina	75	Assembly and annotation of sequence data	ERR067961	CNQM02000001-CNQM02000161	EMBL Nucleotide Sequence Database	PRJEB2632	http://www.ebi.ac.uk/ena/data/view/ERP000809	Generation of core genome alignment	SPARC.core_genes.aln.tar.gz	Dryad Digital Repository	doi:10.5061/dryad.t55gq	http://dx.doi.org/10.5061/dryad.t55gq	Generation of overall phylogeny	SPARC.core_genes.tree	Dryad Digital Repository	doi:10.5061/dryad.t55gq	http://dx.doi.org/10.5061/dryad.t55gq	Generation of reference draft assembly	SPARC_reference_sequences.tar.gz	Dryad Digital Repository	doi:10.5061/dryad.t55gq	http://dx.doi.org/10.5061/dryad.t55gq	Generation of whole genome alignments	SPARC.sequenceClusters.aln.tar.gz	Dryad Digital Repository	doi:10.5061/dryad.t55gq	http://dx.doi.org/10.5061/dryad.t55gq	Predicted protein coding sequences	SPARC_CDS_dna_sequences.fasta.tar.gz	Dryad Digital Repository	doi:10.5061/dryad.t55gq	http://dx.doi.org/10.5061/dryad.t55gq	Predicted protein sequences	SPARC_CDS_protein_sequences.fasta.tar.gz	Dryad Digital Repository	doi:10.5061/dryad.t55gq	http://dx.doi.org/10.5061/dryad.t55gq
ERS044024	Generation of sequence data	Illumina HiSeq	Illumina	75	Assembly and annotation of sequence data	ERR069718	CNRQ02000001-CNRQ02000159	EMBL Nucleotide Sequence Database	PRJEB2632	http://www.ebi.ac.uk/ena/data/view/ERP000809	Generation of core genome alignment	SPARC.core_genes.aln.tar.gz	Dryad Digital Repository	doi:10.5061/dryad.t55gq	http://dx.doi.org/10.5061/dryad.t55gq	Generation of overall phylogeny	SPARC.core_genes.tree	Dryad Digital Repository	doi:10.5061/dryad.t55gq	http://dx.doi.org/10.5061/dryad.t55gq	Generation of reference draft assembly	SPARC_reference_sequences.tar.gz	Dryad Digital Repository	doi:10.5061/dryad.t55gq	http://dx.doi.org/10.5061/dryad.t55gq	Generation of whole genome alignments	SPARC.sequenceClusters.aln.tar.gz	Dryad Digital Repository	doi:10.5061/dryad.t55gq	http://dx.doi.org/10.5061/dryad.t55gq	Predicted protein coding sequences	SPARC_CDS_dna_sequences.fasta.tar.gz	Dryad Digital Repository	doi:10.5061/dryad.t55gq	http://dx.doi.org/10.5061/dryad.t55gq	Predicted protein sequences	SPARC_CDS_protein_sequences.fasta.tar.gz	Dryad Digital Repository	doi:10.5061/dryad.t55gq	http://dx.doi.org/10.5061/dryad.t55gq
ERS044057	Generation of sequence data	Illumina HiSeq	Illumina	75	Assembly and annotation of sequence data	ERR069751	CNSY02000001-CNSY02000137	EMBL Nucleotide Sequence Database	PRJEB2632	http://www.ebi.ac.uk/ena/data/view/ERP000809	Generation of core genome alignment	SPARC.core_genes.aln.tar.gz	Dryad Digital Repository	doi:10.5061/dryad.t55gq	http://dx.doi.org/10.5061/dryad.t55gq	Generation of overall phylogeny	SPARC.core_genes.tree	Dryad Digital Repository	doi:10.5061/dryad.t55gq	http://dx.doi.org/10.5061/dryad.t55gq	Generation of reference draft assembly	SPARC_reference_sequences.tar.gz	Dryad Digital Repository	doi:10.5061/dryad.t55gq	http://dx.doi.org/10.5061/dryad.t55gq	Generation of whole genome alignments	SPARC.sequenceClusters.aln.tar.gz	Dryad Digital Repository	doi:10.5061/dryad.t55gq	http://dx.doi.org/10.5061/dryad.t55gq	Predicted protein coding sequences	SPARC_CDS_dna_sequences.fasta.tar.gz	Dryad Digital Repository	doi:10.5061/dryad.t55gq	http://dx.doi.org/10.5061/dryad.t55gq	Predicted protein sequences	SPARC_CDS_protein_sequences.fasta.tar.gz	Dryad Digital Repository	doi:10.5061/dryad.t55gq	http://dx.doi.org/10.5061/dryad.t55gq
ERS044067	Generation of sequence data	Illumina HiSeq	Illumina	75	Assembly and annotation of sequence data	ERR069761	CNSX02000001-CNSX02000168	EMBL Nucleotide Sequence Database	PRJEB2632	http://www.ebi.ac.uk/ena/data/view/ERP000809	Generation of core genome alignment	SPARC.core_genes.aln.tar.gz	Dryad Digital Repository	doi:10.5061/dryad.t55gq	http://dx.doi.org/10.5061/dryad.t55gq	Generation of overall phylogeny	SPARC.core_genes.tree	Dryad Digital Repository	doi:10.5061/dryad.t55gq	http://dx.doi.org/10.5061/dryad.t55gq	Generation of reference draft assembly	SPARC_reference_sequences.tar.gz	Dryad Digital Repository	doi:10.5061/dryad.t55gq	http://dx.doi.org/10.5061/dryad.t55gq	Generation of whole genome alignments	SPARC.sequenceClusters.aln.tar.gz	Dryad Digital Repository	doi:10.5061/dryad.t55gq	http://dx.doi.org/10.5061/dryad.t55gq	Predicted protein coding sequences	SPARC_CDS_dna_sequences.fasta.tar.gz	Dryad Digital Repository	doi:10.5061/dryad.t55gq	http://dx.doi.org/10.5061/dryad.t55gq	Predicted protein sequences	SPARC_CDS_protein_sequences.fasta.tar.gz	Dryad Digital Repository	doi:10.5061/dryad.t55gq	http://dx.doi.org/10.5061/dryad.t55gq
ERS044080	Generation of sequence data	Illumina HiSeq	Illumina	75	Assembly and annotation of sequence data	ERR069774	CNTK02000001-CNTK02000166	EMBL Nucleotide Sequence Database	PRJEB2632	http://www.ebi.ac.uk/ena/data/view/ERP000809	Generation of core genome alignment	SPARC.core_genes.aln.tar.gz	Dryad Digital Repository	doi:10.5061/dryad.t55gq	http://dx.doi.org/10.5061/dryad.t55gq	Generation of overall phylogeny	SPARC.core_genes.tree	Dryad Digital Repository	doi:10.5061/dryad.t55gq	http://dx.doi.org/10.5061/dryad.t55gq	Generation of reference draft assembly	SPARC_reference_sequences.tar.gz	Dryad Digital Repository	doi:10.5061/dryad.t55gq	http://dx.doi.org/10.5061/dryad.t55gq	Generation of whole genome alignments	SPARC.sequenceClusters.aln.tar.gz	Dryad Digital Repository	doi:10.5061/dryad.t55gq	http://dx.doi.org/10.5061/dryad.t55gq	Predicted protein coding sequences	SPARC_CDS_dna_sequences.fasta.tar.gz	Dryad Digital Repository	doi:10.5061/dryad.t55gq	http://dx.doi.org/10.5061/dryad.t55gq	Predicted protein sequences	SPARC_CDS_protein_sequences.fasta.tar.gz	Dryad Digital Repository	doi:10.5061/dryad.t55gq	http://dx.doi.org/10.5061/dryad.t55gq
ERS044101	Generation of sequence data	Illumina HiSeq	Illumina	75	Assembly and annotation of sequence data	ERR069795	CHIP02000001-CHIP02000177	EMBL Nucleotide Sequence Database	PRJEB2632	http://www.ebi.ac.uk/ena/data/view/ERP000809	Generation of core genome alignment	SPARC.core_genes.aln.tar.gz	Dryad Digital Repository	doi:10.5061/dryad.t55gq	http://dx.doi.org/10.5061/dryad.t55gq	Generation of overall phylogeny	SPARC.core_genes.tree	Dryad Digital Repository	doi:10.5061/dryad.t55gq	http://dx.doi.org/10.5061/dryad.t55gq	Generation of reference draft assembly	SPARC_reference_sequences.tar.gz	Dryad Digital Repository	doi:10.5061/dryad.t55gq	http://dx.doi.org/10.5061/dryad.t55gq	Generation of whole genome alignments	SPARC.sequenceClusters.aln.tar.gz	Dryad Digital Repository	doi:10.5061/dryad.t55gq	http://dx.doi.org/10.5061/dryad.t55gq	Predicted protein coding sequences	SPARC_CDS_dna_sequences.fasta.tar.gz	Dryad Digital Repository	doi:10.5061/dryad.t55gq	http://dx.doi.org/10.5061/dryad.t55gq	Predicted protein sequences	SPARC_CDS_protein_sequences.fasta.tar.gz	Dryad Digital Repository	doi:10.5061/dryad.t55gq	http://dx.doi.org/10.5061/dryad.t55gq
ERS044134	Generation of sequence data	Illumina HiSeq	Illumina	75	Assembly and annotation of sequence data	ERR069828	CNVV02000001-CNVV02000225	EMBL Nucleotide Sequence Database	PRJEB2632	http://www.ebi.ac.uk/ena/data/view/ERP000809	Generation of core genome alignment	SPARC.core_genes.aln.tar.gz	Dryad Digital Repository	doi:10.5061/dryad.t55gq	http://dx.doi.org/10.5061/dryad.t55gq	Generation of overall phylogeny	SPARC.core_genes.tree	Dryad Digital Repository	doi:10.5061/dryad.t55gq	http://dx.doi.org/10.5061/dryad.t55gq	Generation of reference draft assembly	SPARC_reference_sequences.tar.gz	Dryad Digital Repository	doi:10.5061/dryad.t55gq	http://dx.doi.org/10.5061/dryad.t55gq	Generation of whole genome alignments	SPARC.sequenceClusters.aln.tar.gz	Dryad Digital Repository	doi:10.5061/dryad.t55gq	http://dx.doi.org/10.5061/dryad.t55gq	Predicted protein coding sequences	SPARC_CDS_dna_sequences.fasta.tar.gz	Dryad Digital Repository	doi:10.5061/dryad.t55gq	http://dx.doi.org/10.5061/dryad.t55gq	Predicted protein sequences	SPARC_CDS_protein_sequences.fasta.tar.gz	Dryad Digital Repository	doi:10.5061/dryad.t55gq	http://dx.doi.org/10.5061/dryad.t55gq
ERS044135	Generation of sequence data	Illumina HiSeq	Illumina	75	Assembly and annotation of sequence data	ERR069829	CNVU02000001-CNVU02000166	EMBL Nucleotide Sequence Database	PRJEB2632	http://www.ebi.ac.uk/ena/data/view/ERP000809	Generation of core genome alignment	SPARC.core_genes.aln.tar.gz	Dryad Digital Repository	doi:10.5061/dryad.t55gq	http://dx.doi.org/10.5061/dryad.t55gq	Generation of overall phylogeny	SPARC.core_genes.tree	Dryad Digital Repository	doi:10.5061/dryad.t55gq	http://dx.doi.org/10.5061/dryad.t55gq	Generation of reference draft assembly	SPARC_reference_sequences.tar.gz	Dryad Digital Repository	doi:10.5061/dryad.t55gq	http://dx.doi.org/10.5061/dryad.t55gq	Generation of whole genome alignments	SPARC.sequenceClusters.aln.tar.gz	Dryad Digital Repository	doi:10.5061/dryad.t55gq	http://dx.doi.org/10.5061/dryad.t55gq	Predicted protein coding sequences	SPARC_CDS_dna_sequences.fasta.tar.gz	Dryad Digital Repository	doi:10.5061/dryad.t55gq	http://dx.doi.org/10.5061/dryad.t55gq	Predicted protein sequences	SPARC_CDS_protein_sequences.fasta.tar.gz	Dryad Digital Repository	doi:10.5061/dryad.t55gq	http://dx.doi.org/10.5061/dryad.t55gq
ERS044139	Generation of sequence data	Illumina HiSeq	Illumina	75	Assembly and annotation of sequence data	ERR069833	CFLQ02000001-CFLQ02000144	EMBL Nucleotide Sequence Database	PRJEB2632	http://www.ebi.ac.uk/ena/data/view/ERP000809	Generation of core genome alignment	SPARC.core_genes.aln.tar.gz	Dryad Digital Repository	doi:10.5061/dryad.t55gq	http://dx.doi.org/10.5061/dryad.t55gq	Generation of overall phylogeny	SPARC.core_genes.tree	Dryad Digital Repository	doi:10.5061/dryad.t55gq	http://dx.doi.org/10.5061/dryad.t55gq	Generation of reference draft assembly	SPARC_reference_sequences.tar.gz	Dryad Digital Repository	doi:10.5061/dryad.t55gq	http://dx.doi.org/10.5061/dryad.t55gq	Generation of whole genome alignments	SPARC.sequenceClusters.aln.tar.gz	Dryad Digital Repository	doi:10.5061/dryad.t55gq	http://dx.doi.org/10.5061/dryad.t55gq	Predicted protein coding sequences	SPARC_CDS_dna_sequences.fasta.tar.gz	Dryad Digital Repository	doi:10.5061/dryad.t55gq	http://dx.doi.org/10.5061/dryad.t55gq	Predicted protein sequences	SPARC_CDS_protein_sequences.fasta.tar.gz	Dryad Digital Repository	doi:10.5061/dryad.t55gq	http://dx.doi.org/10.5061/dryad.t55gq
ERS044167	Generation of sequence data	Illumina HiSeq	Illumina	75	Assembly and annotation of sequence data	ERR065970	CNPQ02000001-CNPQ02000152	EMBL Nucleotide Sequence Database	PRJEB2632	http://www.ebi.ac.uk/ena/data/view/ERP000809	Generation of core genome alignment	SPARC.core_genes.aln.tar.gz	Dryad Digital Repository	doi:10.5061/dryad.t55gq	http://dx.doi.org/10.5061/dryad.t55gq	Generation of overall phylogeny	SPARC.core_genes.tree	Dryad Digital Repository	doi:10.5061/dryad.t55gq	http://dx.doi.org/10.5061/dryad.t55gq	Generation of reference draft assembly	SPARC_reference_sequences.tar.gz	Dryad Digital Repository	doi:10.5061/dryad.t55gq	http://dx.doi.org/10.5061/dryad.t55gq	Generation of whole genome alignments	SPARC.sequenceClusters.aln.tar.gz	Dryad Digital Repository	doi:10.5061/dryad.t55gq	http://dx.doi.org/10.5061/dryad.t55gq	Predicted protein coding sequences	SPARC_CDS_dna_sequences.fasta.tar.gz	Dryad Digital Repository	doi:10.5061/dryad.t55gq	http://dx.doi.org/10.5061/dryad.t55gq	Predicted protein sequences	SPARC_CDS_protein_sequences.fasta.tar.gz	Dryad Digital Repository	doi:10.5061/dryad.t55gq	http://dx.doi.org/10.5061/dryad.t55gq
ERS044169	Generation of sequence data	Illumina HiSeq	Illumina	75	Assembly and annotation of sequence data	ERR065972	CNPW02000001-CNPW02000175	EMBL Nucleotide Sequence Database	PRJEB2632	http://www.ebi.ac.uk/ena/data/view/ERP000809	Generation of core genome alignment	SPARC.core_genes.aln.tar.gz	Dryad Digital Repository	doi:10.5061/dryad.t55gq	http://dx.doi.org/10.5061/dryad.t55gq	Generation of overall phylogeny	SPARC.core_genes.tree	Dryad Digital Repository	doi:10.5061/dryad.t55gq	http://dx.doi.org/10.5061/dryad.t55gq	Generation of reference draft assembly	SPARC_reference_sequences.tar.gz	Dryad Digital Repository	doi:10.5061/dryad.t55gq	http://dx.doi.org/10.5061/dryad.t55gq	Generation of whole genome alignments	SPARC.sequenceClusters.aln.tar.gz	Dryad Digital Repository	doi:10.5061/dryad.t55gq	http://dx.doi.org/10.5061/dryad.t55gq	Predicted protein coding sequences	SPARC_CDS_dna_sequences.fasta.tar.gz	Dryad Digital Repository	doi:10.5061/dryad.t55gq	http://dx.doi.org/10.5061/dryad.t55gq	Predicted protein sequences	SPARC_CDS_protein_sequences.fasta.tar.gz	Dryad Digital Repository	doi:10.5061/dryad.t55gq	http://dx.doi.org/10.5061/dryad.t55gq
ERS044172	Generation of sequence data	Illumina HiSeq	Illumina	75	Assembly and annotation of sequence data	ERR065975	CNPV02000001-CNPV02000205	EMBL Nucleotide Sequence Database	PRJEB2632	http://www.ebi.ac.uk/ena/data/view/ERP000809	Generation of core genome alignment	SPARC.core_genes.aln.tar.gz	Dryad Digital Repository	doi:10.5061/dryad.t55gq	http://dx.doi.org/10.5061/dryad.t55gq	Generation of overall phylogeny	SPARC.core_genes.tree	Dryad Digital Repository	doi:10.5061/dryad.t55gq	http://dx.doi.org/10.5061/dryad.t55gq	Generation of reference draft assembly	SPARC_reference_sequences.tar.gz	Dryad Digital Repository	doi:10.5061/dryad.t55gq	http://dx.doi.org/10.5061/dryad.t55gq	Generation of whole genome alignments	SPARC.sequenceClusters.aln.tar.gz	Dryad Digital Repository	doi:10.5061/dryad.t55gq	http://dx.doi.org/10.5061/dryad.t55gq	Predicted protein coding sequences	SPARC_CDS_dna_sequences.fasta.tar.gz	Dryad Digital Repository	doi:10.5061/dryad.t55gq	http://dx.doi.org/10.5061/dryad.t55gq	Predicted protein sequences	SPARC_CDS_protein_sequences.fasta.tar.gz	Dryad Digital Repository	doi:10.5061/dryad.t55gq	http://dx.doi.org/10.5061/dryad.t55gq
ERS069923	Generation of sequence data	Illumina HiSeq	Illumina	100	Assembly and annotation of sequence data	ERR129032	COBQ02000001-COBQ02000160	EMBL Nucleotide Sequence Database	PRJEB2632	http://www.ebi.ac.uk/ena/data/view/ERP000809	Generation of core genome alignment	SPARC.core_genes.aln.tar.gz	Dryad Digital Repository	doi:10.5061/dryad.t55gq	http://dx.doi.org/10.5061/dryad.t55gq	Generation of overall phylogeny	SPARC.core_genes.tree	Dryad Digital Repository	doi:10.5061/dryad.t55gq	http://dx.doi.org/10.5061/dryad.t55gq	Generation of reference draft assembly	SPARC_reference_sequences.tar.gz	Dryad Digital Repository	doi:10.5061/dryad.t55gq	http://dx.doi.org/10.5061/dryad.t55gq	Generation of whole genome alignments	SPARC.sequenceClusters.aln.tar.gz	Dryad Digital Repository	doi:10.5061/dryad.t55gq	http://dx.doi.org/10.5061/dryad.t55gq	Predicted protein coding sequences	SPARC_CDS_dna_sequences.fasta.tar.gz	Dryad Digital Repository	doi:10.5061/dryad.t55gq	http://dx.doi.org/10.5061/dryad.t55gq	Predicted protein sequences	SPARC_CDS_protein_sequences.fasta.tar.gz	Dryad Digital Repository	doi:10.5061/dryad.t55gq	http://dx.doi.org/10.5061/dryad.t55gq
ERS069924	Generation of sequence data	Illumina HiSeq	Illumina	100	Assembly and annotation of sequence data	ERR129033	COBS02000001-COBS02000213	EMBL Nucleotide Sequence Database	PRJEB2632	http://www.ebi.ac.uk/ena/data/view/ERP000809	Generation of core genome alignment	SPARC.core_genes.aln.tar.gz	Dryad Digital Repository	doi:10.5061/dryad.t55gq	http://dx.doi.org/10.5061/dryad.t55gq	Generation of overall phylogeny	SPARC.core_genes.tree	Dryad Digital Repository	doi:10.5061/dryad.t55gq	http://dx.doi.org/10.5061/dryad.t55gq	Generation of reference draft assembly	SPARC_reference_sequences.tar.gz	Dryad Digital Repository	doi:10.5061/dryad.t55gq	http://dx.doi.org/10.5061/dryad.t55gq	Generation of whole genome alignments	SPARC.sequenceClusters.aln.tar.gz	Dryad Digital Repository	doi:10.5061/dryad.t55gq	http://dx.doi.org/10.5061/dryad.t55gq	Predicted protein coding sequences	SPARC_CDS_dna_sequences.fasta.tar.gz	Dryad Digital Repository	doi:10.5061/dryad.t55gq	http://dx.doi.org/10.5061/dryad.t55gq	Predicted protein sequences	SPARC_CDS_protein_sequences.fasta.tar.gz	Dryad Digital Repository	doi:10.5061/dryad.t55gq	http://dx.doi.org/10.5061/dryad.t55gq
ERS069925	Generation of sequence data	Illumina HiSeq	Illumina	100	Assembly and annotation of sequence data	ERR129034	CFRH02000001-CFRH02000248	EMBL Nucleotide Sequence Database	PRJEB2632	http://www.ebi.ac.uk/ena/data/view/ERP000809	Generation of core genome alignment	SPARC.core_genes.aln.tar.gz	Dryad Digital Repository	doi:10.5061/dryad.t55gq	http://dx.doi.org/10.5061/dryad.t55gq	Generation of overall phylogeny	SPARC.core_genes.tree	Dryad Digital Repository	doi:10.5061/dryad.t55gq	http://dx.doi.org/10.5061/dryad.t55gq	Generation of reference draft assembly	SPARC_reference_sequences.tar.gz	Dryad Digital Repository	doi:10.5061/dryad.t55gq	http://dx.doi.org/10.5061/dryad.t55gq	Generation of whole genome alignments	SPARC.sequenceClusters.aln.tar.gz	Dryad Digital Repository	doi:10.5061/dryad.t55gq	http://dx.doi.org/10.5061/dryad.t55gq	Predicted protein coding sequences	SPARC_CDS_dna_sequences.fasta.tar.gz	Dryad Digital Repository	doi:10.5061/dryad.t55gq	http://dx.doi.org/10.5061/dryad.t55gq	Predicted protein sequences	SPARC_CDS_protein_sequences.fasta.tar.gz	Dryad Digital Repository	doi:10.5061/dryad.t55gq	http://dx.doi.org/10.5061/dryad.t55gq
ERS069937	Generation of sequence data	Illumina HiSeq	Illumina	100	Assembly and annotation of sequence data	ERR129046	COAU02000001-COAU02000182	EMBL Nucleotide Sequence Database	PRJEB2632	http://www.ebi.ac.uk/ena/data/view/ERP000809	Generation of core genome alignment	SPARC.core_genes.aln.tar.gz	Dryad Digital Repository	doi:10.5061/dryad.t55gq	http://dx.doi.org/10.5061/dryad.t55gq	Generation of overall phylogeny	SPARC.core_genes.tree	Dryad Digital Repository	doi:10.5061/dryad.t55gq	http://dx.doi.org/10.5061/dryad.t55gq	Generation of reference draft assembly	SPARC_reference_sequences.tar.gz	Dryad Digital Repository	doi:10.5061/dryad.t55gq	http://dx.doi.org/10.5061/dryad.t55gq	Generation of whole genome alignments	SPARC.sequenceClusters.aln.tar.gz	Dryad Digital Repository	doi:10.5061/dryad.t55gq	http://dx.doi.org/10.5061/dryad.t55gq	Predicted protein coding sequences	SPARC_CDS_dna_sequences.fasta.tar.gz	Dryad Digital Repository	doi:10.5061/dryad.t55gq	http://dx.doi.org/10.5061/dryad.t55gq	Predicted protein sequences	SPARC_CDS_protein_sequences.fasta.tar.gz	Dryad Digital Repository	doi:10.5061/dryad.t55gq	http://dx.doi.org/10.5061/dryad.t55gq
ERS069972	Generation of sequence data	Illumina HiSeq	Illumina	100	Assembly and annotation of sequence data	ERR129081	COCC02000001-COCC02000141	EMBL Nucleotide Sequence Database	PRJEB2632	http://www.ebi.ac.uk/ena/data/view/ERP000809	Generation of core genome alignment	SPARC.core_genes.aln.tar.gz	Dryad Digital Repository	doi:10.5061/dryad.t55gq	http://dx.doi.org/10.5061/dryad.t55gq	Generation of overall phylogeny	SPARC.core_genes.tree	Dryad Digital Repository	doi:10.5061/dryad.t55gq	http://dx.doi.org/10.5061/dryad.t55gq	Generation of reference draft assembly	SPARC_reference_sequences.tar.gz	Dryad Digital Repository	doi:10.5061/dryad.t55gq	http://dx.doi.org/10.5061/dryad.t55gq	Generation of whole genome alignments	SPARC.sequenceClusters.aln.tar.gz	Dryad Digital Repository	doi:10.5061/dryad.t55gq	http://dx.doi.org/10.5061/dryad.t55gq	Predicted protein coding sequences	SPARC_CDS_dna_sequences.fasta.tar.gz	Dryad Digital Repository	doi:10.5061/dryad.t55gq	http://dx.doi.org/10.5061/dryad.t55gq	Predicted protein sequences	SPARC_CDS_protein_sequences.fasta.tar.gz	Dryad Digital Repository	doi:10.5061/dryad.t55gq	http://dx.doi.org/10.5061/dryad.t55gq
ERS069982	Generation of sequence data	Illumina HiSeq	Illumina	100	Assembly and annotation of sequence data	ERR129091	COCH02000001-COCH02000158	EMBL Nucleotide Sequence Database	PRJEB2632	http://www.ebi.ac.uk/ena/data/view/ERP000809	Generation of core genome alignment	SPARC.core_genes.aln.tar.gz	Dryad Digital Repository	doi:10.5061/dryad.t55gq	http://dx.doi.org/10.5061/dryad.t55gq	Generation of overall phylogeny	SPARC.core_genes.tree	Dryad Digital Repository	doi:10.5061/dryad.t55gq	http://dx.doi.org/10.5061/dryad.t55gq	Generation of reference draft assembly	SPARC_reference_sequences.tar.gz	Dryad Digital Repository	doi:10.5061/dryad.t55gq	http://dx.doi.org/10.5061/dryad.t55gq	Generation of whole genome alignments	SPARC.sequenceClusters.aln.tar.gz	Dryad Digital Repository	doi:10.5061/dryad.t55gq	http://dx.doi.org/10.5061/dryad.t55gq	Predicted protein coding sequences	SPARC_CDS_dna_sequences.fasta.tar.gz	Dryad Digital Repository	doi:10.5061/dryad.t55gq	http://dx.doi.org/10.5061/dryad.t55gq	Predicted protein sequences	SPARC_CDS_protein_sequences.fasta.tar.gz	Dryad Digital Repository	doi:10.5061/dryad.t55gq	http://dx.doi.org/10.5061/dryad.t55gq
ERS070012	Generation of sequence data	Illumina HiSeq	Illumina	100	Assembly and annotation of sequence data	ERR129121	CODB02000001-CODB02000154	EMBL Nucleotide Sequence Database	PRJEB2632	http://www.ebi.ac.uk/ena/data/view/ERP000809	Generation of core genome alignment	SPARC.core_genes.aln.tar.gz	Dryad Digital Repository	doi:10.5061/dryad.t55gq	http://dx.doi.org/10.5061/dryad.t55gq	Generation of overall phylogeny	SPARC.core_genes.tree	Dryad Digital Repository	doi:10.5061/dryad.t55gq	http://dx.doi.org/10.5061/dryad.t55gq	Generation of reference draft assembly	SPARC_reference_sequences.tar.gz	Dryad Digital Repository	doi:10.5061/dryad.t55gq	http://dx.doi.org/10.5061/dryad.t55gq	Generation of whole genome alignments	SPARC.sequenceClusters.aln.tar.gz	Dryad Digital Repository	doi:10.5061/dryad.t55gq	http://dx.doi.org/10.5061/dryad.t55gq	Predicted protein coding sequences	SPARC_CDS_dna_sequences.fasta.tar.gz	Dryad Digital Repository	doi:10.5061/dryad.t55gq	http://dx.doi.org/10.5061/dryad.t55gq	Predicted protein sequences	SPARC_CDS_protein_sequences.fasta.tar.gz	Dryad Digital Repository	doi:10.5061/dryad.t55gq	http://dx.doi.org/10.5061/dryad.t55gq
ERS070016	Generation of sequence data	Illumina HiSeq	Illumina	100	Assembly and annotation of sequence data	ERR129125	CFRI02000001-CFRI02000164	EMBL Nucleotide Sequence Database	PRJEB2632	http://www.ebi.ac.uk/ena/data/view/ERP000809	Generation of core genome alignment	SPARC.core_genes.aln.tar.gz	Dryad Digital Repository	doi:10.5061/dryad.t55gq	http://dx.doi.org/10.5061/dryad.t55gq	Generation of overall phylogeny	SPARC.core_genes.tree	Dryad Digital Repository	doi:10.5061/dryad.t55gq	http://dx.doi.org/10.5061/dryad.t55gq	Generation of reference draft assembly	SPARC_reference_sequences.tar.gz	Dryad Digital Repository	doi:10.5061/dryad.t55gq	http://dx.doi.org/10.5061/dryad.t55gq	Generation of whole genome alignments	SPARC.sequenceClusters.aln.tar.gz	Dryad Digital Repository	doi:10.5061/dryad.t55gq	http://dx.doi.org/10.5061/dryad.t55gq	Predicted protein coding sequences	SPARC_CDS_dna_sequences.fasta.tar.gz	Dryad Digital Repository	doi:10.5061/dryad.t55gq	http://dx.doi.org/10.5061/dryad.t55gq	Predicted protein sequences	SPARC_CDS_protein_sequences.fasta.tar.gz	Dryad Digital Repository	doi:10.5061/dryad.t55gq	http://dx.doi.org/10.5061/dryad.t55gq
ERS070020	Generation of sequence data	Illumina HiSeq	Illumina	100	Assembly and annotation of sequence data	ERR129129	COEJ02000001-COEJ02000141	EMBL Nucleotide Sequence Database	PRJEB2632	http://www.ebi.ac.uk/ena/data/view/ERP000809	Generation of core genome alignment	SPARC.core_genes.aln.tar.gz	Dryad Digital Repository	doi:10.5061/dryad.t55gq	http://dx.doi.org/10.5061/dryad.t55gq	Generation of overall phylogeny	SPARC.core_genes.tree	Dryad Digital Repository	doi:10.5061/dryad.t55gq	http://dx.doi.org/10.5061/dryad.t55gq	Generation of reference draft assembly	SPARC_reference_sequences.tar.gz	Dryad Digital Repository	doi:10.5061/dryad.t55gq	http://dx.doi.org/10.5061/dryad.t55gq	Generation of whole genome alignments	SPARC.sequenceClusters.aln.tar.gz	Dryad Digital Repository	doi:10.5061/dryad.t55gq	http://dx.doi.org/10.5061/dryad.t55gq	Predicted protein coding sequences	SPARC_CDS_dna_sequences.fasta.tar.gz	Dryad Digital Repository	doi:10.5061/dryad.t55gq	http://dx.doi.org/10.5061/dryad.t55gq	Predicted protein sequences	SPARC_CDS_protein_sequences.fasta.tar.gz	Dryad Digital Repository	doi:10.5061/dryad.t55gq	http://dx.doi.org/10.5061/dryad.t55gq
ERS070040	Generation of sequence data	Illumina HiSeq	Illumina	100	Assembly and annotation of sequence data	ERR129149	CODR02000001-CODR02000160	EMBL Nucleotide Sequence Database	PRJEB2632	http://www.ebi.ac.uk/ena/data/view/ERP000809	Generation of core genome alignment	SPARC.core_genes.aln.tar.gz	Dryad Digital Repository	doi:10.5061/dryad.t55gq	http://dx.doi.org/10.5061/dryad.t55gq	Generation of overall phylogeny	SPARC.core_genes.tree	Dryad Digital Repository	doi:10.5061/dryad.t55gq	http://dx.doi.org/10.5061/dryad.t55gq	Generation of reference draft assembly	SPARC_reference_sequences.tar.gz	Dryad Digital Repository	doi:10.5061/dryad.t55gq	http://dx.doi.org/10.5061/dryad.t55gq	Generation of whole genome alignments	SPARC.sequenceClusters.aln.tar.gz	Dryad Digital Repository	doi:10.5061/dryad.t55gq	http://dx.doi.org/10.5061/dryad.t55gq	Predicted protein coding sequences	SPARC_CDS_dna_sequences.fasta.tar.gz	Dryad Digital Repository	doi:10.5061/dryad.t55gq	http://dx.doi.org/10.5061/dryad.t55gq	Predicted protein sequences	SPARC_CDS_protein_sequences.fasta.tar.gz	Dryad Digital Repository	doi:10.5061/dryad.t55gq	http://dx.doi.org/10.5061/dryad.t55gq
ERS070065	Generation of sequence data	Illumina HiSeq	Illumina	100	Assembly and annotation of sequence data	ERR129174	COEQ02000001-COEQ02000183	EMBL Nucleotide Sequence Database	PRJEB2632	http://www.ebi.ac.uk/ena/data/view/ERP000809	Generation of core genome alignment	SPARC.core_genes.aln.tar.gz	Dryad Digital Repository	doi:10.5061/dryad.t55gq	http://dx.doi.org/10.5061/dryad.t55gq	Generation of overall phylogeny	SPARC.core_genes.tree	Dryad Digital Repository	doi:10.5061/dryad.t55gq	http://dx.doi.org/10.5061/dryad.t55gq	Generation of reference draft assembly	SPARC_reference_sequences.tar.gz	Dryad Digital Repository	doi:10.5061/dryad.t55gq	http://dx.doi.org/10.5061/dryad.t55gq	Generation of whole genome alignments	SPARC.sequenceClusters.aln.tar.gz	Dryad Digital Repository	doi:10.5061/dryad.t55gq	http://dx.doi.org/10.5061/dryad.t55gq	Predicted protein coding sequences	SPARC_CDS_dna_sequences.fasta.tar.gz	Dryad Digital Repository	doi:10.5061/dryad.t55gq	http://dx.doi.org/10.5061/dryad.t55gq	Predicted protein sequences	SPARC_CDS_protein_sequences.fasta.tar.gz	Dryad Digital Repository	doi:10.5061/dryad.t55gq	http://dx.doi.org/10.5061/dryad.t55gq
ERS070066	Generation of sequence data	Illumina HiSeq	Illumina	100	Assembly and annotation of sequence data	ERR129175	CHXK02000001-CHXK02000147	EMBL Nucleotide Sequence Database	PRJEB2632	http://www.ebi.ac.uk/ena/data/view/ERP000809	Generation of core genome alignment	SPARC.core_genes.aln.tar.gz	Dryad Digital Repository	doi:10.5061/dryad.t55gq	http://dx.doi.org/10.5061/dryad.t55gq	Generation of overall phylogeny	SPARC.core_genes.tree	Dryad Digital Repository	doi:10.5061/dryad.t55gq	http://dx.doi.org/10.5061/dryad.t55gq	Generation of reference draft assembly	SPARC_reference_sequences.tar.gz	Dryad Digital Repository	doi:10.5061/dryad.t55gq	http://dx.doi.org/10.5061/dryad.t55gq	Generation of whole genome alignments	SPARC.sequenceClusters.aln.tar.gz	Dryad Digital Repository	doi:10.5061/dryad.t55gq	http://dx.doi.org/10.5061/dryad.t55gq	Predicted protein coding sequences	SPARC_CDS_dna_sequences.fasta.tar.gz	Dryad Digital Repository	doi:10.5061/dryad.t55gq	http://dx.doi.org/10.5061/dryad.t55gq	Predicted protein sequences	SPARC_CDS_protein_sequences.fasta.tar.gz	Dryad Digital Repository	doi:10.5061/dryad.t55gq	http://dx.doi.org/10.5061/dryad.t55gq
ERS070077	Generation of sequence data	Illumina HiSeq	Illumina	100	Assembly and annotation of sequence data	ERR129186	CHXG02000001-CHXG02000146	EMBL Nucleotide Sequence Database	PRJEB2632	http://www.ebi.ac.uk/ena/data/view/ERP000809	Generation of core genome alignment	SPARC.core_genes.aln.tar.gz	Dryad Digital Repository	doi:10.5061/dryad.t55gq	http://dx.doi.org/10.5061/dryad.t55gq	Generation of overall phylogeny	SPARC.core_genes.tree	Dryad Digital Repository	doi:10.5061/dryad.t55gq	http://dx.doi.org/10.5061/dryad.t55gq	Generation of reference draft assembly	SPARC_reference_sequences.tar.gz	Dryad Digital Repository	doi:10.5061/dryad.t55gq	http://dx.doi.org/10.5061/dryad.t55gq	Generation of whole genome alignments	SPARC.sequenceClusters.aln.tar.gz	Dryad Digital Repository	doi:10.5061/dryad.t55gq	http://dx.doi.org/10.5061/dryad.t55gq	Predicted protein coding sequences	SPARC_CDS_dna_sequences.fasta.tar.gz	Dryad Digital Repository	doi:10.5061/dryad.t55gq	http://dx.doi.org/10.5061/dryad.t55gq	Predicted protein sequences	SPARC_CDS_protein_sequences.fasta.tar.gz	Dryad Digital Repository	doi:10.5061/dryad.t55gq	http://dx.doi.org/10.5061/dryad.t55gq
ERS070081	Generation of sequence data	Illumina HiSeq	Illumina	100	Assembly and annotation of sequence data	ERR129190	COEY02000001-COEY02000145	EMBL Nucleotide Sequence Database	PRJEB2632	http://www.ebi.ac.uk/ena/data/view/ERP000809	Generation of core genome alignment	SPARC.core_genes.aln.tar.gz	Dryad Digital Repository	doi:10.5061/dryad.t55gq	http://dx.doi.org/10.5061/dryad.t55gq	Generation of overall phylogeny	SPARC.core_genes.tree	Dryad Digital Repository	doi:10.5061/dryad.t55gq	http://dx.doi.org/10.5061/dryad.t55gq	Generation of reference draft assembly	SPARC_reference_sequences.tar.gz	Dryad Digital Repository	doi:10.5061/dryad.t55gq	http://dx.doi.org/10.5061/dryad.t55gq	Generation of whole genome alignments	SPARC.sequenceClusters.aln.tar.gz	Dryad Digital Repository	doi:10.5061/dryad.t55gq	http://dx.doi.org/10.5061/dryad.t55gq	Predicted protein coding sequences	SPARC_CDS_dna_sequences.fasta.tar.gz	Dryad Digital Repository	doi:10.5061/dryad.t55gq	http://dx.doi.org/10.5061/dryad.t55gq	Predicted protein sequences	SPARC_CDS_protein_sequences.fasta.tar.gz	Dryad Digital Repository	doi:10.5061/dryad.t55gq	http://dx.doi.org/10.5061/dryad.t55gq
ERS070116	Generation of sequence data	Illumina HiSeq	Illumina	100	Assembly and annotation of sequence data	ERR124225	CNYY02000001-CNYY02000184	EMBL Nucleotide Sequence Database	PRJEB2632	http://www.ebi.ac.uk/ena/data/view/ERP000809	Generation of core genome alignment	SPARC.core_genes.aln.tar.gz	Dryad Digital Repository	doi:10.5061/dryad.t55gq	http://dx.doi.org/10.5061/dryad.t55gq	Generation of overall phylogeny	SPARC.core_genes.tree	Dryad Digital Repository	doi:10.5061/dryad.t55gq	http://dx.doi.org/10.5061/dryad.t55gq	Generation of reference draft assembly	SPARC_reference_sequences.tar.gz	Dryad Digital Repository	doi:10.5061/dryad.t55gq	http://dx.doi.org/10.5061/dryad.t55gq	Generation of whole genome alignments	SPARC.sequenceClusters.aln.tar.gz	Dryad Digital Repository	doi:10.5061/dryad.t55gq	http://dx.doi.org/10.5061/dryad.t55gq	Predicted protein coding sequences	SPARC_CDS_dna_sequences.fasta.tar.gz	Dryad Digital Repository	doi:10.5061/dryad.t55gq	http://dx.doi.org/10.5061/dryad.t55gq	Predicted protein sequences	SPARC_CDS_protein_sequences.fasta.tar.gz	Dryad Digital Repository	doi:10.5061/dryad.t55gq	http://dx.doi.org/10.5061/dryad.t55gq
ERS070120	Generation of sequence data	Illumina HiSeq	Illumina	100	Assembly and annotation of sequence data	ERR124229	CNXU02000001-CNXU02000160	EMBL Nucleotide Sequence Database	PRJEB2632	http://www.ebi.ac.uk/ena/data/view/ERP000809	Generation of core genome alignment	SPARC.core_genes.aln.tar.gz	Dryad Digital Repository	doi:10.5061/dryad.t55gq	http://dx.doi.org/10.5061/dryad.t55gq	Generation of overall phylogeny	SPARC.core_genes.tree	Dryad Digital Repository	doi:10.5061/dryad.t55gq	http://dx.doi.org/10.5061/dryad.t55gq	Generation of reference draft assembly	SPARC_reference_sequences.tar.gz	Dryad Digital Repository	doi:10.5061/dryad.t55gq	http://dx.doi.org/10.5061/dryad.t55gq	Generation of whole genome alignments	SPARC.sequenceClusters.aln.tar.gz	Dryad Digital Repository	doi:10.5061/dryad.t55gq	http://dx.doi.org/10.5061/dryad.t55gq	Predicted protein coding sequences	SPARC_CDS_dna_sequences.fasta.tar.gz	Dryad Digital Repository	doi:10.5061/dryad.t55gq	http://dx.doi.org/10.5061/dryad.t55gq	Predicted protein sequences	SPARC_CDS_protein_sequences.fasta.tar.gz	Dryad Digital Repository	doi:10.5061/dryad.t55gq	http://dx.doi.org/10.5061/dryad.t55gq
ERS070154	Generation of sequence data	Illumina HiSeq	Illumina	100	Assembly and annotation of sequence data	ERR124263	CNYV02000001-CNYV02000245	EMBL Nucleotide Sequence Database	PRJEB2632	http://www.ebi.ac.uk/ena/data/view/ERP000809	Generation of core genome alignment	SPARC.core_genes.aln.tar.gz	Dryad Digital Repository	doi:10.5061/dryad.t55gq	http://dx.doi.org/10.5061/dryad.t55gq	Generation of overall phylogeny	SPARC.core_genes.tree	Dryad Digital Repository	doi:10.5061/dryad.t55gq	http://dx.doi.org/10.5061/dryad.t55gq	Generation of reference draft assembly	SPARC_reference_sequences.tar.gz	Dryad Digital Repository	doi:10.5061/dryad.t55gq	http://dx.doi.org/10.5061/dryad.t55gq	Generation of whole genome alignments	SPARC.sequenceClusters.aln.tar.gz	Dryad Digital Repository	doi:10.5061/dryad.t55gq	http://dx.doi.org/10.5061/dryad.t55gq	Predicted protein coding sequences	SPARC_CDS_dna_sequences.fasta.tar.gz	Dryad Digital Repository	doi:10.5061/dryad.t55gq	http://dx.doi.org/10.5061/dryad.t55gq	Predicted protein sequences	SPARC_CDS_protein_sequences.fasta.tar.gz	Dryad Digital Repository	doi:10.5061/dryad.t55gq	http://dx.doi.org/10.5061/dryad.t55gq
ERS070158	Generation of sequence data	Illumina HiSeq	Illumina	100	Assembly and annotation of sequence data	ERR124267	CNYZ02000001-CNYZ02000130	EMBL Nucleotide Sequence Database	PRJEB2632	http://www.ebi.ac.uk/ena/data/view/ERP000809	Generation of core genome alignment	SPARC.core_genes.aln.tar.gz	Dryad Digital Repository	doi:10.5061/dryad.t55gq	http://dx.doi.org/10.5061/dryad.t55gq	Generation of overall phylogeny	SPARC.core_genes.tree	Dryad Digital Repository	doi:10.5061/dryad.t55gq	http://dx.doi.org/10.5061/dryad.t55gq	Generation of reference draft assembly	SPARC_reference_sequences.tar.gz	Dryad Digital Repository	doi:10.5061/dryad.t55gq	http://dx.doi.org/10.5061/dryad.t55gq	Generation of whole genome alignments	SPARC.sequenceClusters.aln.tar.gz	Dryad Digital Repository	doi:10.5061/dryad.t55gq	http://dx.doi.org/10.5061/dryad.t55gq	Predicted protein coding sequences	SPARC_CDS_dna_sequences.fasta.tar.gz	Dryad Digital Repository	doi:10.5061/dryad.t55gq	http://dx.doi.org/10.5061/dryad.t55gq	Predicted protein sequences	SPARC_CDS_protein_sequences.fasta.tar.gz	Dryad Digital Repository	doi:10.5061/dryad.t55gq	http://dx.doi.org/10.5061/dryad.t55gq
ERS070204	Generation of sequence data	Illumina HiSeq	Illumina	100	Assembly and annotation of sequence data	ERR124313	COAD02000001-COAD02000140	EMBL Nucleotide Sequence Database	PRJEB2632	http://www.ebi.ac.uk/ena/data/view/ERP000809	Generation of core genome alignment	SPARC.core_genes.aln.tar.gz	Dryad Digital Repository	doi:10.5061/dryad.t55gq	http://dx.doi.org/10.5061/dryad.t55gq	Generation of overall phylogeny	SPARC.core_genes.tree	Dryad Digital Repository	doi:10.5061/dryad.t55gq	http://dx.doi.org/10.5061/dryad.t55gq	Generation of reference draft assembly	SPARC_reference_sequences.tar.gz	Dryad Digital Repository	doi:10.5061/dryad.t55gq	http://dx.doi.org/10.5061/dryad.t55gq	Generation of whole genome alignments	SPARC.sequenceClusters.aln.tar.gz	Dryad Digital Repository	doi:10.5061/dryad.t55gq	http://dx.doi.org/10.5061/dryad.t55gq	Predicted protein coding sequences	SPARC_CDS_dna_sequences.fasta.tar.gz	Dryad Digital Repository	doi:10.5061/dryad.t55gq	http://dx.doi.org/10.5061/dryad.t55gq	Predicted protein sequences	SPARC_CDS_protein_sequences.fasta.tar.gz	Dryad Digital Repository	doi:10.5061/dryad.t55gq	http://dx.doi.org/10.5061/dryad.t55gq
ERS043832	Generation of sequence data	Illumina HiSeq	Illumina	75	Assembly and annotation of sequence data	ERR065337	CFJQ02000001-CFJQ02000179	EMBL Nucleotide Sequence Database	PRJEB2632	http://www.ebi.ac.uk/ena/data/view/ERP000809	Generation of core genome alignment	SPARC.core_genes.aln.tar.gz	Dryad Digital Repository	doi:10.5061/dryad.t55gq	http://dx.doi.org/10.5061/dryad.t55gq	Generation of overall phylogeny	SPARC.core_genes.tree	Dryad Digital Repository	doi:10.5061/dryad.t55gq	http://dx.doi.org/10.5061/dryad.t55gq	Generation of reference draft assembly	SPARC_reference_sequences.tar.gz	Dryad Digital Repository	doi:10.5061/dryad.t55gq	http://dx.doi.org/10.5061/dryad.t55gq	Generation of whole genome alignments	SPARC.sequenceClusters.aln.tar.gz	Dryad Digital Repository	doi:10.5061/dryad.t55gq	http://dx.doi.org/10.5061/dryad.t55gq	Predicted protein coding sequences	SPARC_CDS_dna_sequences.fasta.tar.gz	Dryad Digital Repository	doi:10.5061/dryad.t55gq	http://dx.doi.org/10.5061/dryad.t55gq	Predicted protein sequences	SPARC_CDS_protein_sequences.fasta.tar.gz	Dryad Digital Repository	doi:10.5061/dryad.t55gq	http://dx.doi.org/10.5061/dryad.t55gq
ERS043835	Generation of sequence data	Illumina HiSeq	Illumina	75	Assembly and annotation of sequence data	ERR065340	CNPP02000001-CNPP02000150	EMBL Nucleotide Sequence Database	PRJEB2632	http://www.ebi.ac.uk/ena/data/view/ERP000809	Generation of core genome alignment	SPARC.core_genes.aln.tar.gz	Dryad Digital Repository	doi:10.5061/dryad.t55gq	http://dx.doi.org/10.5061/dryad.t55gq	Generation of overall phylogeny	SPARC.core_genes.tree	Dryad Digital Repository	doi:10.5061/dryad.t55gq	http://dx.doi.org/10.5061/dryad.t55gq	Generation of reference draft assembly	SPARC_reference_sequences.tar.gz	Dryad Digital Repository	doi:10.5061/dryad.t55gq	http://dx.doi.org/10.5061/dryad.t55gq	Generation of whole genome alignments	SPARC.sequenceClusters.aln.tar.gz	Dryad Digital Repository	doi:10.5061/dryad.t55gq	http://dx.doi.org/10.5061/dryad.t55gq	Predicted protein coding sequences	SPARC_CDS_dna_sequences.fasta.tar.gz	Dryad Digital Repository	doi:10.5061/dryad.t55gq	http://dx.doi.org/10.5061/dryad.t55gq	Predicted protein sequences	SPARC_CDS_protein_sequences.fasta.tar.gz	Dryad Digital Repository	doi:10.5061/dryad.t55gq	http://dx.doi.org/10.5061/dryad.t55gq
ERS043851	Generation of sequence data	Illumina HiSeq	Illumina	75	Assembly and annotation of sequence data	ERR065287	CNNI02000001-CNNI02000162	EMBL Nucleotide Sequence Database	PRJEB2632	http://www.ebi.ac.uk/ena/data/view/ERP000809	Generation of core genome alignment	SPARC.core_genes.aln.tar.gz	Dryad Digital Repository	doi:10.5061/dryad.t55gq	http://dx.doi.org/10.5061/dryad.t55gq	Generation of overall phylogeny	SPARC.core_genes.tree	Dryad Digital Repository	doi:10.5061/dryad.t55gq	http://dx.doi.org/10.5061/dryad.t55gq	Generation of reference draft assembly	SPARC_reference_sequences.tar.gz	Dryad Digital Repository	doi:10.5061/dryad.t55gq	http://dx.doi.org/10.5061/dryad.t55gq	Generation of whole genome alignments	SPARC.sequenceClusters.aln.tar.gz	Dryad Digital Repository	doi:10.5061/dryad.t55gq	http://dx.doi.org/10.5061/dryad.t55gq	Predicted protein coding sequences	SPARC_CDS_dna_sequences.fasta.tar.gz	Dryad Digital Repository	doi:10.5061/dryad.t55gq	http://dx.doi.org/10.5061/dryad.t55gq	Predicted protein sequences	SPARC_CDS_protein_sequences.fasta.tar.gz	Dryad Digital Repository	doi:10.5061/dryad.t55gq	http://dx.doi.org/10.5061/dryad.t55gq
ERS043852	Generation of sequence data	Illumina HiSeq	Illumina	75	Assembly and annotation of sequence data	ERR065288	CNNP02000001-CNNP02000165	EMBL Nucleotide Sequence Database	PRJEB2632	http://www.ebi.ac.uk/ena/data/view/ERP000809	Generation of core genome alignment	SPARC.core_genes.aln.tar.gz	Dryad Digital Repository	doi:10.5061/dryad.t55gq	http://dx.doi.org/10.5061/dryad.t55gq	Generation of overall phylogeny	SPARC.core_genes.tree	Dryad Digital Repository	doi:10.5061/dryad.t55gq	http://dx.doi.org/10.5061/dryad.t55gq	Generation of reference draft assembly	SPARC_reference_sequences.tar.gz	Dryad Digital Repository	doi:10.5061/dryad.t55gq	http://dx.doi.org/10.5061/dryad.t55gq	Generation of whole genome alignments	SPARC.sequenceClusters.aln.tar.gz	Dryad Digital Repository	doi:10.5061/dryad.t55gq	http://dx.doi.org/10.5061/dryad.t55gq	Predicted protein coding sequences	SPARC_CDS_dna_sequences.fasta.tar.gz	Dryad Digital Repository	doi:10.5061/dryad.t55gq	http://dx.doi.org/10.5061/dryad.t55gq	Predicted protein sequences	SPARC_CDS_protein_sequences.fasta.tar.gz	Dryad Digital Repository	doi:10.5061/dryad.t55gq	http://dx.doi.org/10.5061/dryad.t55gq
ERS043855	Generation of sequence data	Illumina HiSeq	Illumina	75	Assembly and annotation of sequence data	ERR065291	CNNH02000001-CNNH02000177	EMBL Nucleotide Sequence Database	PRJEB2632	http://www.ebi.ac.uk/ena/data/view/ERP000809	Generation of core genome alignment	SPARC.core_genes.aln.tar.gz	Dryad Digital Repository	doi:10.5061/dryad.t55gq	http://dx.doi.org/10.5061/dryad.t55gq	Generation of overall phylogeny	SPARC.core_genes.tree	Dryad Digital Repository	doi:10.5061/dryad.t55gq	http://dx.doi.org/10.5061/dryad.t55gq	Generation of reference draft assembly	SPARC_reference_sequences.tar.gz	Dryad Digital Repository	doi:10.5061/dryad.t55gq	http://dx.doi.org/10.5061/dryad.t55gq	Generation of whole genome alignments	SPARC.sequenceClusters.aln.tar.gz	Dryad Digital Repository	doi:10.5061/dryad.t55gq	http://dx.doi.org/10.5061/dryad.t55gq	Predicted protein coding sequences	SPARC_CDS_dna_sequences.fasta.tar.gz	Dryad Digital Repository	doi:10.5061/dryad.t55gq	http://dx.doi.org/10.5061/dryad.t55gq	Predicted protein sequences	SPARC_CDS_protein_sequences.fasta.tar.gz	Dryad Digital Repository	doi:10.5061/dryad.t55gq	http://dx.doi.org/10.5061/dryad.t55gq
ERS043948	Generation of sequence data	Illumina HiSeq	Illumina	75	Assembly and annotation of sequence data	ERR068034	CFJX02000001-CFJX02000182	EMBL Nucleotide Sequence Database	PRJEB2632	http://www.ebi.ac.uk/ena/data/view/ERP000809	Generation of core genome alignment	SPARC.core_genes.aln.tar.gz	Dryad Digital Repository	doi:10.5061/dryad.t55gq	http://dx.doi.org/10.5061/dryad.t55gq	Generation of overall phylogeny	SPARC.core_genes.tree	Dryad Digital Repository	doi:10.5061/dryad.t55gq	http://dx.doi.org/10.5061/dryad.t55gq	Generation of reference draft assembly	SPARC_reference_sequences.tar.gz	Dryad Digital Repository	doi:10.5061/dryad.t55gq	http://dx.doi.org/10.5061/dryad.t55gq	Generation of whole genome alignments	SPARC.sequenceClusters.aln.tar.gz	Dryad Digital Repository	doi:10.5061/dryad.t55gq	http://dx.doi.org/10.5061/dryad.t55gq	Predicted protein coding sequences	SPARC_CDS_dna_sequences.fasta.tar.gz	Dryad Digital Repository	doi:10.5061/dryad.t55gq	http://dx.doi.org/10.5061/dryad.t55gq	Predicted protein sequences	SPARC_CDS_protein_sequences.fasta.tar.gz	Dryad Digital Repository	doi:10.5061/dryad.t55gq	http://dx.doi.org/10.5061/dryad.t55gq
ERS043952	Generation of sequence data	Illumina HiSeq	Illumina	75	Assembly and annotation of sequence data	ERR068038	CNXB02000001-CNXB02000150	EMBL Nucleotide Sequence Database	PRJEB2632	http://www.ebi.ac.uk/ena/data/view/ERP000809	Generation of core genome alignment	SPARC.core_genes.aln.tar.gz	Dryad Digital Repository	doi:10.5061/dryad.t55gq	http://dx.doi.org/10.5061/dryad.t55gq	Generation of overall phylogeny	SPARC.core_genes.tree	Dryad Digital Repository	doi:10.5061/dryad.t55gq	http://dx.doi.org/10.5061/dryad.t55gq	Generation of reference draft assembly	SPARC_reference_sequences.tar.gz	Dryad Digital Repository	doi:10.5061/dryad.t55gq	http://dx.doi.org/10.5061/dryad.t55gq	Generation of whole genome alignments	SPARC.sequenceClusters.aln.tar.gz	Dryad Digital Repository	doi:10.5061/dryad.t55gq	http://dx.doi.org/10.5061/dryad.t55gq	Predicted protein coding sequences	SPARC_CDS_dna_sequences.fasta.tar.gz	Dryad Digital Repository	doi:10.5061/dryad.t55gq	http://dx.doi.org/10.5061/dryad.t55gq	Predicted protein sequences	SPARC_CDS_protein_sequences.fasta.tar.gz	Dryad Digital Repository	doi:10.5061/dryad.t55gq	http://dx.doi.org/10.5061/dryad.t55gq
ERS043958	Generation of sequence data	Illumina HiSeq	Illumina	75	Assembly and annotation of sequence data	ERR068044	CNXI02000001-CNXI02000162	EMBL Nucleotide Sequence Database	PRJEB2632	http://www.ebi.ac.uk/ena/data/view/ERP000809	Generation of core genome alignment	SPARC.core_genes.aln.tar.gz	Dryad Digital Repository	doi:10.5061/dryad.t55gq	http://dx.doi.org/10.5061/dryad.t55gq	Generation of overall phylogeny	SPARC.core_genes.tree	Dryad Digital Repository	doi:10.5061/dryad.t55gq	http://dx.doi.org/10.5061/dryad.t55gq	Generation of reference draft assembly	SPARC_reference_sequences.tar.gz	Dryad Digital Repository	doi:10.5061/dryad.t55gq	http://dx.doi.org/10.5061/dryad.t55gq	Generation of whole genome alignments	SPARC.sequenceClusters.aln.tar.gz	Dryad Digital Repository	doi:10.5061/dryad.t55gq	http://dx.doi.org/10.5061/dryad.t55gq	Predicted protein coding sequences	SPARC_CDS_dna_sequences.fasta.tar.gz	Dryad Digital Repository	doi:10.5061/dryad.t55gq	http://dx.doi.org/10.5061/dryad.t55gq	Predicted protein sequences	SPARC_CDS_protein_sequences.fasta.tar.gz	Dryad Digital Repository	doi:10.5061/dryad.t55gq	http://dx.doi.org/10.5061/dryad.t55gq
ERS043959	Generation of sequence data	Illumina HiSeq	Illumina	75	Assembly and annotation of sequence data	ERR068045	CNXH02000001-CNXH02000167	EMBL Nucleotide Sequence Database	PRJEB2632	http://www.ebi.ac.uk/ena/data/view/ERP000809	Generation of core genome alignment	SPARC.core_genes.aln.tar.gz	Dryad Digital Repository	doi:10.5061/dryad.t55gq	http://dx.doi.org/10.5061/dryad.t55gq	Generation of overall phylogeny	SPARC.core_genes.tree	Dryad Digital Repository	doi:10.5061/dryad.t55gq	http://dx.doi.org/10.5061/dryad.t55gq	Generation of reference draft assembly	SPARC_reference_sequences.tar.gz	Dryad Digital Repository	doi:10.5061/dryad.t55gq	http://dx.doi.org/10.5061/dryad.t55gq	Generation of whole genome alignments	SPARC.sequenceClusters.aln.tar.gz	Dryad Digital Repository	doi:10.5061/dryad.t55gq	http://dx.doi.org/10.5061/dryad.t55gq	Predicted protein coding sequences	SPARC_CDS_dna_sequences.fasta.tar.gz	Dryad Digital Repository	doi:10.5061/dryad.t55gq	http://dx.doi.org/10.5061/dryad.t55gq	Predicted protein sequences	SPARC_CDS_protein_sequences.fasta.tar.gz	Dryad Digital Repository	doi:10.5061/dryad.t55gq	http://dx.doi.org/10.5061/dryad.t55gq
ERS043964	Generation of sequence data	Illumina HiSeq	Illumina	75	Assembly and annotation of sequence data	ERR068050	CNXO02000001-CNXO02000286	EMBL Nucleotide Sequence Database	PRJEB2632	http://www.ebi.ac.uk/ena/data/view/ERP000809	Generation of core genome alignment	SPARC.core_genes.aln.tar.gz	Dryad Digital Repository	doi:10.5061/dryad.t55gq	http://dx.doi.org/10.5061/dryad.t55gq	Generation of overall phylogeny	SPARC.core_genes.tree	Dryad Digital Repository	doi:10.5061/dryad.t55gq	http://dx.doi.org/10.5061/dryad.t55gq	Generation of reference draft assembly	SPARC_reference_sequences.tar.gz	Dryad Digital Repository	doi:10.5061/dryad.t55gq	http://dx.doi.org/10.5061/dryad.t55gq	Generation of whole genome alignments	SPARC.sequenceClusters.aln.tar.gz	Dryad Digital Repository	doi:10.5061/dryad.t55gq	http://dx.doi.org/10.5061/dryad.t55gq	Predicted protein coding sequences	SPARC_CDS_dna_sequences.fasta.tar.gz	Dryad Digital Repository	doi:10.5061/dryad.t55gq	http://dx.doi.org/10.5061/dryad.t55gq	Predicted protein sequences	SPARC_CDS_protein_sequences.fasta.tar.gz	Dryad Digital Repository	doi:10.5061/dryad.t55gq	http://dx.doi.org/10.5061/dryad.t55gq
ERS043966	Generation of sequence data	Illumina HiSeq	Illumina	75	Assembly and annotation of sequence data	ERR067960	CNQB02000001-CNQB02000159	EMBL Nucleotide Sequence Database	PRJEB2632	http://www.ebi.ac.uk/ena/data/view/ERP000809	Generation of core genome alignment	SPARC.core_genes.aln.tar.gz	Dryad Digital Repository	doi:10.5061/dryad.t55gq	http://dx.doi.org/10.5061/dryad.t55gq	Generation of overall phylogeny	SPARC.core_genes.tree	Dryad Digital Repository	doi:10.5061/dryad.t55gq	http://dx.doi.org/10.5061/dryad.t55gq	Generation of reference draft assembly	SPARC_reference_sequences.tar.gz	Dryad Digital Repository	doi:10.5061/dryad.t55gq	http://dx.doi.org/10.5061/dryad.t55gq	Generation of whole genome alignments	SPARC.sequenceClusters.aln.tar.gz	Dryad Digital Repository	doi:10.5061/dryad.t55gq	http://dx.doi.org/10.5061/dryad.t55gq	Predicted protein coding sequences	SPARC_CDS_dna_sequences.fasta.tar.gz	Dryad Digital Repository	doi:10.5061/dryad.t55gq	http://dx.doi.org/10.5061/dryad.t55gq	Predicted protein sequences	SPARC_CDS_protein_sequences.fasta.tar.gz	Dryad Digital Repository	doi:10.5061/dryad.t55gq	http://dx.doi.org/10.5061/dryad.t55gq
ERS043980	Generation of sequence data	Illumina HiSeq	Illumina	75	Assembly and annotation of sequence data	ERR067974	CNQF02000001-CNQF02000189	EMBL Nucleotide Sequence Database	PRJEB2632	http://www.ebi.ac.uk/ena/data/view/ERP000809	Generation of core genome alignment	SPARC.core_genes.aln.tar.gz	Dryad Digital Repository	doi:10.5061/dryad.t55gq	http://dx.doi.org/10.5061/dryad.t55gq	Generation of overall phylogeny	SPARC.core_genes.tree	Dryad Digital Repository	doi:10.5061/dryad.t55gq	http://dx.doi.org/10.5061/dryad.t55gq	Generation of reference draft assembly	SPARC_reference_sequences.tar.gz	Dryad Digital Repository	doi:10.5061/dryad.t55gq	http://dx.doi.org/10.5061/dryad.t55gq	Generation of whole genome alignments	SPARC.sequenceClusters.aln.tar.gz	Dryad Digital Repository	doi:10.5061/dryad.t55gq	http://dx.doi.org/10.5061/dryad.t55gq	Predicted protein coding sequences	SPARC_CDS_dna_sequences.fasta.tar.gz	Dryad Digital Repository	doi:10.5061/dryad.t55gq	http://dx.doi.org/10.5061/dryad.t55gq	Predicted protein sequences	SPARC_CDS_protein_sequences.fasta.tar.gz	Dryad Digital Repository	doi:10.5061/dryad.t55gq	http://dx.doi.org/10.5061/dryad.t55gq
ERS043993	Generation of sequence data	Illumina HiSeq	Illumina	75	Assembly and annotation of sequence data	ERR069687	CNRM02000001-CNRM02000152	EMBL Nucleotide Sequence Database	PRJEB2632	http://www.ebi.ac.uk/ena/data/view/ERP000809	Generation of core genome alignment	SPARC.core_genes.aln.tar.gz	Dryad Digital Repository	doi:10.5061/dryad.t55gq	http://dx.doi.org/10.5061/dryad.t55gq	Generation of overall phylogeny	SPARC.core_genes.tree	Dryad Digital Repository	doi:10.5061/dryad.t55gq	http://dx.doi.org/10.5061/dryad.t55gq	Generation of reference draft assembly	SPARC_reference_sequences.tar.gz	Dryad Digital Repository	doi:10.5061/dryad.t55gq	http://dx.doi.org/10.5061/dryad.t55gq	Generation of whole genome alignments	SPARC.sequenceClusters.aln.tar.gz	Dryad Digital Repository	doi:10.5061/dryad.t55gq	http://dx.doi.org/10.5061/dryad.t55gq	Predicted protein coding sequences	SPARC_CDS_dna_sequences.fasta.tar.gz	Dryad Digital Repository	doi:10.5061/dryad.t55gq	http://dx.doi.org/10.5061/dryad.t55gq	Predicted protein sequences	SPARC_CDS_protein_sequences.fasta.tar.gz	Dryad Digital Repository	doi:10.5061/dryad.t55gq	http://dx.doi.org/10.5061/dryad.t55gq
ERS043997	Generation of sequence data	Illumina HiSeq	Illumina	75	Assembly and annotation of sequence data	ERR069691	CNRK02000001-CNRK02000163	EMBL Nucleotide Sequence Database	PRJEB2632	http://www.ebi.ac.uk/ena/data/view/ERP000809	Generation of core genome alignment	SPARC.core_genes.aln.tar.gz	Dryad Digital Repository	doi:10.5061/dryad.t55gq	http://dx.doi.org/10.5061/dryad.t55gq	Generation of overall phylogeny	SPARC.core_genes.tree	Dryad Digital Repository	doi:10.5061/dryad.t55gq	http://dx.doi.org/10.5061/dryad.t55gq	Generation of reference draft assembly	SPARC_reference_sequences.tar.gz	Dryad Digital Repository	doi:10.5061/dryad.t55gq	http://dx.doi.org/10.5061/dryad.t55gq	Generation of whole genome alignments	SPARC.sequenceClusters.aln.tar.gz	Dryad Digital Repository	doi:10.5061/dryad.t55gq	http://dx.doi.org/10.5061/dryad.t55gq	Predicted protein coding sequences	SPARC_CDS_dna_sequences.fasta.tar.gz	Dryad Digital Repository	doi:10.5061/dryad.t55gq	http://dx.doi.org/10.5061/dryad.t55gq	Predicted protein sequences	SPARC_CDS_protein_sequences.fasta.tar.gz	Dryad Digital Repository	doi:10.5061/dryad.t55gq	http://dx.doi.org/10.5061/dryad.t55gq
ERS044010	Generation of sequence data	Illumina HiSeq	Illumina	75	Assembly and annotation of sequence data	ERR069704	CNQU02000001-CNQU02000156	EMBL Nucleotide Sequence Database	PRJEB2632	http://www.ebi.ac.uk/ena/data/view/ERP000809	Generation of core genome alignment	SPARC.core_genes.aln.tar.gz	Dryad Digital Repository	doi:10.5061/dryad.t55gq	http://dx.doi.org/10.5061/dryad.t55gq	Generation of overall phylogeny	SPARC.core_genes.tree	Dryad Digital Repository	doi:10.5061/dryad.t55gq	http://dx.doi.org/10.5061/dryad.t55gq	Generation of reference draft assembly	SPARC_reference_sequences.tar.gz	Dryad Digital Repository	doi:10.5061/dryad.t55gq	http://dx.doi.org/10.5061/dryad.t55gq	Generation of whole genome alignments	SPARC.sequenceClusters.aln.tar.gz	Dryad Digital Repository	doi:10.5061/dryad.t55gq	http://dx.doi.org/10.5061/dryad.t55gq	Predicted protein coding sequences	SPARC_CDS_dna_sequences.fasta.tar.gz	Dryad Digital Repository	doi:10.5061/dryad.t55gq	http://dx.doi.org/10.5061/dryad.t55gq	Predicted protein sequences	SPARC_CDS_protein_sequences.fasta.tar.gz	Dryad Digital Repository	doi:10.5061/dryad.t55gq	http://dx.doi.org/10.5061/dryad.t55gq
ERS044011	Generation of sequence data	Illumina HiSeq	Illumina	75	Assembly and annotation of sequence data	ERR069705	CNRB02000001-CNRB02000157	EMBL Nucleotide Sequence Database	PRJEB2632	http://www.ebi.ac.uk/ena/data/view/ERP000809	Generation of core genome alignment	SPARC.core_genes.aln.tar.gz	Dryad Digital Repository	doi:10.5061/dryad.t55gq	http://dx.doi.org/10.5061/dryad.t55gq	Generation of overall phylogeny	SPARC.core_genes.tree	Dryad Digital Repository	doi:10.5061/dryad.t55gq	http://dx.doi.org/10.5061/dryad.t55gq	Generation of reference draft assembly	SPARC_reference_sequences.tar.gz	Dryad Digital Repository	doi:10.5061/dryad.t55gq	http://dx.doi.org/10.5061/dryad.t55gq	Generation of whole genome alignments	SPARC.sequenceClusters.aln.tar.gz	Dryad Digital Repository	doi:10.5061/dryad.t55gq	http://dx.doi.org/10.5061/dryad.t55gq	Predicted protein coding sequences	SPARC_CDS_dna_sequences.fasta.tar.gz	Dryad Digital Repository	doi:10.5061/dryad.t55gq	http://dx.doi.org/10.5061/dryad.t55gq	Predicted protein sequences	SPARC_CDS_protein_sequences.fasta.tar.gz	Dryad Digital Repository	doi:10.5061/dryad.t55gq	http://dx.doi.org/10.5061/dryad.t55gq
ERS044017	Generation of sequence data	Illumina HiSeq	Illumina	75	Assembly and annotation of sequence data	ERR069711	CHBJ02000001-CHBJ02000159	EMBL Nucleotide Sequence Database	PRJEB2632	http://www.ebi.ac.uk/ena/data/view/ERP000809	Generation of core genome alignment	SPARC.core_genes.aln.tar.gz	Dryad Digital Repository	doi:10.5061/dryad.t55gq	http://dx.doi.org/10.5061/dryad.t55gq	Generation of overall phylogeny	SPARC.core_genes.tree	Dryad Digital Repository	doi:10.5061/dryad.t55gq	http://dx.doi.org/10.5061/dryad.t55gq	Generation of reference draft assembly	SPARC_reference_sequences.tar.gz	Dryad Digital Repository	doi:10.5061/dryad.t55gq	http://dx.doi.org/10.5061/dryad.t55gq	Generation of whole genome alignments	SPARC.sequenceClusters.aln.tar.gz	Dryad Digital Repository	doi:10.5061/dryad.t55gq	http://dx.doi.org/10.5061/dryad.t55gq	Predicted protein coding sequences	SPARC_CDS_dna_sequences.fasta.tar.gz	Dryad Digital Repository	doi:10.5061/dryad.t55gq	http://dx.doi.org/10.5061/dryad.t55gq	Predicted protein sequences	SPARC_CDS_protein_sequences.fasta.tar.gz	Dryad Digital Repository	doi:10.5061/dryad.t55gq	http://dx.doi.org/10.5061/dryad.t55gq
ERS070098	Generation of sequence data	Illumina HiSeq	Illumina	100	Assembly and annotation of sequence data	ERR129207	COFO02000001-COFO02000165	EMBL Nucleotide Sequence Database	PRJEB2632	http://www.ebi.ac.uk/ena/data/view/ERP000809	Generation of core genome alignment	SPARC.core_genes.aln.tar.gz	Dryad Digital Repository	doi:10.5061/dryad.t55gq	http://dx.doi.org/10.5061/dryad.t55gq	Generation of overall phylogeny	SPARC.core_genes.tree	Dryad Digital Repository	doi:10.5061/dryad.t55gq	http://dx.doi.org/10.5061/dryad.t55gq	Generation of reference draft assembly	SPARC_reference_sequences.tar.gz	Dryad Digital Repository	doi:10.5061/dryad.t55gq	http://dx.doi.org/10.5061/dryad.t55gq	Generation of whole genome alignments	SPARC.sequenceClusters.aln.tar.gz	Dryad Digital Repository	doi:10.5061/dryad.t55gq	http://dx.doi.org/10.5061/dryad.t55gq	Predicted protein coding sequences	SPARC_CDS_dna_sequences.fasta.tar.gz	Dryad Digital Repository	doi:10.5061/dryad.t55gq	http://dx.doi.org/10.5061/dryad.t55gq	Predicted protein sequences	SPARC_CDS_protein_sequences.fasta.tar.gz	Dryad Digital Repository	doi:10.5061/dryad.t55gq	http://dx.doi.org/10.5061/dryad.t55gq
ERS070111	Generation of sequence data	Illumina HiSeq	Illumina	100	Assembly and annotation of sequence data	ERR124220	CNYI02000001-CNYI02000172	EMBL Nucleotide Sequence Database	PRJEB2632	http://www.ebi.ac.uk/ena/data/view/ERP000809	Generation of core genome alignment	SPARC.core_genes.aln.tar.gz	Dryad Digital Repository	doi:10.5061/dryad.t55gq	http://dx.doi.org/10.5061/dryad.t55gq	Generation of overall phylogeny	SPARC.core_genes.tree	Dryad Digital Repository	doi:10.5061/dryad.t55gq	http://dx.doi.org/10.5061/dryad.t55gq	Generation of reference draft assembly	SPARC_reference_sequences.tar.gz	Dryad Digital Repository	doi:10.5061/dryad.t55gq	http://dx.doi.org/10.5061/dryad.t55gq	Generation of whole genome alignments	SPARC.sequenceClusters.aln.tar.gz	Dryad Digital Repository	doi:10.5061/dryad.t55gq	http://dx.doi.org/10.5061/dryad.t55gq	Predicted protein coding sequences	SPARC_CDS_dna_sequences.fasta.tar.gz	Dryad Digital Repository	doi:10.5061/dryad.t55gq	http://dx.doi.org/10.5061/dryad.t55gq	Predicted protein sequences	SPARC_CDS_protein_sequences.fasta.tar.gz	Dryad Digital Repository	doi:10.5061/dryad.t55gq	http://dx.doi.org/10.5061/dryad.t55gq
ERS070142	Generation of sequence data	Illumina HiSeq	Illumina	100	Assembly and annotation of sequence data	ERR124251	CFIU02000001-CFIU02000172	EMBL Nucleotide Sequence Database	PRJEB2632	http://www.ebi.ac.uk/ena/data/view/ERP000809	Generation of core genome alignment	SPARC.core_genes.aln.tar.gz	Dryad Digital Repository	doi:10.5061/dryad.t55gq	http://dx.doi.org/10.5061/dryad.t55gq	Generation of overall phylogeny	SPARC.core_genes.tree	Dryad Digital Repository	doi:10.5061/dryad.t55gq	http://dx.doi.org/10.5061/dryad.t55gq	Generation of reference draft assembly	SPARC_reference_sequences.tar.gz	Dryad Digital Repository	doi:10.5061/dryad.t55gq	http://dx.doi.org/10.5061/dryad.t55gq	Generation of whole genome alignments	SPARC.sequenceClusters.aln.tar.gz	Dryad Digital Repository	doi:10.5061/dryad.t55gq	http://dx.doi.org/10.5061/dryad.t55gq	Predicted protein coding sequences	SPARC_CDS_dna_sequences.fasta.tar.gz	Dryad Digital Repository	doi:10.5061/dryad.t55gq	http://dx.doi.org/10.5061/dryad.t55gq	Predicted protein sequences	SPARC_CDS_protein_sequences.fasta.tar.gz	Dryad Digital Repository	doi:10.5061/dryad.t55gq	http://dx.doi.org/10.5061/dryad.t55gq
ERS043883	Generation of sequence data	Illumina HiSeq	Illumina	75	Assembly and annotation of sequence data	ERR065319	CNOK02000001-CNOK02000182	EMBL Nucleotide Sequence Database	PRJEB2632	http://www.ebi.ac.uk/ena/data/view/ERP000809	Generation of core genome alignment	SPARC.core_genes.aln.tar.gz	Dryad Digital Repository	doi:10.5061/dryad.t55gq	http://dx.doi.org/10.5061/dryad.t55gq	Generation of overall phylogeny	SPARC.core_genes.tree	Dryad Digital Repository	doi:10.5061/dryad.t55gq	http://dx.doi.org/10.5061/dryad.t55gq	Generation of reference draft assembly	SPARC_reference_sequences.tar.gz	Dryad Digital Repository	doi:10.5061/dryad.t55gq	http://dx.doi.org/10.5061/dryad.t55gq	Generation of whole genome alignments	SPARC.sequenceClusters.aln.tar.gz	Dryad Digital Repository	doi:10.5061/dryad.t55gq	http://dx.doi.org/10.5061/dryad.t55gq	Predicted protein coding sequences	SPARC_CDS_dna_sequences.fasta.tar.gz	Dryad Digital Repository	doi:10.5061/dryad.t55gq	http://dx.doi.org/10.5061/dryad.t55gq	Predicted protein sequences	SPARC_CDS_protein_sequences.fasta.tar.gz	Dryad Digital Repository	doi:10.5061/dryad.t55gq	http://dx.doi.org/10.5061/dryad.t55gq
ERS044051	Generation of sequence data	Illumina HiSeq	Illumina	75	Assembly and annotation of sequence data	ERR069745	CNSK02000001-CNSK02000195	EMBL Nucleotide Sequence Database	PRJEB2632	http://www.ebi.ac.uk/ena/data/view/ERP000809	Generation of core genome alignment	SPARC.core_genes.aln.tar.gz	Dryad Digital Repository	doi:10.5061/dryad.t55gq	http://dx.doi.org/10.5061/dryad.t55gq	Generation of overall phylogeny	SPARC.core_genes.tree	Dryad Digital Repository	doi:10.5061/dryad.t55gq	http://dx.doi.org/10.5061/dryad.t55gq	Generation of reference draft assembly	SPARC_reference_sequences.tar.gz	Dryad Digital Repository	doi:10.5061/dryad.t55gq	http://dx.doi.org/10.5061/dryad.t55gq	Generation of whole genome alignments	SPARC.sequenceClusters.aln.tar.gz	Dryad Digital Repository	doi:10.5061/dryad.t55gq	http://dx.doi.org/10.5061/dryad.t55gq	Predicted protein coding sequences	SPARC_CDS_dna_sequences.fasta.tar.gz	Dryad Digital Repository	doi:10.5061/dryad.t55gq	http://dx.doi.org/10.5061/dryad.t55gq	Predicted protein sequences	SPARC_CDS_protein_sequences.fasta.tar.gz	Dryad Digital Repository	doi:10.5061/dryad.t55gq	http://dx.doi.org/10.5061/dryad.t55gq
ERS044059	Generation of sequence data	Illumina HiSeq	Illumina	75	Assembly and annotation of sequence data	ERR069753	CNTC02000001-CNTC02000175	EMBL Nucleotide Sequence Database	PRJEB2632	http://www.ebi.ac.uk/ena/data/view/ERP000809	Generation of core genome alignment	SPARC.core_genes.aln.tar.gz	Dryad Digital Repository	doi:10.5061/dryad.t55gq	http://dx.doi.org/10.5061/dryad.t55gq	Generation of overall phylogeny	SPARC.core_genes.tree	Dryad Digital Repository	doi:10.5061/dryad.t55gq	http://dx.doi.org/10.5061/dryad.t55gq	Generation of reference draft assembly	SPARC_reference_sequences.tar.gz	Dryad Digital Repository	doi:10.5061/dryad.t55gq	http://dx.doi.org/10.5061/dryad.t55gq	Generation of whole genome alignments	SPARC.sequenceClusters.aln.tar.gz	Dryad Digital Repository	doi:10.5061/dryad.t55gq	http://dx.doi.org/10.5061/dryad.t55gq	Predicted protein coding sequences	SPARC_CDS_dna_sequences.fasta.tar.gz	Dryad Digital Repository	doi:10.5061/dryad.t55gq	http://dx.doi.org/10.5061/dryad.t55gq	Predicted protein sequences	SPARC_CDS_protein_sequences.fasta.tar.gz	Dryad Digital Repository	doi:10.5061/dryad.t55gq	http://dx.doi.org/10.5061/dryad.t55gq
ERS044077	Generation of sequence data	Illumina HiSeq	Illumina	75	Assembly and annotation of sequence data	ERR069771	CNTN02000001-CNTN02000165	EMBL Nucleotide Sequence Database	PRJEB2632	http://www.ebi.ac.uk/ena/data/view/ERP000809	Generation of core genome alignment	SPARC.core_genes.aln.tar.gz	Dryad Digital Repository	doi:10.5061/dryad.t55gq	http://dx.doi.org/10.5061/dryad.t55gq	Generation of overall phylogeny	SPARC.core_genes.tree	Dryad Digital Repository	doi:10.5061/dryad.t55gq	http://dx.doi.org/10.5061/dryad.t55gq	Generation of reference draft assembly	SPARC_reference_sequences.tar.gz	Dryad Digital Repository	doi:10.5061/dryad.t55gq	http://dx.doi.org/10.5061/dryad.t55gq	Generation of whole genome alignments	SPARC.sequenceClusters.aln.tar.gz	Dryad Digital Repository	doi:10.5061/dryad.t55gq	http://dx.doi.org/10.5061/dryad.t55gq	Predicted protein coding sequences	SPARC_CDS_dna_sequences.fasta.tar.gz	Dryad Digital Repository	doi:10.5061/dryad.t55gq	http://dx.doi.org/10.5061/dryad.t55gq	Predicted protein sequences	SPARC_CDS_protein_sequences.fasta.tar.gz	Dryad Digital Repository	doi:10.5061/dryad.t55gq	http://dx.doi.org/10.5061/dryad.t55gq
ERS044082	Generation of sequence data	Illumina HiSeq	Illumina	75	Assembly and annotation of sequence data	ERR069776	CNTZ02000001-CNTZ02000166	EMBL Nucleotide Sequence Database	PRJEB2632	http://www.ebi.ac.uk/ena/data/view/ERP000809	Generation of core genome alignment	SPARC.core_genes.aln.tar.gz	Dryad Digital Repository	doi:10.5061/dryad.t55gq	http://dx.doi.org/10.5061/dryad.t55gq	Generation of overall phylogeny	SPARC.core_genes.tree	Dryad Digital Repository	doi:10.5061/dryad.t55gq	http://dx.doi.org/10.5061/dryad.t55gq	Generation of reference draft assembly	SPARC_reference_sequences.tar.gz	Dryad Digital Repository	doi:10.5061/dryad.t55gq	http://dx.doi.org/10.5061/dryad.t55gq	Generation of whole genome alignments	SPARC.sequenceClusters.aln.tar.gz	Dryad Digital Repository	doi:10.5061/dryad.t55gq	http://dx.doi.org/10.5061/dryad.t55gq	Predicted protein coding sequences	SPARC_CDS_dna_sequences.fasta.tar.gz	Dryad Digital Repository	doi:10.5061/dryad.t55gq	http://dx.doi.org/10.5061/dryad.t55gq	Predicted protein sequences	SPARC_CDS_protein_sequences.fasta.tar.gz	Dryad Digital Repository	doi:10.5061/dryad.t55gq	http://dx.doi.org/10.5061/dryad.t55gq
ERS044087	Generation of sequence data	Illumina HiSeq	Illumina	75	Assembly and annotation of sequence data	ERR069781	CNUG02000001-CNUG02000149	EMBL Nucleotide Sequence Database	PRJEB2632	http://www.ebi.ac.uk/ena/data/view/ERP000809	Generation of core genome alignment	SPARC.core_genes.aln.tar.gz	Dryad Digital Repository	doi:10.5061/dryad.t55gq	http://dx.doi.org/10.5061/dryad.t55gq	Generation of overall phylogeny	SPARC.core_genes.tree	Dryad Digital Repository	doi:10.5061/dryad.t55gq	http://dx.doi.org/10.5061/dryad.t55gq	Generation of reference draft assembly	SPARC_reference_sequences.tar.gz	Dryad Digital Repository	doi:10.5061/dryad.t55gq	http://dx.doi.org/10.5061/dryad.t55gq	Generation of whole genome alignments	SPARC.sequenceClusters.aln.tar.gz	Dryad Digital Repository	doi:10.5061/dryad.t55gq	http://dx.doi.org/10.5061/dryad.t55gq	Predicted protein coding sequences	SPARC_CDS_dna_sequences.fasta.tar.gz	Dryad Digital Repository	doi:10.5061/dryad.t55gq	http://dx.doi.org/10.5061/dryad.t55gq	Predicted protein sequences	SPARC_CDS_protein_sequences.fasta.tar.gz	Dryad Digital Repository	doi:10.5061/dryad.t55gq	http://dx.doi.org/10.5061/dryad.t55gq
ERS044100	Generation of sequence data	Illumina HiSeq	Illumina	75	Assembly and annotation of sequence data	ERR069794	CNUD02000001-CNUD02000187	EMBL Nucleotide Sequence Database	PRJEB2632	http://www.ebi.ac.uk/ena/data/view/ERP000809	Generation of core genome alignment	SPARC.core_genes.aln.tar.gz	Dryad Digital Repository	doi:10.5061/dryad.t55gq	http://dx.doi.org/10.5061/dryad.t55gq	Generation of overall phylogeny	SPARC.core_genes.tree	Dryad Digital Repository	doi:10.5061/dryad.t55gq	http://dx.doi.org/10.5061/dryad.t55gq	Generation of reference draft assembly	SPARC_reference_sequences.tar.gz	Dryad Digital Repository	doi:10.5061/dryad.t55gq	http://dx.doi.org/10.5061/dryad.t55gq	Generation of whole genome alignments	SPARC.sequenceClusters.aln.tar.gz	Dryad Digital Repository	doi:10.5061/dryad.t55gq	http://dx.doi.org/10.5061/dryad.t55gq	Predicted protein coding sequences	SPARC_CDS_dna_sequences.fasta.tar.gz	Dryad Digital Repository	doi:10.5061/dryad.t55gq	http://dx.doi.org/10.5061/dryad.t55gq	Predicted protein sequences	SPARC_CDS_protein_sequences.fasta.tar.gz	Dryad Digital Repository	doi:10.5061/dryad.t55gq	http://dx.doi.org/10.5061/dryad.t55gq
ERS044102	Generation of sequence data	Illumina HiSeq	Illumina	75	Assembly and annotation of sequence data	ERR069796	CNUH02000001-CNUH02000160	EMBL Nucleotide Sequence Database	PRJEB2632	http://www.ebi.ac.uk/ena/data/view/ERP000809	Generation of core genome alignment	SPARC.core_genes.aln.tar.gz	Dryad Digital Repository	doi:10.5061/dryad.t55gq	http://dx.doi.org/10.5061/dryad.t55gq	Generation of overall phylogeny	SPARC.core_genes.tree	Dryad Digital Repository	doi:10.5061/dryad.t55gq	http://dx.doi.org/10.5061/dryad.t55gq	Generation of reference draft assembly	SPARC_reference_sequences.tar.gz	Dryad Digital Repository	doi:10.5061/dryad.t55gq	http://dx.doi.org/10.5061/dryad.t55gq	Generation of whole genome alignments	SPARC.sequenceClusters.aln.tar.gz	Dryad Digital Repository	doi:10.5061/dryad.t55gq	http://dx.doi.org/10.5061/dryad.t55gq	Predicted protein coding sequences	SPARC_CDS_dna_sequences.fasta.tar.gz	Dryad Digital Repository	doi:10.5061/dryad.t55gq	http://dx.doi.org/10.5061/dryad.t55gq	Predicted protein sequences	SPARC_CDS_protein_sequences.fasta.tar.gz	Dryad Digital Repository	doi:10.5061/dryad.t55gq	http://dx.doi.org/10.5061/dryad.t55gq
ERS044111	Generation of sequence data	Illumina HiSeq	Illumina	75	Assembly and annotation of sequence data	ERR069805	CIDV02000001-CIDV02000165	EMBL Nucleotide Sequence Database	PRJEB2632	http://www.ebi.ac.uk/ena/data/view/ERP000809	Generation of core genome alignment	SPARC.core_genes.aln.tar.gz	Dryad Digital Repository	doi:10.5061/dryad.t55gq	http://dx.doi.org/10.5061/dryad.t55gq	Generation of overall phylogeny	SPARC.core_genes.tree	Dryad Digital Repository	doi:10.5061/dryad.t55gq	http://dx.doi.org/10.5061/dryad.t55gq	Generation of reference draft assembly	SPARC_reference_sequences.tar.gz	Dryad Digital Repository	doi:10.5061/dryad.t55gq	http://dx.doi.org/10.5061/dryad.t55gq	Generation of whole genome alignments	SPARC.sequenceClusters.aln.tar.gz	Dryad Digital Repository	doi:10.5061/dryad.t55gq	http://dx.doi.org/10.5061/dryad.t55gq	Predicted protein coding sequences	SPARC_CDS_dna_sequences.fasta.tar.gz	Dryad Digital Repository	doi:10.5061/dryad.t55gq	http://dx.doi.org/10.5061/dryad.t55gq	Predicted protein sequences	SPARC_CDS_protein_sequences.fasta.tar.gz	Dryad Digital Repository	doi:10.5061/dryad.t55gq	http://dx.doi.org/10.5061/dryad.t55gq
ERS044123	Generation of sequence data	Illumina HiSeq	Illumina	75	Assembly and annotation of sequence data	ERR069817	CNUS02000001-CNUS02000152	EMBL Nucleotide Sequence Database	PRJEB2632	http://www.ebi.ac.uk/ena/data/view/ERP000809	Generation of core genome alignment	SPARC.core_genes.aln.tar.gz	Dryad Digital Repository	doi:10.5061/dryad.t55gq	http://dx.doi.org/10.5061/dryad.t55gq	Generation of overall phylogeny	SPARC.core_genes.tree	Dryad Digital Repository	doi:10.5061/dryad.t55gq	http://dx.doi.org/10.5061/dryad.t55gq	Generation of reference draft assembly	SPARC_reference_sequences.tar.gz	Dryad Digital Repository	doi:10.5061/dryad.t55gq	http://dx.doi.org/10.5061/dryad.t55gq	Generation of whole genome alignments	SPARC.sequenceClusters.aln.tar.gz	Dryad Digital Repository	doi:10.5061/dryad.t55gq	http://dx.doi.org/10.5061/dryad.t55gq	Predicted protein coding sequences	SPARC_CDS_dna_sequences.fasta.tar.gz	Dryad Digital Repository	doi:10.5061/dryad.t55gq	http://dx.doi.org/10.5061/dryad.t55gq	Predicted protein sequences	SPARC_CDS_protein_sequences.fasta.tar.gz	Dryad Digital Repository	doi:10.5061/dryad.t55gq	http://dx.doi.org/10.5061/dryad.t55gq
ERS044137	Generation of sequence data	Illumina HiSeq	Illumina	75	Assembly and annotation of sequence data	ERR069831	CNVH02000001-CNVH02000146	EMBL Nucleotide Sequence Database	PRJEB2632	http://www.ebi.ac.uk/ena/data/view/ERP000809	Generation of core genome alignment	SPARC.core_genes.aln.tar.gz	Dryad Digital Repository	doi:10.5061/dryad.t55gq	http://dx.doi.org/10.5061/dryad.t55gq	Generation of overall phylogeny	SPARC.core_genes.tree	Dryad Digital Repository	doi:10.5061/dryad.t55gq	http://dx.doi.org/10.5061/dryad.t55gq	Generation of reference draft assembly	SPARC_reference_sequences.tar.gz	Dryad Digital Repository	doi:10.5061/dryad.t55gq	http://dx.doi.org/10.5061/dryad.t55gq	Generation of whole genome alignments	SPARC.sequenceClusters.aln.tar.gz	Dryad Digital Repository	doi:10.5061/dryad.t55gq	http://dx.doi.org/10.5061/dryad.t55gq	Predicted protein coding sequences	SPARC_CDS_dna_sequences.fasta.tar.gz	Dryad Digital Repository	doi:10.5061/dryad.t55gq	http://dx.doi.org/10.5061/dryad.t55gq	Predicted protein sequences	SPARC_CDS_protein_sequences.fasta.tar.gz	Dryad Digital Repository	doi:10.5061/dryad.t55gq	http://dx.doi.org/10.5061/dryad.t55gq
ERS069916	Generation of sequence data	Illumina HiSeq	Illumina	100	Assembly and annotation of sequence data	ERR129025	COAK02000001-COAK02000239	EMBL Nucleotide Sequence Database	PRJEB2632	http://www.ebi.ac.uk/ena/data/view/ERP000809	Generation of core genome alignment	SPARC.core_genes.aln.tar.gz	Dryad Digital Repository	doi:10.5061/dryad.t55gq	http://dx.doi.org/10.5061/dryad.t55gq	Generation of overall phylogeny	SPARC.core_genes.tree	Dryad Digital Repository	doi:10.5061/dryad.t55gq	http://dx.doi.org/10.5061/dryad.t55gq	Generation of reference draft assembly	SPARC_reference_sequences.tar.gz	Dryad Digital Repository	doi:10.5061/dryad.t55gq	http://dx.doi.org/10.5061/dryad.t55gq	Generation of whole genome alignments	SPARC.sequenceClusters.aln.tar.gz	Dryad Digital Repository	doi:10.5061/dryad.t55gq	http://dx.doi.org/10.5061/dryad.t55gq	Predicted protein coding sequences	SPARC_CDS_dna_sequences.fasta.tar.gz	Dryad Digital Repository	doi:10.5061/dryad.t55gq	http://dx.doi.org/10.5061/dryad.t55gq	Predicted protein sequences	SPARC_CDS_protein_sequences.fasta.tar.gz	Dryad Digital Repository	doi:10.5061/dryad.t55gq	http://dx.doi.org/10.5061/dryad.t55gq
ERS069950	Generation of sequence data	Illumina HiSeq	Illumina	100	Assembly and annotation of sequence data	ERR129059	COBC02000001-COBC02000146	EMBL Nucleotide Sequence Database	PRJEB2632	http://www.ebi.ac.uk/ena/data/view/ERP000809	Generation of core genome alignment	SPARC.core_genes.aln.tar.gz	Dryad Digital Repository	doi:10.5061/dryad.t55gq	http://dx.doi.org/10.5061/dryad.t55gq	Generation of overall phylogeny	SPARC.core_genes.tree	Dryad Digital Repository	doi:10.5061/dryad.t55gq	http://dx.doi.org/10.5061/dryad.t55gq	Generation of reference draft assembly	SPARC_reference_sequences.tar.gz	Dryad Digital Repository	doi:10.5061/dryad.t55gq	http://dx.doi.org/10.5061/dryad.t55gq	Generation of whole genome alignments	SPARC.sequenceClusters.aln.tar.gz	Dryad Digital Repository	doi:10.5061/dryad.t55gq	http://dx.doi.org/10.5061/dryad.t55gq	Predicted protein coding sequences	SPARC_CDS_dna_sequences.fasta.tar.gz	Dryad Digital Repository	doi:10.5061/dryad.t55gq	http://dx.doi.org/10.5061/dryad.t55gq	Predicted protein sequences	SPARC_CDS_protein_sequences.fasta.tar.gz	Dryad Digital Repository	doi:10.5061/dryad.t55gq	http://dx.doi.org/10.5061/dryad.t55gq
ERS069954	Generation of sequence data	Illumina HiSeq	Illumina	100	Assembly and annotation of sequence data	ERR129063	CHXL02000001-CHXL02000154	EMBL Nucleotide Sequence Database	PRJEB2632	http://www.ebi.ac.uk/ena/data/view/ERP000809	Generation of core genome alignment	SPARC.core_genes.aln.tar.gz	Dryad Digital Repository	doi:10.5061/dryad.t55gq	http://dx.doi.org/10.5061/dryad.t55gq	Generation of overall phylogeny	SPARC.core_genes.tree	Dryad Digital Repository	doi:10.5061/dryad.t55gq	http://dx.doi.org/10.5061/dryad.t55gq	Generation of reference draft assembly	SPARC_reference_sequences.tar.gz	Dryad Digital Repository	doi:10.5061/dryad.t55gq	http://dx.doi.org/10.5061/dryad.t55gq	Generation of whole genome alignments	SPARC.sequenceClusters.aln.tar.gz	Dryad Digital Repository	doi:10.5061/dryad.t55gq	http://dx.doi.org/10.5061/dryad.t55gq	Predicted protein coding sequences	SPARC_CDS_dna_sequences.fasta.tar.gz	Dryad Digital Repository	doi:10.5061/dryad.t55gq	http://dx.doi.org/10.5061/dryad.t55gq	Predicted protein sequences	SPARC_CDS_protein_sequences.fasta.tar.gz	Dryad Digital Repository	doi:10.5061/dryad.t55gq	http://dx.doi.org/10.5061/dryad.t55gq
ERS069963	Generation of sequence data	Illumina HiSeq	Illumina	100	Assembly and annotation of sequence data	ERR129072	COBL02000001-COBL02000121	EMBL Nucleotide Sequence Database	PRJEB2632	http://www.ebi.ac.uk/ena/data/view/ERP000809	Generation of core genome alignment	SPARC.core_genes.aln.tar.gz	Dryad Digital Repository	doi:10.5061/dryad.t55gq	http://dx.doi.org/10.5061/dryad.t55gq	Generation of overall phylogeny	SPARC.core_genes.tree	Dryad Digital Repository	doi:10.5061/dryad.t55gq	http://dx.doi.org/10.5061/dryad.t55gq	Generation of reference draft assembly	SPARC_reference_sequences.tar.gz	Dryad Digital Repository	doi:10.5061/dryad.t55gq	http://dx.doi.org/10.5061/dryad.t55gq	Generation of whole genome alignments	SPARC.sequenceClusters.aln.tar.gz	Dryad Digital Repository	doi:10.5061/dryad.t55gq	http://dx.doi.org/10.5061/dryad.t55gq	Predicted protein coding sequences	SPARC_CDS_dna_sequences.fasta.tar.gz	Dryad Digital Repository	doi:10.5061/dryad.t55gq	http://dx.doi.org/10.5061/dryad.t55gq	Predicted protein sequences	SPARC_CDS_protein_sequences.fasta.tar.gz	Dryad Digital Repository	doi:10.5061/dryad.t55gq	http://dx.doi.org/10.5061/dryad.t55gq
ERS069999	Generation of sequence data	Illumina HiSeq	Illumina	100	Assembly and annotation of sequence data	ERR129108	CFKC02000001-CFKC02000173	EMBL Nucleotide Sequence Database	PRJEB2632	http://www.ebi.ac.uk/ena/data/view/ERP000809	Generation of core genome alignment	SPARC.core_genes.aln.tar.gz	Dryad Digital Repository	doi:10.5061/dryad.t55gq	http://dx.doi.org/10.5061/dryad.t55gq	Generation of overall phylogeny	SPARC.core_genes.tree	Dryad Digital Repository	doi:10.5061/dryad.t55gq	http://dx.doi.org/10.5061/dryad.t55gq	Generation of reference draft assembly	SPARC_reference_sequences.tar.gz	Dryad Digital Repository	doi:10.5061/dryad.t55gq	http://dx.doi.org/10.5061/dryad.t55gq	Generation of whole genome alignments	SPARC.sequenceClusters.aln.tar.gz	Dryad Digital Repository	doi:10.5061/dryad.t55gq	http://dx.doi.org/10.5061/dryad.t55gq	Predicted protein coding sequences	SPARC_CDS_dna_sequences.fasta.tar.gz	Dryad Digital Repository	doi:10.5061/dryad.t55gq	http://dx.doi.org/10.5061/dryad.t55gq	Predicted protein sequences	SPARC_CDS_protein_sequences.fasta.tar.gz	Dryad Digital Repository	doi:10.5061/dryad.t55gq	http://dx.doi.org/10.5061/dryad.t55gq
ERS070003	Generation of sequence data	Illumina HiSeq	Illumina	100	Assembly and annotation of sequence data	ERR129112	COCW02000001-COCW02000152	EMBL Nucleotide Sequence Database	PRJEB2632	http://www.ebi.ac.uk/ena/data/view/ERP000809	Generation of core genome alignment	SPARC.core_genes.aln.tar.gz	Dryad Digital Repository	doi:10.5061/dryad.t55gq	http://dx.doi.org/10.5061/dryad.t55gq	Generation of overall phylogeny	SPARC.core_genes.tree	Dryad Digital Repository	doi:10.5061/dryad.t55gq	http://dx.doi.org/10.5061/dryad.t55gq	Generation of reference draft assembly	SPARC_reference_sequences.tar.gz	Dryad Digital Repository	doi:10.5061/dryad.t55gq	http://dx.doi.org/10.5061/dryad.t55gq	Generation of whole genome alignments	SPARC.sequenceClusters.aln.tar.gz	Dryad Digital Repository	doi:10.5061/dryad.t55gq	http://dx.doi.org/10.5061/dryad.t55gq	Predicted protein coding sequences	SPARC_CDS_dna_sequences.fasta.tar.gz	Dryad Digital Repository	doi:10.5061/dryad.t55gq	http://dx.doi.org/10.5061/dryad.t55gq	Predicted protein sequences	SPARC_CDS_protein_sequences.fasta.tar.gz	Dryad Digital Repository	doi:10.5061/dryad.t55gq	http://dx.doi.org/10.5061/dryad.t55gq
ERS070009	Generation of sequence data	Illumina HiSeq	Illumina	100	Assembly and annotation of sequence data	ERR129118	CODA02000001-CODA02000164	EMBL Nucleotide Sequence Database	PRJEB2632	http://www.ebi.ac.uk/ena/data/view/ERP000809	Generation of core genome alignment	SPARC.core_genes.aln.tar.gz	Dryad Digital Repository	doi:10.5061/dryad.t55gq	http://dx.doi.org/10.5061/dryad.t55gq	Generation of overall phylogeny	SPARC.core_genes.tree	Dryad Digital Repository	doi:10.5061/dryad.t55gq	http://dx.doi.org/10.5061/dryad.t55gq	Generation of reference draft assembly	SPARC_reference_sequences.tar.gz	Dryad Digital Repository	doi:10.5061/dryad.t55gq	http://dx.doi.org/10.5061/dryad.t55gq	Generation of whole genome alignments	SPARC.sequenceClusters.aln.tar.gz	Dryad Digital Repository	doi:10.5061/dryad.t55gq	http://dx.doi.org/10.5061/dryad.t55gq	Predicted protein coding sequences	SPARC_CDS_dna_sequences.fasta.tar.gz	Dryad Digital Repository	doi:10.5061/dryad.t55gq	http://dx.doi.org/10.5061/dryad.t55gq	Predicted protein sequences	SPARC_CDS_protein_sequences.fasta.tar.gz	Dryad Digital Repository	doi:10.5061/dryad.t55gq	http://dx.doi.org/10.5061/dryad.t55gq
ERS070011	Generation of sequence data	Illumina HiSeq	Illumina	100	Assembly and annotation of sequence data	ERR129120	CODE02000001-CODE02000196	EMBL Nucleotide Sequence Database	PRJEB2632	http://www.ebi.ac.uk/ena/data/view/ERP000809	Generation of core genome alignment	SPARC.core_genes.aln.tar.gz	Dryad Digital Repository	doi:10.5061/dryad.t55gq	http://dx.doi.org/10.5061/dryad.t55gq	Generation of overall phylogeny	SPARC.core_genes.tree	Dryad Digital Repository	doi:10.5061/dryad.t55gq	http://dx.doi.org/10.5061/dryad.t55gq	Generation of reference draft assembly	SPARC_reference_sequences.tar.gz	Dryad Digital Repository	doi:10.5061/dryad.t55gq	http://dx.doi.org/10.5061/dryad.t55gq	Generation of whole genome alignments	SPARC.sequenceClusters.aln.tar.gz	Dryad Digital Repository	doi:10.5061/dryad.t55gq	http://dx.doi.org/10.5061/dryad.t55gq	Predicted protein coding sequences	SPARC_CDS_dna_sequences.fasta.tar.gz	Dryad Digital Repository	doi:10.5061/dryad.t55gq	http://dx.doi.org/10.5061/dryad.t55gq	Predicted protein sequences	SPARC_CDS_protein_sequences.fasta.tar.gz	Dryad Digital Repository	doi:10.5061/dryad.t55gq	http://dx.doi.org/10.5061/dryad.t55gq
ERS070014	Generation of sequence data	Illumina HiSeq	Illumina	100	Assembly and annotation of sequence data	ERR129123	CODU02000001-CODU02000166	EMBL Nucleotide Sequence Database	PRJEB2632	http://www.ebi.ac.uk/ena/data/view/ERP000809	Generation of core genome alignment	SPARC.core_genes.aln.tar.gz	Dryad Digital Repository	doi:10.5061/dryad.t55gq	http://dx.doi.org/10.5061/dryad.t55gq	Generation of overall phylogeny	SPARC.core_genes.tree	Dryad Digital Repository	doi:10.5061/dryad.t55gq	http://dx.doi.org/10.5061/dryad.t55gq	Generation of reference draft assembly	SPARC_reference_sequences.tar.gz	Dryad Digital Repository	doi:10.5061/dryad.t55gq	http://dx.doi.org/10.5061/dryad.t55gq	Generation of whole genome alignments	SPARC.sequenceClusters.aln.tar.gz	Dryad Digital Repository	doi:10.5061/dryad.t55gq	http://dx.doi.org/10.5061/dryad.t55gq	Predicted protein coding sequences	SPARC_CDS_dna_sequences.fasta.tar.gz	Dryad Digital Repository	doi:10.5061/dryad.t55gq	http://dx.doi.org/10.5061/dryad.t55gq	Predicted protein sequences	SPARC_CDS_protein_sequences.fasta.tar.gz	Dryad Digital Repository	doi:10.5061/dryad.t55gq	http://dx.doi.org/10.5061/dryad.t55gq
ERS070031	Generation of sequence data	Illumina HiSeq	Illumina	100	Assembly and annotation of sequence data	ERR129140	CFIW02000001-CFIW02000168	EMBL Nucleotide Sequence Database	PRJEB2632	http://www.ebi.ac.uk/ena/data/view/ERP000809	Generation of core genome alignment	SPARC.core_genes.aln.tar.gz	Dryad Digital Repository	doi:10.5061/dryad.t55gq	http://dx.doi.org/10.5061/dryad.t55gq	Generation of overall phylogeny	SPARC.core_genes.tree	Dryad Digital Repository	doi:10.5061/dryad.t55gq	http://dx.doi.org/10.5061/dryad.t55gq	Generation of reference draft assembly	SPARC_reference_sequences.tar.gz	Dryad Digital Repository	doi:10.5061/dryad.t55gq	http://dx.doi.org/10.5061/dryad.t55gq	Generation of whole genome alignments	SPARC.sequenceClusters.aln.tar.gz	Dryad Digital Repository	doi:10.5061/dryad.t55gq	http://dx.doi.org/10.5061/dryad.t55gq	Predicted protein coding sequences	SPARC_CDS_dna_sequences.fasta.tar.gz	Dryad Digital Repository	doi:10.5061/dryad.t55gq	http://dx.doi.org/10.5061/dryad.t55gq	Predicted protein sequences	SPARC_CDS_protein_sequences.fasta.tar.gz	Dryad Digital Repository	doi:10.5061/dryad.t55gq	http://dx.doi.org/10.5061/dryad.t55gq
ERS070033	Generation of sequence data	Illumina HiSeq	Illumina	100	Assembly and annotation of sequence data	ERR129142	CODK02000001-CODK02000195	EMBL Nucleotide Sequence Database	PRJEB2632	http://www.ebi.ac.uk/ena/data/view/ERP000809	Generation of core genome alignment	SPARC.core_genes.aln.tar.gz	Dryad Digital Repository	doi:10.5061/dryad.t55gq	http://dx.doi.org/10.5061/dryad.t55gq	Generation of overall phylogeny	SPARC.core_genes.tree	Dryad Digital Repository	doi:10.5061/dryad.t55gq	http://dx.doi.org/10.5061/dryad.t55gq	Generation of reference draft assembly	SPARC_reference_sequences.tar.gz	Dryad Digital Repository	doi:10.5061/dryad.t55gq	http://dx.doi.org/10.5061/dryad.t55gq	Generation of whole genome alignments	SPARC.sequenceClusters.aln.tar.gz	Dryad Digital Repository	doi:10.5061/dryad.t55gq	http://dx.doi.org/10.5061/dryad.t55gq	Predicted protein coding sequences	SPARC_CDS_dna_sequences.fasta.tar.gz	Dryad Digital Repository	doi:10.5061/dryad.t55gq	http://dx.doi.org/10.5061/dryad.t55gq	Predicted protein sequences	SPARC_CDS_protein_sequences.fasta.tar.gz	Dryad Digital Repository	doi:10.5061/dryad.t55gq	http://dx.doi.org/10.5061/dryad.t55gq
ERS070044	Generation of sequence data	Illumina HiSeq	Illumina	100	Assembly and annotation of sequence data	ERR129153	CODS02000001-CODS02000150	EMBL Nucleotide Sequence Database	PRJEB2632	http://www.ebi.ac.uk/ena/data/view/ERP000809	Generation of core genome alignment	SPARC.core_genes.aln.tar.gz	Dryad Digital Repository	doi:10.5061/dryad.t55gq	http://dx.doi.org/10.5061/dryad.t55gq	Generation of overall phylogeny	SPARC.core_genes.tree	Dryad Digital Repository	doi:10.5061/dryad.t55gq	http://dx.doi.org/10.5061/dryad.t55gq	Generation of reference draft assembly	SPARC_reference_sequences.tar.gz	Dryad Digital Repository	doi:10.5061/dryad.t55gq	http://dx.doi.org/10.5061/dryad.t55gq	Generation of whole genome alignments	SPARC.sequenceClusters.aln.tar.gz	Dryad Digital Repository	doi:10.5061/dryad.t55gq	http://dx.doi.org/10.5061/dryad.t55gq	Predicted protein coding sequences	SPARC_CDS_dna_sequences.fasta.tar.gz	Dryad Digital Repository	doi:10.5061/dryad.t55gq	http://dx.doi.org/10.5061/dryad.t55gq	Predicted protein sequences	SPARC_CDS_protein_sequences.fasta.tar.gz	Dryad Digital Repository	doi:10.5061/dryad.t55gq	http://dx.doi.org/10.5061/dryad.t55gq
ERS070051	Generation of sequence data	Illumina HiSeq	Illumina	100	Assembly and annotation of sequence data	ERR129160	COED02000001-COED02000149	EMBL Nucleotide Sequence Database	PRJEB2632	http://www.ebi.ac.uk/ena/data/view/ERP000809	Generation of core genome alignment	SPARC.core_genes.aln.tar.gz	Dryad Digital Repository	doi:10.5061/dryad.t55gq	http://dx.doi.org/10.5061/dryad.t55gq	Generation of overall phylogeny	SPARC.core_genes.tree	Dryad Digital Repository	doi:10.5061/dryad.t55gq	http://dx.doi.org/10.5061/dryad.t55gq	Generation of reference draft assembly	SPARC_reference_sequences.tar.gz	Dryad Digital Repository	doi:10.5061/dryad.t55gq	http://dx.doi.org/10.5061/dryad.t55gq	Generation of whole genome alignments	SPARC.sequenceClusters.aln.tar.gz	Dryad Digital Repository	doi:10.5061/dryad.t55gq	http://dx.doi.org/10.5061/dryad.t55gq	Predicted protein coding sequences	SPARC_CDS_dna_sequences.fasta.tar.gz	Dryad Digital Repository	doi:10.5061/dryad.t55gq	http://dx.doi.org/10.5061/dryad.t55gq	Predicted protein sequences	SPARC_CDS_protein_sequences.fasta.tar.gz	Dryad Digital Repository	doi:10.5061/dryad.t55gq	http://dx.doi.org/10.5061/dryad.t55gq
ERS070061	Generation of sequence data	Illumina HiSeq	Illumina	100	Assembly and annotation of sequence data	ERR129170	CFIF02000001-CFIF02000135	EMBL Nucleotide Sequence Database	PRJEB2632	http://www.ebi.ac.uk/ena/data/view/ERP000809	Generation of core genome alignment	SPARC.core_genes.aln.tar.gz	Dryad Digital Repository	doi:10.5061/dryad.t55gq	http://dx.doi.org/10.5061/dryad.t55gq	Generation of overall phylogeny	SPARC.core_genes.tree	Dryad Digital Repository	doi:10.5061/dryad.t55gq	http://dx.doi.org/10.5061/dryad.t55gq	Generation of reference draft assembly	SPARC_reference_sequences.tar.gz	Dryad Digital Repository	doi:10.5061/dryad.t55gq	http://dx.doi.org/10.5061/dryad.t55gq	Generation of whole genome alignments	SPARC.sequenceClusters.aln.tar.gz	Dryad Digital Repository	doi:10.5061/dryad.t55gq	http://dx.doi.org/10.5061/dryad.t55gq	Predicted protein coding sequences	SPARC_CDS_dna_sequences.fasta.tar.gz	Dryad Digital Repository	doi:10.5061/dryad.t55gq	http://dx.doi.org/10.5061/dryad.t55gq	Predicted protein sequences	SPARC_CDS_protein_sequences.fasta.tar.gz	Dryad Digital Repository	doi:10.5061/dryad.t55gq	http://dx.doi.org/10.5061/dryad.t55gq
ERS070074	Generation of sequence data	Illumina HiSeq	Illumina	100	Assembly and annotation of sequence data	ERR129183	COEW02000001-COEW02000144	EMBL Nucleotide Sequence Database	PRJEB2632	http://www.ebi.ac.uk/ena/data/view/ERP000809	Generation of core genome alignment	SPARC.core_genes.aln.tar.gz	Dryad Digital Repository	doi:10.5061/dryad.t55gq	http://dx.doi.org/10.5061/dryad.t55gq	Generation of overall phylogeny	SPARC.core_genes.tree	Dryad Digital Repository	doi:10.5061/dryad.t55gq	http://dx.doi.org/10.5061/dryad.t55gq	Generation of reference draft assembly	SPARC_reference_sequences.tar.gz	Dryad Digital Repository	doi:10.5061/dryad.t55gq	http://dx.doi.org/10.5061/dryad.t55gq	Generation of whole genome alignments	SPARC.sequenceClusters.aln.tar.gz	Dryad Digital Repository	doi:10.5061/dryad.t55gq	http://dx.doi.org/10.5061/dryad.t55gq	Predicted protein coding sequences	SPARC_CDS_dna_sequences.fasta.tar.gz	Dryad Digital Repository	doi:10.5061/dryad.t55gq	http://dx.doi.org/10.5061/dryad.t55gq	Predicted protein sequences	SPARC_CDS_protein_sequences.fasta.tar.gz	Dryad Digital Repository	doi:10.5061/dryad.t55gq	http://dx.doi.org/10.5061/dryad.t55gq
ERS070088	Generation of sequence data	Illumina HiSeq	Illumina	100	Assembly and annotation of sequence data	ERR129197	COFJ02000001-COFJ02000198	EMBL Nucleotide Sequence Database	PRJEB2632	http://www.ebi.ac.uk/ena/data/view/ERP000809	Generation of core genome alignment	SPARC.core_genes.aln.tar.gz	Dryad Digital Repository	doi:10.5061/dryad.t55gq	http://dx.doi.org/10.5061/dryad.t55gq	Generation of overall phylogeny	SPARC.core_genes.tree	Dryad Digital Repository	doi:10.5061/dryad.t55gq	http://dx.doi.org/10.5061/dryad.t55gq	Generation of reference draft assembly	SPARC_reference_sequences.tar.gz	Dryad Digital Repository	doi:10.5061/dryad.t55gq	http://dx.doi.org/10.5061/dryad.t55gq	Generation of whole genome alignments	SPARC.sequenceClusters.aln.tar.gz	Dryad Digital Repository	doi:10.5061/dryad.t55gq	http://dx.doi.org/10.5061/dryad.t55gq	Predicted protein coding sequences	SPARC_CDS_dna_sequences.fasta.tar.gz	Dryad Digital Repository	doi:10.5061/dryad.t55gq	http://dx.doi.org/10.5061/dryad.t55gq	Predicted protein sequences	SPARC_CDS_protein_sequences.fasta.tar.gz	Dryad Digital Repository	doi:10.5061/dryad.t55gq	http://dx.doi.org/10.5061/dryad.t55gq
ERS070100	Generation of sequence data	Illumina HiSeq	Illumina	100	Assembly and annotation of sequence data	ERR129209	CHXI02000001-CHXI02000144	EMBL Nucleotide Sequence Database	PRJEB2632	http://www.ebi.ac.uk/ena/data/view/ERP000809	Generation of core genome alignment	SPARC.core_genes.aln.tar.gz	Dryad Digital Repository	doi:10.5061/dryad.t55gq	http://dx.doi.org/10.5061/dryad.t55gq	Generation of overall phylogeny	SPARC.core_genes.tree	Dryad Digital Repository	doi:10.5061/dryad.t55gq	http://dx.doi.org/10.5061/dryad.t55gq	Generation of reference draft assembly	SPARC_reference_sequences.tar.gz	Dryad Digital Repository	doi:10.5061/dryad.t55gq	http://dx.doi.org/10.5061/dryad.t55gq	Generation of whole genome alignments	SPARC.sequenceClusters.aln.tar.gz	Dryad Digital Repository	doi:10.5061/dryad.t55gq	http://dx.doi.org/10.5061/dryad.t55gq	Predicted protein coding sequences	SPARC_CDS_dna_sequences.fasta.tar.gz	Dryad Digital Repository	doi:10.5061/dryad.t55gq	http://dx.doi.org/10.5061/dryad.t55gq	Predicted protein sequences	SPARC_CDS_protein_sequences.fasta.tar.gz	Dryad Digital Repository	doi:10.5061/dryad.t55gq	http://dx.doi.org/10.5061/dryad.t55gq
ERS070125	Generation of sequence data	Illumina HiSeq	Illumina	100	Assembly and annotation of sequence data	ERR124234	CNXW02000001-CNXW02000168	EMBL Nucleotide Sequence Database	PRJEB2632	http://www.ebi.ac.uk/ena/data/view/ERP000809	Generation of core genome alignment	SPARC.core_genes.aln.tar.gz	Dryad Digital Repository	doi:10.5061/dryad.t55gq	http://dx.doi.org/10.5061/dryad.t55gq	Generation of overall phylogeny	SPARC.core_genes.tree	Dryad Digital Repository	doi:10.5061/dryad.t55gq	http://dx.doi.org/10.5061/dryad.t55gq	Generation of reference draft assembly	SPARC_reference_sequences.tar.gz	Dryad Digital Repository	doi:10.5061/dryad.t55gq	http://dx.doi.org/10.5061/dryad.t55gq	Generation of whole genome alignments	SPARC.sequenceClusters.aln.tar.gz	Dryad Digital Repository	doi:10.5061/dryad.t55gq	http://dx.doi.org/10.5061/dryad.t55gq	Predicted protein coding sequences	SPARC_CDS_dna_sequences.fasta.tar.gz	Dryad Digital Repository	doi:10.5061/dryad.t55gq	http://dx.doi.org/10.5061/dryad.t55gq	Predicted protein sequences	SPARC_CDS_protein_sequences.fasta.tar.gz	Dryad Digital Repository	doi:10.5061/dryad.t55gq	http://dx.doi.org/10.5061/dryad.t55gq
ERS070160	Generation of sequence data	Illumina HiSeq	Illumina	100	Assembly and annotation of sequence data	ERR124269	CNZC02000001-CNZC02000221	EMBL Nucleotide Sequence Database	PRJEB2632	http://www.ebi.ac.uk/ena/data/view/ERP000809	Generation of core genome alignment	SPARC.core_genes.aln.tar.gz	Dryad Digital Repository	doi:10.5061/dryad.t55gq	http://dx.doi.org/10.5061/dryad.t55gq	Generation of overall phylogeny	SPARC.core_genes.tree	Dryad Digital Repository	doi:10.5061/dryad.t55gq	http://dx.doi.org/10.5061/dryad.t55gq	Generation of reference draft assembly	SPARC_reference_sequences.tar.gz	Dryad Digital Repository	doi:10.5061/dryad.t55gq	http://dx.doi.org/10.5061/dryad.t55gq	Generation of whole genome alignments	SPARC.sequenceClusters.aln.tar.gz	Dryad Digital Repository	doi:10.5061/dryad.t55gq	http://dx.doi.org/10.5061/dryad.t55gq	Predicted protein coding sequences	SPARC_CDS_dna_sequences.fasta.tar.gz	Dryad Digital Repository	doi:10.5061/dryad.t55gq	http://dx.doi.org/10.5061/dryad.t55gq	Predicted protein sequences	SPARC_CDS_protein_sequences.fasta.tar.gz	Dryad Digital Repository	doi:10.5061/dryad.t55gq	http://dx.doi.org/10.5061/dryad.t55gq
ERS070161	Generation of sequence data	Illumina HiSeq	Illumina	100	Assembly and annotation of sequence data	ERR124270	CNZB02000001-CNZB02000184	EMBL Nucleotide Sequence Database	PRJEB2632	http://www.ebi.ac.uk/ena/data/view/ERP000809	Generation of core genome alignment	SPARC.core_genes.aln.tar.gz	Dryad Digital Repository	doi:10.5061/dryad.t55gq	http://dx.doi.org/10.5061/dryad.t55gq	Generation of overall phylogeny	SPARC.core_genes.tree	Dryad Digital Repository	doi:10.5061/dryad.t55gq	http://dx.doi.org/10.5061/dryad.t55gq	Generation of reference draft assembly	SPARC_reference_sequences.tar.gz	Dryad Digital Repository	doi:10.5061/dryad.t55gq	http://dx.doi.org/10.5061/dryad.t55gq	Generation of whole genome alignments	SPARC.sequenceClusters.aln.tar.gz	Dryad Digital Repository	doi:10.5061/dryad.t55gq	http://dx.doi.org/10.5061/dryad.t55gq	Predicted protein coding sequences	SPARC_CDS_dna_sequences.fasta.tar.gz	Dryad Digital Repository	doi:10.5061/dryad.t55gq	http://dx.doi.org/10.5061/dryad.t55gq	Predicted protein sequences	SPARC_CDS_protein_sequences.fasta.tar.gz	Dryad Digital Repository	doi:10.5061/dryad.t55gq	http://dx.doi.org/10.5061/dryad.t55gq
ERS070171	Generation of sequence data	Illumina HiSeq	Illumina	100	Assembly and annotation of sequence data	ERR124280	CNZG02000001-CNZG02000171	EMBL Nucleotide Sequence Database	PRJEB2632	http://www.ebi.ac.uk/ena/data/view/ERP000809	Generation of core genome alignment	SPARC.core_genes.aln.tar.gz	Dryad Digital Repository	doi:10.5061/dryad.t55gq	http://dx.doi.org/10.5061/dryad.t55gq	Generation of overall phylogeny	SPARC.core_genes.tree	Dryad Digital Repository	doi:10.5061/dryad.t55gq	http://dx.doi.org/10.5061/dryad.t55gq	Generation of reference draft assembly	SPARC_reference_sequences.tar.gz	Dryad Digital Repository	doi:10.5061/dryad.t55gq	http://dx.doi.org/10.5061/dryad.t55gq	Generation of whole genome alignments	SPARC.sequenceClusters.aln.tar.gz	Dryad Digital Repository	doi:10.5061/dryad.t55gq	http://dx.doi.org/10.5061/dryad.t55gq	Predicted protein coding sequences	SPARC_CDS_dna_sequences.fasta.tar.gz	Dryad Digital Repository	doi:10.5061/dryad.t55gq	http://dx.doi.org/10.5061/dryad.t55gq	Predicted protein sequences	SPARC_CDS_protein_sequences.fasta.tar.gz	Dryad Digital Repository	doi:10.5061/dryad.t55gq	http://dx.doi.org/10.5061/dryad.t55gq
ERS070172	Generation of sequence data	Illumina HiSeq	Illumina	100	Assembly and annotation of sequence data	ERR124281	CNZH02000001-CNZH02000180	EMBL Nucleotide Sequence Database	PRJEB2632	http://www.ebi.ac.uk/ena/data/view/ERP000809	Generation of core genome alignment	SPARC.core_genes.aln.tar.gz	Dryad Digital Repository	doi:10.5061/dryad.t55gq	http://dx.doi.org/10.5061/dryad.t55gq	Generation of overall phylogeny	SPARC.core_genes.tree	Dryad Digital Repository	doi:10.5061/dryad.t55gq	http://dx.doi.org/10.5061/dryad.t55gq	Generation of reference draft assembly	SPARC_reference_sequences.tar.gz	Dryad Digital Repository	doi:10.5061/dryad.t55gq	http://dx.doi.org/10.5061/dryad.t55gq	Generation of whole genome alignments	SPARC.sequenceClusters.aln.tar.gz	Dryad Digital Repository	doi:10.5061/dryad.t55gq	http://dx.doi.org/10.5061/dryad.t55gq	Predicted protein coding sequences	SPARC_CDS_dna_sequences.fasta.tar.gz	Dryad Digital Repository	doi:10.5061/dryad.t55gq	http://dx.doi.org/10.5061/dryad.t55gq	Predicted protein sequences	SPARC_CDS_protein_sequences.fasta.tar.gz	Dryad Digital Repository	doi:10.5061/dryad.t55gq	http://dx.doi.org/10.5061/dryad.t55gq
ERS070175	Generation of sequence data	Illumina HiSeq	Illumina	100	Assembly and annotation of sequence data	ERR124284	CNZK02000001-CNZK02000172	EMBL Nucleotide Sequence Database	PRJEB2632	http://www.ebi.ac.uk/ena/data/view/ERP000809	Generation of core genome alignment	SPARC.core_genes.aln.tar.gz	Dryad Digital Repository	doi:10.5061/dryad.t55gq	http://dx.doi.org/10.5061/dryad.t55gq	Generation of overall phylogeny	SPARC.core_genes.tree	Dryad Digital Repository	doi:10.5061/dryad.t55gq	http://dx.doi.org/10.5061/dryad.t55gq	Generation of reference draft assembly	SPARC_reference_sequences.tar.gz	Dryad Digital Repository	doi:10.5061/dryad.t55gq	http://dx.doi.org/10.5061/dryad.t55gq	Generation of whole genome alignments	SPARC.sequenceClusters.aln.tar.gz	Dryad Digital Repository	doi:10.5061/dryad.t55gq	http://dx.doi.org/10.5061/dryad.t55gq	Predicted protein coding sequences	SPARC_CDS_dna_sequences.fasta.tar.gz	Dryad Digital Repository	doi:10.5061/dryad.t55gq	http://dx.doi.org/10.5061/dryad.t55gq	Predicted protein sequences	SPARC_CDS_protein_sequences.fasta.tar.gz	Dryad Digital Repository	doi:10.5061/dryad.t55gq	http://dx.doi.org/10.5061/dryad.t55gq
ERS070186	Generation of sequence data	Illumina HiSeq	Illumina	100	Assembly and annotation of sequence data	ERR124295	CFLR02000001-CFLR02000173	EMBL Nucleotide Sequence Database	PRJEB2632	http://www.ebi.ac.uk/ena/data/view/ERP000809	Generation of core genome alignment	SPARC.core_genes.aln.tar.gz	Dryad Digital Repository	doi:10.5061/dryad.t55gq	http://dx.doi.org/10.5061/dryad.t55gq	Generation of overall phylogeny	SPARC.core_genes.tree	Dryad Digital Repository	doi:10.5061/dryad.t55gq	http://dx.doi.org/10.5061/dryad.t55gq	Generation of reference draft assembly	SPARC_reference_sequences.tar.gz	Dryad Digital Repository	doi:10.5061/dryad.t55gq	http://dx.doi.org/10.5061/dryad.t55gq	Generation of whole genome alignments	SPARC.sequenceClusters.aln.tar.gz	Dryad Digital Repository	doi:10.5061/dryad.t55gq	http://dx.doi.org/10.5061/dryad.t55gq	Predicted protein coding sequences	SPARC_CDS_dna_sequences.fasta.tar.gz	Dryad Digital Repository	doi:10.5061/dryad.t55gq	http://dx.doi.org/10.5061/dryad.t55gq	Predicted protein sequences	SPARC_CDS_protein_sequences.fasta.tar.gz	Dryad Digital Repository	doi:10.5061/dryad.t55gq	http://dx.doi.org/10.5061/dryad.t55gq
ERS070206	Generation of sequence data	Illumina HiSeq	Illumina	100	Assembly and annotation of sequence data	ERR124315	CFIE02000001-CFIE02000159	EMBL Nucleotide Sequence Database	PRJEB2632	http://www.ebi.ac.uk/ena/data/view/ERP000809	Generation of core genome alignment	SPARC.core_genes.aln.tar.gz	Dryad Digital Repository	doi:10.5061/dryad.t55gq	http://dx.doi.org/10.5061/dryad.t55gq	Generation of overall phylogeny	SPARC.core_genes.tree	Dryad Digital Repository	doi:10.5061/dryad.t55gq	http://dx.doi.org/10.5061/dryad.t55gq	Generation of reference draft assembly	SPARC_reference_sequences.tar.gz	Dryad Digital Repository	doi:10.5061/dryad.t55gq	http://dx.doi.org/10.5061/dryad.t55gq	Generation of whole genome alignments	SPARC.sequenceClusters.aln.tar.gz	Dryad Digital Repository	doi:10.5061/dryad.t55gq	http://dx.doi.org/10.5061/dryad.t55gq	Predicted protein coding sequences	SPARC_CDS_dna_sequences.fasta.tar.gz	Dryad Digital Repository	doi:10.5061/dryad.t55gq	http://dx.doi.org/10.5061/dryad.t55gq	Predicted protein sequences	SPARC_CDS_protein_sequences.fasta.tar.gz	Dryad Digital Repository	doi:10.5061/dryad.t55gq	http://dx.doi.org/10.5061/dryad.t55gq
ERS043869	Generation of sequence data	Illumina HiSeq	Illumina	75	Assembly and annotation of sequence data	ERR065305	CNNU02000001-CNNU02000159	EMBL Nucleotide Sequence Database	PRJEB2632	http://www.ebi.ac.uk/ena/data/view/ERP000809	Generation of core genome alignment	SPARC.core_genes.aln.tar.gz	Dryad Digital Repository	doi:10.5061/dryad.t55gq	http://dx.doi.org/10.5061/dryad.t55gq	Generation of overall phylogeny	SPARC.core_genes.tree	Dryad Digital Repository	doi:10.5061/dryad.t55gq	http://dx.doi.org/10.5061/dryad.t55gq	Generation of reference draft assembly	SPARC_reference_sequences.tar.gz	Dryad Digital Repository	doi:10.5061/dryad.t55gq	http://dx.doi.org/10.5061/dryad.t55gq	Generation of whole genome alignments	SPARC.sequenceClusters.aln.tar.gz	Dryad Digital Repository	doi:10.5061/dryad.t55gq	http://dx.doi.org/10.5061/dryad.t55gq	Predicted protein coding sequences	SPARC_CDS_dna_sequences.fasta.tar.gz	Dryad Digital Repository	doi:10.5061/dryad.t55gq	http://dx.doi.org/10.5061/dryad.t55gq	Predicted protein sequences	SPARC_CDS_protein_sequences.fasta.tar.gz	Dryad Digital Repository	doi:10.5061/dryad.t55gq	http://dx.doi.org/10.5061/dryad.t55gq
ERS043881	Generation of sequence data	Illumina HiSeq	Illumina	75	Assembly and annotation of sequence data	ERR065317	CFQR02000001-CFQR02000182	EMBL Nucleotide Sequence Database	PRJEB2632	http://www.ebi.ac.uk/ena/data/view/ERP000809	Generation of core genome alignment	SPARC.core_genes.aln.tar.gz	Dryad Digital Repository	doi:10.5061/dryad.t55gq	http://dx.doi.org/10.5061/dryad.t55gq	Generation of overall phylogeny	SPARC.core_genes.tree	Dryad Digital Repository	doi:10.5061/dryad.t55gq	http://dx.doi.org/10.5061/dryad.t55gq	Generation of reference draft assembly	SPARC_reference_sequences.tar.gz	Dryad Digital Repository	doi:10.5061/dryad.t55gq	http://dx.doi.org/10.5061/dryad.t55gq	Generation of whole genome alignments	SPARC.sequenceClusters.aln.tar.gz	Dryad Digital Repository	doi:10.5061/dryad.t55gq	http://dx.doi.org/10.5061/dryad.t55gq	Predicted protein coding sequences	SPARC_CDS_dna_sequences.fasta.tar.gz	Dryad Digital Repository	doi:10.5061/dryad.t55gq	http://dx.doi.org/10.5061/dryad.t55gq	Predicted protein sequences	SPARC_CDS_protein_sequences.fasta.tar.gz	Dryad Digital Repository	doi:10.5061/dryad.t55gq	http://dx.doi.org/10.5061/dryad.t55gq
ERS043887	Generation of sequence data	Illumina HiSeq	Illumina	75	Assembly and annotation of sequence data	ERR065323	CNON02000001-CNON02000156	EMBL Nucleotide Sequence Database	PRJEB2632	http://www.ebi.ac.uk/ena/data/view/ERP000809	Generation of core genome alignment	SPARC.core_genes.aln.tar.gz	Dryad Digital Repository	doi:10.5061/dryad.t55gq	http://dx.doi.org/10.5061/dryad.t55gq	Generation of overall phylogeny	SPARC.core_genes.tree	Dryad Digital Repository	doi:10.5061/dryad.t55gq	http://dx.doi.org/10.5061/dryad.t55gq	Generation of reference draft assembly	SPARC_reference_sequences.tar.gz	Dryad Digital Repository	doi:10.5061/dryad.t55gq	http://dx.doi.org/10.5061/dryad.t55gq	Generation of whole genome alignments	SPARC.sequenceClusters.aln.tar.gz	Dryad Digital Repository	doi:10.5061/dryad.t55gq	http://dx.doi.org/10.5061/dryad.t55gq	Predicted protein coding sequences	SPARC_CDS_dna_sequences.fasta.tar.gz	Dryad Digital Repository	doi:10.5061/dryad.t55gq	http://dx.doi.org/10.5061/dryad.t55gq	Predicted protein sequences	SPARC_CDS_protein_sequences.fasta.tar.gz	Dryad Digital Repository	doi:10.5061/dryad.t55gq	http://dx.doi.org/10.5061/dryad.t55gq
ERS043892	Generation of sequence data	Illumina HiSeq	Illumina	75	Assembly and annotation of sequence data	ERR065328	CNOP02000001-CNOP02000173	EMBL Nucleotide Sequence Database	PRJEB2632	http://www.ebi.ac.uk/ena/data/view/ERP000809	Generation of core genome alignment	SPARC.core_genes.aln.tar.gz	Dryad Digital Repository	doi:10.5061/dryad.t55gq	http://dx.doi.org/10.5061/dryad.t55gq	Generation of overall phylogeny	SPARC.core_genes.tree	Dryad Digital Repository	doi:10.5061/dryad.t55gq	http://dx.doi.org/10.5061/dryad.t55gq	Generation of reference draft assembly	SPARC_reference_sequences.tar.gz	Dryad Digital Repository	doi:10.5061/dryad.t55gq	http://dx.doi.org/10.5061/dryad.t55gq	Generation of whole genome alignments	SPARC.sequenceClusters.aln.tar.gz	Dryad Digital Repository	doi:10.5061/dryad.t55gq	http://dx.doi.org/10.5061/dryad.t55gq	Predicted protein coding sequences	SPARC_CDS_dna_sequences.fasta.tar.gz	Dryad Digital Repository	doi:10.5061/dryad.t55gq	http://dx.doi.org/10.5061/dryad.t55gq	Predicted protein sequences	SPARC_CDS_protein_sequences.fasta.tar.gz	Dryad Digital Repository	doi:10.5061/dryad.t55gq	http://dx.doi.org/10.5061/dryad.t55gq
ERS043898	Generation of sequence data	Illumina HiSeq	Illumina	75	Assembly and annotation of sequence data	ERR067984	CNWD02000001-CNWD02000161	EMBL Nucleotide Sequence Database	PRJEB2632	http://www.ebi.ac.uk/ena/data/view/ERP000809	Generation of core genome alignment	SPARC.core_genes.aln.tar.gz	Dryad Digital Repository	doi:10.5061/dryad.t55gq	http://dx.doi.org/10.5061/dryad.t55gq	Generation of overall phylogeny	SPARC.core_genes.tree	Dryad Digital Repository	doi:10.5061/dryad.t55gq	http://dx.doi.org/10.5061/dryad.t55gq	Generation of reference draft assembly	SPARC_reference_sequences.tar.gz	Dryad Digital Repository	doi:10.5061/dryad.t55gq	http://dx.doi.org/10.5061/dryad.t55gq	Generation of whole genome alignments	SPARC.sequenceClusters.aln.tar.gz	Dryad Digital Repository	doi:10.5061/dryad.t55gq	http://dx.doi.org/10.5061/dryad.t55gq	Predicted protein coding sequences	SPARC_CDS_dna_sequences.fasta.tar.gz	Dryad Digital Repository	doi:10.5061/dryad.t55gq	http://dx.doi.org/10.5061/dryad.t55gq	Predicted protein sequences	SPARC_CDS_protein_sequences.fasta.tar.gz	Dryad Digital Repository	doi:10.5061/dryad.t55gq	http://dx.doi.org/10.5061/dryad.t55gq
ERS043922	Generation of sequence data	Illumina HiSeq	Illumina	75	Assembly and annotation of sequence data	ERR068008	CNWS02000001-CNWS02000207	EMBL Nucleotide Sequence Database	PRJEB2632	http://www.ebi.ac.uk/ena/data/view/ERP000809	Generation of core genome alignment	SPARC.core_genes.aln.tar.gz	Dryad Digital Repository	doi:10.5061/dryad.t55gq	http://dx.doi.org/10.5061/dryad.t55gq	Generation of overall phylogeny	SPARC.core_genes.tree	Dryad Digital Repository	doi:10.5061/dryad.t55gq	http://dx.doi.org/10.5061/dryad.t55gq	Generation of reference draft assembly	SPARC_reference_sequences.tar.gz	Dryad Digital Repository	doi:10.5061/dryad.t55gq	http://dx.doi.org/10.5061/dryad.t55gq	Generation of whole genome alignments	SPARC.sequenceClusters.aln.tar.gz	Dryad Digital Repository	doi:10.5061/dryad.t55gq	http://dx.doi.org/10.5061/dryad.t55gq	Predicted protein coding sequences	SPARC_CDS_dna_sequences.fasta.tar.gz	Dryad Digital Repository	doi:10.5061/dryad.t55gq	http://dx.doi.org/10.5061/dryad.t55gq	Predicted protein sequences	SPARC_CDS_protein_sequences.fasta.tar.gz	Dryad Digital Repository	doi:10.5061/dryad.t55gq	http://dx.doi.org/10.5061/dryad.t55gq
ERS043925	Generation of sequence data	Illumina HiSeq	Illumina	75	Assembly and annotation of sequence data	ERR068011	CHWW02000001-CHWW02000157	EMBL Nucleotide Sequence Database	PRJEB2632	http://www.ebi.ac.uk/ena/data/view/ERP000809	Generation of core genome alignment	SPARC.core_genes.aln.tar.gz	Dryad Digital Repository	doi:10.5061/dryad.t55gq	http://dx.doi.org/10.5061/dryad.t55gq	Generation of overall phylogeny	SPARC.core_genes.tree	Dryad Digital Repository	doi:10.5061/dryad.t55gq	http://dx.doi.org/10.5061/dryad.t55gq	Generation of reference draft assembly	SPARC_reference_sequences.tar.gz	Dryad Digital Repository	doi:10.5061/dryad.t55gq	http://dx.doi.org/10.5061/dryad.t55gq	Generation of whole genome alignments	SPARC.sequenceClusters.aln.tar.gz	Dryad Digital Repository	doi:10.5061/dryad.t55gq	http://dx.doi.org/10.5061/dryad.t55gq	Predicted protein coding sequences	SPARC_CDS_dna_sequences.fasta.tar.gz	Dryad Digital Repository	doi:10.5061/dryad.t55gq	http://dx.doi.org/10.5061/dryad.t55gq	Predicted protein sequences	SPARC_CDS_protein_sequences.fasta.tar.gz	Dryad Digital Repository	doi:10.5061/dryad.t55gq	http://dx.doi.org/10.5061/dryad.t55gq
ERS043931	Generation of sequence data	Illumina HiSeq	Illumina	75	Assembly and annotation of sequence data	ERR068017	CIIL02000001-CIIL02000166	EMBL Nucleotide Sequence Database	PRJEB2632	http://www.ebi.ac.uk/ena/data/view/ERP000809	Generation of core genome alignment	SPARC.core_genes.aln.tar.gz	Dryad Digital Repository	doi:10.5061/dryad.t55gq	http://dx.doi.org/10.5061/dryad.t55gq	Generation of overall phylogeny	SPARC.core_genes.tree	Dryad Digital Repository	doi:10.5061/dryad.t55gq	http://dx.doi.org/10.5061/dryad.t55gq	Generation of reference draft assembly	SPARC_reference_sequences.tar.gz	Dryad Digital Repository	doi:10.5061/dryad.t55gq	http://dx.doi.org/10.5061/dryad.t55gq	Generation of whole genome alignments	SPARC.sequenceClusters.aln.tar.gz	Dryad Digital Repository	doi:10.5061/dryad.t55gq	http://dx.doi.org/10.5061/dryad.t55gq	Predicted protein coding sequences	SPARC_CDS_dna_sequences.fasta.tar.gz	Dryad Digital Repository	doi:10.5061/dryad.t55gq	http://dx.doi.org/10.5061/dryad.t55gq	Predicted protein sequences	SPARC_CDS_protein_sequences.fasta.tar.gz	Dryad Digital Repository	doi:10.5061/dryad.t55gq	http://dx.doi.org/10.5061/dryad.t55gq
ERS043938	Generation of sequence data	Illumina HiSeq	Illumina	75	Assembly and annotation of sequence data	ERR068024	CNWM02000001-CNWM02000171	EMBL Nucleotide Sequence Database	PRJEB2632	http://www.ebi.ac.uk/ena/data/view/ERP000809	Generation of core genome alignment	SPARC.core_genes.aln.tar.gz	Dryad Digital Repository	doi:10.5061/dryad.t55gq	http://dx.doi.org/10.5061/dryad.t55gq	Generation of overall phylogeny	SPARC.core_genes.tree	Dryad Digital Repository	doi:10.5061/dryad.t55gq	http://dx.doi.org/10.5061/dryad.t55gq	Generation of reference draft assembly	SPARC_reference_sequences.tar.gz	Dryad Digital Repository	doi:10.5061/dryad.t55gq	http://dx.doi.org/10.5061/dryad.t55gq	Generation of whole genome alignments	SPARC.sequenceClusters.aln.tar.gz	Dryad Digital Repository	doi:10.5061/dryad.t55gq	http://dx.doi.org/10.5061/dryad.t55gq	Predicted protein coding sequences	SPARC_CDS_dna_sequences.fasta.tar.gz	Dryad Digital Repository	doi:10.5061/dryad.t55gq	http://dx.doi.org/10.5061/dryad.t55gq	Predicted protein sequences	SPARC_CDS_protein_sequences.fasta.tar.gz	Dryad Digital Repository	doi:10.5061/dryad.t55gq	http://dx.doi.org/10.5061/dryad.t55gq
ERS043990	Generation of sequence data	Illumina HiSeq	Illumina	75	Assembly and annotation of sequence data	ERR069684	CNQV02000001-CNQV02000177	EMBL Nucleotide Sequence Database	PRJEB2632	http://www.ebi.ac.uk/ena/data/view/ERP000809	Generation of core genome alignment	SPARC.core_genes.aln.tar.gz	Dryad Digital Repository	doi:10.5061/dryad.t55gq	http://dx.doi.org/10.5061/dryad.t55gq	Generation of overall phylogeny	SPARC.core_genes.tree	Dryad Digital Repository	doi:10.5061/dryad.t55gq	http://dx.doi.org/10.5061/dryad.t55gq	Generation of reference draft assembly	SPARC_reference_sequences.tar.gz	Dryad Digital Repository	doi:10.5061/dryad.t55gq	http://dx.doi.org/10.5061/dryad.t55gq	Generation of whole genome alignments	SPARC.sequenceClusters.aln.tar.gz	Dryad Digital Repository	doi:10.5061/dryad.t55gq	http://dx.doi.org/10.5061/dryad.t55gq	Predicted protein coding sequences	SPARC_CDS_dna_sequences.fasta.tar.gz	Dryad Digital Repository	doi:10.5061/dryad.t55gq	http://dx.doi.org/10.5061/dryad.t55gq	Predicted protein sequences	SPARC_CDS_protein_sequences.fasta.tar.gz	Dryad Digital Repository	doi:10.5061/dryad.t55gq	http://dx.doi.org/10.5061/dryad.t55gq
ERS044002	Generation of sequence data	Illumina HiSeq	Illumina	75	Assembly and annotation of sequence data	ERR069696	CNRD02000001-CNRD02000164	EMBL Nucleotide Sequence Database	PRJEB2632	http://www.ebi.ac.uk/ena/data/view/ERP000809	Generation of core genome alignment	SPARC.core_genes.aln.tar.gz	Dryad Digital Repository	doi:10.5061/dryad.t55gq	http://dx.doi.org/10.5061/dryad.t55gq	Generation of overall phylogeny	SPARC.core_genes.tree	Dryad Digital Repository	doi:10.5061/dryad.t55gq	http://dx.doi.org/10.5061/dryad.t55gq	Generation of reference draft assembly	SPARC_reference_sequences.tar.gz	Dryad Digital Repository	doi:10.5061/dryad.t55gq	http://dx.doi.org/10.5061/dryad.t55gq	Generation of whole genome alignments	SPARC.sequenceClusters.aln.tar.gz	Dryad Digital Repository	doi:10.5061/dryad.t55gq	http://dx.doi.org/10.5061/dryad.t55gq	Predicted protein coding sequences	SPARC_CDS_dna_sequences.fasta.tar.gz	Dryad Digital Repository	doi:10.5061/dryad.t55gq	http://dx.doi.org/10.5061/dryad.t55gq	Predicted protein sequences	SPARC_CDS_protein_sequences.fasta.tar.gz	Dryad Digital Repository	doi:10.5061/dryad.t55gq	http://dx.doi.org/10.5061/dryad.t55gq
ERS044023	Generation of sequence data	Illumina HiSeq	Illumina	75	Assembly and annotation of sequence data	ERR069717	CIDX02000001-CIDX02000166	EMBL Nucleotide Sequence Database	PRJEB2632	http://www.ebi.ac.uk/ena/data/view/ERP000809	Generation of core genome alignment	SPARC.core_genes.aln.tar.gz	Dryad Digital Repository	doi:10.5061/dryad.t55gq	http://dx.doi.org/10.5061/dryad.t55gq	Generation of overall phylogeny	SPARC.core_genes.tree	Dryad Digital Repository	doi:10.5061/dryad.t55gq	http://dx.doi.org/10.5061/dryad.t55gq	Generation of reference draft assembly	SPARC_reference_sequences.tar.gz	Dryad Digital Repository	doi:10.5061/dryad.t55gq	http://dx.doi.org/10.5061/dryad.t55gq	Generation of whole genome alignments	SPARC.sequenceClusters.aln.tar.gz	Dryad Digital Repository	doi:10.5061/dryad.t55gq	http://dx.doi.org/10.5061/dryad.t55gq	Predicted protein coding sequences	SPARC_CDS_dna_sequences.fasta.tar.gz	Dryad Digital Repository	doi:10.5061/dryad.t55gq	http://dx.doi.org/10.5061/dryad.t55gq	Predicted protein sequences	SPARC_CDS_protein_sequences.fasta.tar.gz	Dryad Digital Repository	doi:10.5061/dryad.t55gq	http://dx.doi.org/10.5061/dryad.t55gq
ERS044064	Generation of sequence data	Illumina HiSeq	Illumina	75	Assembly and annotation of sequence data	ERR069758	CHXD02000001-CHXD02000176	EMBL Nucleotide Sequence Database	PRJEB2632	http://www.ebi.ac.uk/ena/data/view/ERP000809	Generation of core genome alignment	SPARC.core_genes.aln.tar.gz	Dryad Digital Repository	doi:10.5061/dryad.t55gq	http://dx.doi.org/10.5061/dryad.t55gq	Generation of overall phylogeny	SPARC.core_genes.tree	Dryad Digital Repository	doi:10.5061/dryad.t55gq	http://dx.doi.org/10.5061/dryad.t55gq	Generation of reference draft assembly	SPARC_reference_sequences.tar.gz	Dryad Digital Repository	doi:10.5061/dryad.t55gq	http://dx.doi.org/10.5061/dryad.t55gq	Generation of whole genome alignments	SPARC.sequenceClusters.aln.tar.gz	Dryad Digital Repository	doi:10.5061/dryad.t55gq	http://dx.doi.org/10.5061/dryad.t55gq	Predicted protein coding sequences	SPARC_CDS_dna_sequences.fasta.tar.gz	Dryad Digital Repository	doi:10.5061/dryad.t55gq	http://dx.doi.org/10.5061/dryad.t55gq	Predicted protein sequences	SPARC_CDS_protein_sequences.fasta.tar.gz	Dryad Digital Repository	doi:10.5061/dryad.t55gq	http://dx.doi.org/10.5061/dryad.t55gq
ERS044113	Generation of sequence data	Illumina HiSeq	Illumina	75	Assembly and annotation of sequence data	ERR069807	CNUF02000001-CNUF02000133	EMBL Nucleotide Sequence Database	PRJEB2632	http://www.ebi.ac.uk/ena/data/view/ERP000809	Generation of core genome alignment	SPARC.core_genes.aln.tar.gz	Dryad Digital Repository	doi:10.5061/dryad.t55gq	http://dx.doi.org/10.5061/dryad.t55gq	Generation of overall phylogeny	SPARC.core_genes.tree	Dryad Digital Repository	doi:10.5061/dryad.t55gq	http://dx.doi.org/10.5061/dryad.t55gq	Generation of reference draft assembly	SPARC_reference_sequences.tar.gz	Dryad Digital Repository	doi:10.5061/dryad.t55gq	http://dx.doi.org/10.5061/dryad.t55gq	Generation of whole genome alignments	SPARC.sequenceClusters.aln.tar.gz	Dryad Digital Repository	doi:10.5061/dryad.t55gq	http://dx.doi.org/10.5061/dryad.t55gq	Predicted protein coding sequences	SPARC_CDS_dna_sequences.fasta.tar.gz	Dryad Digital Repository	doi:10.5061/dryad.t55gq	http://dx.doi.org/10.5061/dryad.t55gq	Predicted protein sequences	SPARC_CDS_protein_sequences.fasta.tar.gz	Dryad Digital Repository	doi:10.5061/dryad.t55gq	http://dx.doi.org/10.5061/dryad.t55gq
ERS044086	Generation of sequence data	Illumina HiSeq	Illumina	75	Assembly and annotation of sequence data	ERR069780	CIIJ02000001-CIIJ02000130	EMBL Nucleotide Sequence Database	PRJEB2632	http://www.ebi.ac.uk/ena/data/view/ERP000809	Generation of core genome alignment	SPARC.core_genes.aln.tar.gz	Dryad Digital Repository	doi:10.5061/dryad.t55gq	http://dx.doi.org/10.5061/dryad.t55gq	Generation of overall phylogeny	SPARC.core_genes.tree	Dryad Digital Repository	doi:10.5061/dryad.t55gq	http://dx.doi.org/10.5061/dryad.t55gq	Generation of reference draft assembly	SPARC_reference_sequences.tar.gz	Dryad Digital Repository	doi:10.5061/dryad.t55gq	http://dx.doi.org/10.5061/dryad.t55gq	Generation of whole genome alignments	SPARC.sequenceClusters.aln.tar.gz	Dryad Digital Repository	doi:10.5061/dryad.t55gq	http://dx.doi.org/10.5061/dryad.t55gq	Predicted protein coding sequences	SPARC_CDS_dna_sequences.fasta.tar.gz	Dryad Digital Repository	doi:10.5061/dryad.t55gq	http://dx.doi.org/10.5061/dryad.t55gq	Predicted protein sequences	SPARC_CDS_protein_sequences.fasta.tar.gz	Dryad Digital Repository	doi:10.5061/dryad.t55gq	http://dx.doi.org/10.5061/dryad.t55gq
ERS044132	Generation of sequence data	Illumina HiSeq	Illumina	75	Assembly and annotation of sequence data	ERR069826	CNVQ02000001-CNVQ02000141	EMBL Nucleotide Sequence Database	PRJEB2632	http://www.ebi.ac.uk/ena/data/view/ERP000809	Generation of core genome alignment	SPARC.core_genes.aln.tar.gz	Dryad Digital Repository	doi:10.5061/dryad.t55gq	http://dx.doi.org/10.5061/dryad.t55gq	Generation of overall phylogeny	SPARC.core_genes.tree	Dryad Digital Repository	doi:10.5061/dryad.t55gq	http://dx.doi.org/10.5061/dryad.t55gq	Generation of reference draft assembly	SPARC_reference_sequences.tar.gz	Dryad Digital Repository	doi:10.5061/dryad.t55gq	http://dx.doi.org/10.5061/dryad.t55gq	Generation of whole genome alignments	SPARC.sequenceClusters.aln.tar.gz	Dryad Digital Repository	doi:10.5061/dryad.t55gq	http://dx.doi.org/10.5061/dryad.t55gq	Predicted protein coding sequences	SPARC_CDS_dna_sequences.fasta.tar.gz	Dryad Digital Repository	doi:10.5061/dryad.t55gq	http://dx.doi.org/10.5061/dryad.t55gq	Predicted protein sequences	SPARC_CDS_protein_sequences.fasta.tar.gz	Dryad Digital Repository	doi:10.5061/dryad.t55gq	http://dx.doi.org/10.5061/dryad.t55gq
ERS069946	Generation of sequence data	Illumina HiSeq	Illumina	100	Assembly and annotation of sequence data	ERR129055	CHBW02000001-CHBW02000122	EMBL Nucleotide Sequence Database	PRJEB2632	http://www.ebi.ac.uk/ena/data/view/ERP000809	Generation of core genome alignment	SPARC.core_genes.aln.tar.gz	Dryad Digital Repository	doi:10.5061/dryad.t55gq	http://dx.doi.org/10.5061/dryad.t55gq	Generation of overall phylogeny	SPARC.core_genes.tree	Dryad Digital Repository	doi:10.5061/dryad.t55gq	http://dx.doi.org/10.5061/dryad.t55gq	Generation of reference draft assembly	SPARC_reference_sequences.tar.gz	Dryad Digital Repository	doi:10.5061/dryad.t55gq	http://dx.doi.org/10.5061/dryad.t55gq	Generation of whole genome alignments	SPARC.sequenceClusters.aln.tar.gz	Dryad Digital Repository	doi:10.5061/dryad.t55gq	http://dx.doi.org/10.5061/dryad.t55gq	Predicted protein coding sequences	SPARC_CDS_dna_sequences.fasta.tar.gz	Dryad Digital Repository	doi:10.5061/dryad.t55gq	http://dx.doi.org/10.5061/dryad.t55gq	Predicted protein sequences	SPARC_CDS_protein_sequences.fasta.tar.gz	Dryad Digital Repository	doi:10.5061/dryad.t55gq	http://dx.doi.org/10.5061/dryad.t55gq
ERS069956	Generation of sequence data	Illumina HiSeq	Illumina	100	Assembly and annotation of sequence data	ERR129065	COBI02000001-COBI02000125	EMBL Nucleotide Sequence Database	PRJEB2632	http://www.ebi.ac.uk/ena/data/view/ERP000809	Generation of core genome alignment	SPARC.core_genes.aln.tar.gz	Dryad Digital Repository	doi:10.5061/dryad.t55gq	http://dx.doi.org/10.5061/dryad.t55gq	Generation of overall phylogeny	SPARC.core_genes.tree	Dryad Digital Repository	doi:10.5061/dryad.t55gq	http://dx.doi.org/10.5061/dryad.t55gq	Generation of reference draft assembly	SPARC_reference_sequences.tar.gz	Dryad Digital Repository	doi:10.5061/dryad.t55gq	http://dx.doi.org/10.5061/dryad.t55gq	Generation of whole genome alignments	SPARC.sequenceClusters.aln.tar.gz	Dryad Digital Repository	doi:10.5061/dryad.t55gq	http://dx.doi.org/10.5061/dryad.t55gq	Predicted protein coding sequences	SPARC_CDS_dna_sequences.fasta.tar.gz	Dryad Digital Repository	doi:10.5061/dryad.t55gq	http://dx.doi.org/10.5061/dryad.t55gq	Predicted protein sequences	SPARC_CDS_protein_sequences.fasta.tar.gz	Dryad Digital Repository	doi:10.5061/dryad.t55gq	http://dx.doi.org/10.5061/dryad.t55gq
ERS069967	Generation of sequence data	Illumina HiSeq	Illumina	100	Assembly and annotation of sequence data	ERR129076	COBU02000001-COBU02000163	EMBL Nucleotide Sequence Database	PRJEB2632	http://www.ebi.ac.uk/ena/data/view/ERP000809	Generation of core genome alignment	SPARC.core_genes.aln.tar.gz	Dryad Digital Repository	doi:10.5061/dryad.t55gq	http://dx.doi.org/10.5061/dryad.t55gq	Generation of overall phylogeny	SPARC.core_genes.tree	Dryad Digital Repository	doi:10.5061/dryad.t55gq	http://dx.doi.org/10.5061/dryad.t55gq	Generation of reference draft assembly	SPARC_reference_sequences.tar.gz	Dryad Digital Repository	doi:10.5061/dryad.t55gq	http://dx.doi.org/10.5061/dryad.t55gq	Generation of whole genome alignments	SPARC.sequenceClusters.aln.tar.gz	Dryad Digital Repository	doi:10.5061/dryad.t55gq	http://dx.doi.org/10.5061/dryad.t55gq	Predicted protein coding sequences	SPARC_CDS_dna_sequences.fasta.tar.gz	Dryad Digital Repository	doi:10.5061/dryad.t55gq	http://dx.doi.org/10.5061/dryad.t55gq	Predicted protein sequences	SPARC_CDS_protein_sequences.fasta.tar.gz	Dryad Digital Repository	doi:10.5061/dryad.t55gq	http://dx.doi.org/10.5061/dryad.t55gq
ERS069973	Generation of sequence data	Illumina HiSeq	Illumina	100	Assembly and annotation of sequence data	ERR129082	COBX02000001-COBX02000126	EMBL Nucleotide Sequence Database	PRJEB2632	http://www.ebi.ac.uk/ena/data/view/ERP000809	Generation of core genome alignment	SPARC.core_genes.aln.tar.gz	Dryad Digital Repository	doi:10.5061/dryad.t55gq	http://dx.doi.org/10.5061/dryad.t55gq	Generation of overall phylogeny	SPARC.core_genes.tree	Dryad Digital Repository	doi:10.5061/dryad.t55gq	http://dx.doi.org/10.5061/dryad.t55gq	Generation of reference draft assembly	SPARC_reference_sequences.tar.gz	Dryad Digital Repository	doi:10.5061/dryad.t55gq	http://dx.doi.org/10.5061/dryad.t55gq	Generation of whole genome alignments	SPARC.sequenceClusters.aln.tar.gz	Dryad Digital Repository	doi:10.5061/dryad.t55gq	http://dx.doi.org/10.5061/dryad.t55gq	Predicted protein coding sequences	SPARC_CDS_dna_sequences.fasta.tar.gz	Dryad Digital Repository	doi:10.5061/dryad.t55gq	http://dx.doi.org/10.5061/dryad.t55gq	Predicted protein sequences	SPARC_CDS_protein_sequences.fasta.tar.gz	Dryad Digital Repository	doi:10.5061/dryad.t55gq	http://dx.doi.org/10.5061/dryad.t55gq
ERS069989	Generation of sequence data	Illumina HiSeq	Illumina	100	Assembly and annotation of sequence data	ERR129098	COCN02000001-COCN02000165	EMBL Nucleotide Sequence Database	PRJEB2632	http://www.ebi.ac.uk/ena/data/view/ERP000809	Generation of core genome alignment	SPARC.core_genes.aln.tar.gz	Dryad Digital Repository	doi:10.5061/dryad.t55gq	http://dx.doi.org/10.5061/dryad.t55gq	Generation of overall phylogeny	SPARC.core_genes.tree	Dryad Digital Repository	doi:10.5061/dryad.t55gq	http://dx.doi.org/10.5061/dryad.t55gq	Generation of reference draft assembly	SPARC_reference_sequences.tar.gz	Dryad Digital Repository	doi:10.5061/dryad.t55gq	http://dx.doi.org/10.5061/dryad.t55gq	Generation of whole genome alignments	SPARC.sequenceClusters.aln.tar.gz	Dryad Digital Repository	doi:10.5061/dryad.t55gq	http://dx.doi.org/10.5061/dryad.t55gq	Predicted protein coding sequences	SPARC_CDS_dna_sequences.fasta.tar.gz	Dryad Digital Repository	doi:10.5061/dryad.t55gq	http://dx.doi.org/10.5061/dryad.t55gq	Predicted protein sequences	SPARC_CDS_protein_sequences.fasta.tar.gz	Dryad Digital Repository	doi:10.5061/dryad.t55gq	http://dx.doi.org/10.5061/dryad.t55gq
ERS069997	Generation of sequence data	Illumina HiSeq	Illumina	100	Assembly and annotation of sequence data	ERR129106	CFRC02000001-CFRC02000134	EMBL Nucleotide Sequence Database	PRJEB2632	http://www.ebi.ac.uk/ena/data/view/ERP000809	Generation of core genome alignment	SPARC.core_genes.aln.tar.gz	Dryad Digital Repository	doi:10.5061/dryad.t55gq	http://dx.doi.org/10.5061/dryad.t55gq	Generation of overall phylogeny	SPARC.core_genes.tree	Dryad Digital Repository	doi:10.5061/dryad.t55gq	http://dx.doi.org/10.5061/dryad.t55gq	Generation of reference draft assembly	SPARC_reference_sequences.tar.gz	Dryad Digital Repository	doi:10.5061/dryad.t55gq	http://dx.doi.org/10.5061/dryad.t55gq	Generation of whole genome alignments	SPARC.sequenceClusters.aln.tar.gz	Dryad Digital Repository	doi:10.5061/dryad.t55gq	http://dx.doi.org/10.5061/dryad.t55gq	Predicted protein coding sequences	SPARC_CDS_dna_sequences.fasta.tar.gz	Dryad Digital Repository	doi:10.5061/dryad.t55gq	http://dx.doi.org/10.5061/dryad.t55gq	Predicted protein sequences	SPARC_CDS_protein_sequences.fasta.tar.gz	Dryad Digital Repository	doi:10.5061/dryad.t55gq	http://dx.doi.org/10.5061/dryad.t55gq
ERS070007	Generation of sequence data	Illumina HiSeq	Illumina	100	Assembly and annotation of sequence data	ERR129116	CFLU02000001-CFLU02000113	EMBL Nucleotide Sequence Database	PRJEB2632	http://www.ebi.ac.uk/ena/data/view/ERP000809	Generation of core genome alignment	SPARC.core_genes.aln.tar.gz	Dryad Digital Repository	doi:10.5061/dryad.t55gq	http://dx.doi.org/10.5061/dryad.t55gq	Generation of overall phylogeny	SPARC.core_genes.tree	Dryad Digital Repository	doi:10.5061/dryad.t55gq	http://dx.doi.org/10.5061/dryad.t55gq	Generation of reference draft assembly	SPARC_reference_sequences.tar.gz	Dryad Digital Repository	doi:10.5061/dryad.t55gq	http://dx.doi.org/10.5061/dryad.t55gq	Generation of whole genome alignments	SPARC.sequenceClusters.aln.tar.gz	Dryad Digital Repository	doi:10.5061/dryad.t55gq	http://dx.doi.org/10.5061/dryad.t55gq	Predicted protein coding sequences	SPARC_CDS_dna_sequences.fasta.tar.gz	Dryad Digital Repository	doi:10.5061/dryad.t55gq	http://dx.doi.org/10.5061/dryad.t55gq	Predicted protein sequences	SPARC_CDS_protein_sequences.fasta.tar.gz	Dryad Digital Repository	doi:10.5061/dryad.t55gq	http://dx.doi.org/10.5061/dryad.t55gq
ERS070024	Generation of sequence data	Illumina HiSeq	Illumina	100	Assembly and annotation of sequence data	ERR129133	CODI02000001-CODI02000132	EMBL Nucleotide Sequence Database	PRJEB2632	http://www.ebi.ac.uk/ena/data/view/ERP000809	Generation of core genome alignment	SPARC.core_genes.aln.tar.gz	Dryad Digital Repository	doi:10.5061/dryad.t55gq	http://dx.doi.org/10.5061/dryad.t55gq	Generation of overall phylogeny	SPARC.core_genes.tree	Dryad Digital Repository	doi:10.5061/dryad.t55gq	http://dx.doi.org/10.5061/dryad.t55gq	Generation of reference draft assembly	SPARC_reference_sequences.tar.gz	Dryad Digital Repository	doi:10.5061/dryad.t55gq	http://dx.doi.org/10.5061/dryad.t55gq	Generation of whole genome alignments	SPARC.sequenceClusters.aln.tar.gz	Dryad Digital Repository	doi:10.5061/dryad.t55gq	http://dx.doi.org/10.5061/dryad.t55gq	Predicted protein coding sequences	SPARC_CDS_dna_sequences.fasta.tar.gz	Dryad Digital Repository	doi:10.5061/dryad.t55gq	http://dx.doi.org/10.5061/dryad.t55gq	Predicted protein sequences	SPARC_CDS_protein_sequences.fasta.tar.gz	Dryad Digital Repository	doi:10.5061/dryad.t55gq	http://dx.doi.org/10.5061/dryad.t55gq
ERS070032	Generation of sequence data	Illumina HiSeq	Illumina	100	Assembly and annotation of sequence data	ERR129141	CODP02000001-CODP02000123	EMBL Nucleotide Sequence Database	PRJEB2632	http://www.ebi.ac.uk/ena/data/view/ERP000809	Generation of core genome alignment	SPARC.core_genes.aln.tar.gz	Dryad Digital Repository	doi:10.5061/dryad.t55gq	http://dx.doi.org/10.5061/dryad.t55gq	Generation of overall phylogeny	SPARC.core_genes.tree	Dryad Digital Repository	doi:10.5061/dryad.t55gq	http://dx.doi.org/10.5061/dryad.t55gq	Generation of reference draft assembly	SPARC_reference_sequences.tar.gz	Dryad Digital Repository	doi:10.5061/dryad.t55gq	http://dx.doi.org/10.5061/dryad.t55gq	Generation of whole genome alignments	SPARC.sequenceClusters.aln.tar.gz	Dryad Digital Repository	doi:10.5061/dryad.t55gq	http://dx.doi.org/10.5061/dryad.t55gq	Predicted protein coding sequences	SPARC_CDS_dna_sequences.fasta.tar.gz	Dryad Digital Repository	doi:10.5061/dryad.t55gq	http://dx.doi.org/10.5061/dryad.t55gq	Predicted protein sequences	SPARC_CDS_protein_sequences.fasta.tar.gz	Dryad Digital Repository	doi:10.5061/dryad.t55gq	http://dx.doi.org/10.5061/dryad.t55gq
ERS070037	Generation of sequence data	Illumina HiSeq	Illumina	100	Assembly and annotation of sequence data	ERR129146	CODO02000001-CODO02000122	EMBL Nucleotide Sequence Database	PRJEB2632	http://www.ebi.ac.uk/ena/data/view/ERP000809	Generation of core genome alignment	SPARC.core_genes.aln.tar.gz	Dryad Digital Repository	doi:10.5061/dryad.t55gq	http://dx.doi.org/10.5061/dryad.t55gq	Generation of overall phylogeny	SPARC.core_genes.tree	Dryad Digital Repository	doi:10.5061/dryad.t55gq	http://dx.doi.org/10.5061/dryad.t55gq	Generation of reference draft assembly	SPARC_reference_sequences.tar.gz	Dryad Digital Repository	doi:10.5061/dryad.t55gq	http://dx.doi.org/10.5061/dryad.t55gq	Generation of whole genome alignments	SPARC.sequenceClusters.aln.tar.gz	Dryad Digital Repository	doi:10.5061/dryad.t55gq	http://dx.doi.org/10.5061/dryad.t55gq	Predicted protein coding sequences	SPARC_CDS_dna_sequences.fasta.tar.gz	Dryad Digital Repository	doi:10.5061/dryad.t55gq	http://dx.doi.org/10.5061/dryad.t55gq	Predicted protein sequences	SPARC_CDS_protein_sequences.fasta.tar.gz	Dryad Digital Repository	doi:10.5061/dryad.t55gq	http://dx.doi.org/10.5061/dryad.t55gq
ERS070096	Generation of sequence data	Illumina HiSeq	Illumina	100	Assembly and annotation of sequence data	ERR129205	COFL02000001-COFL02000120	EMBL Nucleotide Sequence Database	PRJEB2632	http://www.ebi.ac.uk/ena/data/view/ERP000809	Generation of core genome alignment	SPARC.core_genes.aln.tar.gz	Dryad Digital Repository	doi:10.5061/dryad.t55gq	http://dx.doi.org/10.5061/dryad.t55gq	Generation of overall phylogeny	SPARC.core_genes.tree	Dryad Digital Repository	doi:10.5061/dryad.t55gq	http://dx.doi.org/10.5061/dryad.t55gq	Generation of reference draft assembly	SPARC_reference_sequences.tar.gz	Dryad Digital Repository	doi:10.5061/dryad.t55gq	http://dx.doi.org/10.5061/dryad.t55gq	Generation of whole genome alignments	SPARC.sequenceClusters.aln.tar.gz	Dryad Digital Repository	doi:10.5061/dryad.t55gq	http://dx.doi.org/10.5061/dryad.t55gq	Predicted protein coding sequences	SPARC_CDS_dna_sequences.fasta.tar.gz	Dryad Digital Repository	doi:10.5061/dryad.t55gq	http://dx.doi.org/10.5061/dryad.t55gq	Predicted protein sequences	SPARC_CDS_protein_sequences.fasta.tar.gz	Dryad Digital Repository	doi:10.5061/dryad.t55gq	http://dx.doi.org/10.5061/dryad.t55gq
ERS070178	Generation of sequence data	Illumina HiSeq	Illumina	100	Assembly and annotation of sequence data	ERR124287	CNZN02000001-CNZN02000343	EMBL Nucleotide Sequence Database	PRJEB2632	http://www.ebi.ac.uk/ena/data/view/ERP000809	Generation of core genome alignment	SPARC.core_genes.aln.tar.gz	Dryad Digital Repository	doi:10.5061/dryad.t55gq	http://dx.doi.org/10.5061/dryad.t55gq	Generation of overall phylogeny	SPARC.core_genes.tree	Dryad Digital Repository	doi:10.5061/dryad.t55gq	http://dx.doi.org/10.5061/dryad.t55gq	Generation of reference draft assembly	SPARC_reference_sequences.tar.gz	Dryad Digital Repository	doi:10.5061/dryad.t55gq	http://dx.doi.org/10.5061/dryad.t55gq	Generation of whole genome alignments	SPARC.sequenceClusters.aln.tar.gz	Dryad Digital Repository	doi:10.5061/dryad.t55gq	http://dx.doi.org/10.5061/dryad.t55gq	Predicted protein coding sequences	SPARC_CDS_dna_sequences.fasta.tar.gz	Dryad Digital Repository	doi:10.5061/dryad.t55gq	http://dx.doi.org/10.5061/dryad.t55gq	Predicted protein sequences	SPARC_CDS_protein_sequences.fasta.tar.gz	Dryad Digital Repository	doi:10.5061/dryad.t55gq	http://dx.doi.org/10.5061/dryad.t55gq
ERS043870	Generation of sequence data	Illumina HiSeq	Illumina	75	Assembly and annotation of sequence data	ERR065306	CNNW02000001-CNNW02000134	EMBL Nucleotide Sequence Database	PRJEB2632	http://www.ebi.ac.uk/ena/data/view/ERP000809	Generation of core genome alignment	SPARC.core_genes.aln.tar.gz	Dryad Digital Repository	doi:10.5061/dryad.t55gq	http://dx.doi.org/10.5061/dryad.t55gq	Generation of overall phylogeny	SPARC.core_genes.tree	Dryad Digital Repository	doi:10.5061/dryad.t55gq	http://dx.doi.org/10.5061/dryad.t55gq	Generation of reference draft assembly	SPARC_reference_sequences.tar.gz	Dryad Digital Repository	doi:10.5061/dryad.t55gq	http://dx.doi.org/10.5061/dryad.t55gq	Generation of whole genome alignments	SPARC.sequenceClusters.aln.tar.gz	Dryad Digital Repository	doi:10.5061/dryad.t55gq	http://dx.doi.org/10.5061/dryad.t55gq	Predicted protein coding sequences	SPARC_CDS_dna_sequences.fasta.tar.gz	Dryad Digital Repository	doi:10.5061/dryad.t55gq	http://dx.doi.org/10.5061/dryad.t55gq	Predicted protein sequences	SPARC_CDS_protein_sequences.fasta.tar.gz	Dryad Digital Repository	doi:10.5061/dryad.t55gq	http://dx.doi.org/10.5061/dryad.t55gq
ERS043871	Generation of sequence data	Illumina HiSeq	Illumina	75	Assembly and annotation of sequence data	ERR065307	CNNX02000001-CNNX02000132	EMBL Nucleotide Sequence Database	PRJEB2632	http://www.ebi.ac.uk/ena/data/view/ERP000809	Generation of core genome alignment	SPARC.core_genes.aln.tar.gz	Dryad Digital Repository	doi:10.5061/dryad.t55gq	http://dx.doi.org/10.5061/dryad.t55gq	Generation of overall phylogeny	SPARC.core_genes.tree	Dryad Digital Repository	doi:10.5061/dryad.t55gq	http://dx.doi.org/10.5061/dryad.t55gq	Generation of reference draft assembly	SPARC_reference_sequences.tar.gz	Dryad Digital Repository	doi:10.5061/dryad.t55gq	http://dx.doi.org/10.5061/dryad.t55gq	Generation of whole genome alignments	SPARC.sequenceClusters.aln.tar.gz	Dryad Digital Repository	doi:10.5061/dryad.t55gq	http://dx.doi.org/10.5061/dryad.t55gq	Predicted protein coding sequences	SPARC_CDS_dna_sequences.fasta.tar.gz	Dryad Digital Repository	doi:10.5061/dryad.t55gq	http://dx.doi.org/10.5061/dryad.t55gq	Predicted protein sequences	SPARC_CDS_protein_sequences.fasta.tar.gz	Dryad Digital Repository	doi:10.5061/dryad.t55gq	http://dx.doi.org/10.5061/dryad.t55gq
ERS043875	Generation of sequence data	Illumina HiSeq	Illumina	75	Assembly and annotation of sequence data	ERR065311	CNOB02000001-CNOB02000116	EMBL Nucleotide Sequence Database	PRJEB2632	http://www.ebi.ac.uk/ena/data/view/ERP000809	Generation of core genome alignment	SPARC.core_genes.aln.tar.gz	Dryad Digital Repository	doi:10.5061/dryad.t55gq	http://dx.doi.org/10.5061/dryad.t55gq	Generation of overall phylogeny	SPARC.core_genes.tree	Dryad Digital Repository	doi:10.5061/dryad.t55gq	http://dx.doi.org/10.5061/dryad.t55gq	Generation of reference draft assembly	SPARC_reference_sequences.tar.gz	Dryad Digital Repository	doi:10.5061/dryad.t55gq	http://dx.doi.org/10.5061/dryad.t55gq	Generation of whole genome alignments	SPARC.sequenceClusters.aln.tar.gz	Dryad Digital Repository	doi:10.5061/dryad.t55gq	http://dx.doi.org/10.5061/dryad.t55gq	Predicted protein coding sequences	SPARC_CDS_dna_sequences.fasta.tar.gz	Dryad Digital Repository	doi:10.5061/dryad.t55gq	http://dx.doi.org/10.5061/dryad.t55gq	Predicted protein sequences	SPARC_CDS_protein_sequences.fasta.tar.gz	Dryad Digital Repository	doi:10.5061/dryad.t55gq	http://dx.doi.org/10.5061/dryad.t55gq
ERS043877	Generation of sequence data	Illumina HiSeq	Illumina	75	Assembly and annotation of sequence data	ERR065313	CNOC02000001-CNOC02000132	EMBL Nucleotide Sequence Database	PRJEB2632	http://www.ebi.ac.uk/ena/data/view/ERP000809	Generation of core genome alignment	SPARC.core_genes.aln.tar.gz	Dryad Digital Repository	doi:10.5061/dryad.t55gq	http://dx.doi.org/10.5061/dryad.t55gq	Generation of overall phylogeny	SPARC.core_genes.tree	Dryad Digital Repository	doi:10.5061/dryad.t55gq	http://dx.doi.org/10.5061/dryad.t55gq	Generation of reference draft assembly	SPARC_reference_sequences.tar.gz	Dryad Digital Repository	doi:10.5061/dryad.t55gq	http://dx.doi.org/10.5061/dryad.t55gq	Generation of whole genome alignments	SPARC.sequenceClusters.aln.tar.gz	Dryad Digital Repository	doi:10.5061/dryad.t55gq	http://dx.doi.org/10.5061/dryad.t55gq	Predicted protein coding sequences	SPARC_CDS_dna_sequences.fasta.tar.gz	Dryad Digital Repository	doi:10.5061/dryad.t55gq	http://dx.doi.org/10.5061/dryad.t55gq	Predicted protein sequences	SPARC_CDS_protein_sequences.fasta.tar.gz	Dryad Digital Repository	doi:10.5061/dryad.t55gq	http://dx.doi.org/10.5061/dryad.t55gq
ERS043886	Generation of sequence data	Illumina HiSeq	Illumina	75	Assembly and annotation of sequence data	ERR065322	CNOM02000001-CNOM02000120	EMBL Nucleotide Sequence Database	PRJEB2632	http://www.ebi.ac.uk/ena/data/view/ERP000809	Generation of core genome alignment	SPARC.core_genes.aln.tar.gz	Dryad Digital Repository	doi:10.5061/dryad.t55gq	http://dx.doi.org/10.5061/dryad.t55gq	Generation of overall phylogeny	SPARC.core_genes.tree	Dryad Digital Repository	doi:10.5061/dryad.t55gq	http://dx.doi.org/10.5061/dryad.t55gq	Generation of reference draft assembly	SPARC_reference_sequences.tar.gz	Dryad Digital Repository	doi:10.5061/dryad.t55gq	http://dx.doi.org/10.5061/dryad.t55gq	Generation of whole genome alignments	SPARC.sequenceClusters.aln.tar.gz	Dryad Digital Repository	doi:10.5061/dryad.t55gq	http://dx.doi.org/10.5061/dryad.t55gq	Predicted protein coding sequences	SPARC_CDS_dna_sequences.fasta.tar.gz	Dryad Digital Repository	doi:10.5061/dryad.t55gq	http://dx.doi.org/10.5061/dryad.t55gq	Predicted protein sequences	SPARC_CDS_protein_sequences.fasta.tar.gz	Dryad Digital Repository	doi:10.5061/dryad.t55gq	http://dx.doi.org/10.5061/dryad.t55gq
ERS043941	Generation of sequence data	Illumina HiSeq	Illumina	75	Assembly and annotation of sequence data	ERR068027	CNWX02000001-CNWX02000135	EMBL Nucleotide Sequence Database	PRJEB2632	http://www.ebi.ac.uk/ena/data/view/ERP000809	Generation of core genome alignment	SPARC.core_genes.aln.tar.gz	Dryad Digital Repository	doi:10.5061/dryad.t55gq	http://dx.doi.org/10.5061/dryad.t55gq	Generation of overall phylogeny	SPARC.core_genes.tree	Dryad Digital Repository	doi:10.5061/dryad.t55gq	http://dx.doi.org/10.5061/dryad.t55gq	Generation of reference draft assembly	SPARC_reference_sequences.tar.gz	Dryad Digital Repository	doi:10.5061/dryad.t55gq	http://dx.doi.org/10.5061/dryad.t55gq	Generation of whole genome alignments	SPARC.sequenceClusters.aln.tar.gz	Dryad Digital Repository	doi:10.5061/dryad.t55gq	http://dx.doi.org/10.5061/dryad.t55gq	Predicted protein coding sequences	SPARC_CDS_dna_sequences.fasta.tar.gz	Dryad Digital Repository	doi:10.5061/dryad.t55gq	http://dx.doi.org/10.5061/dryad.t55gq	Predicted protein sequences	SPARC_CDS_protein_sequences.fasta.tar.gz	Dryad Digital Repository	doi:10.5061/dryad.t55gq	http://dx.doi.org/10.5061/dryad.t55gq
ERS043979	Generation of sequence data	Illumina HiSeq	Illumina	75	Assembly and annotation of sequence data	ERR067973	CNQG02000001-CNQG02000122	EMBL Nucleotide Sequence Database	PRJEB2632	http://www.ebi.ac.uk/ena/data/view/ERP000809	Generation of core genome alignment	SPARC.core_genes.aln.tar.gz	Dryad Digital Repository	doi:10.5061/dryad.t55gq	http://dx.doi.org/10.5061/dryad.t55gq	Generation of overall phylogeny	SPARC.core_genes.tree	Dryad Digital Repository	doi:10.5061/dryad.t55gq	http://dx.doi.org/10.5061/dryad.t55gq	Generation of reference draft assembly	SPARC_reference_sequences.tar.gz	Dryad Digital Repository	doi:10.5061/dryad.t55gq	http://dx.doi.org/10.5061/dryad.t55gq	Generation of whole genome alignments	SPARC.sequenceClusters.aln.tar.gz	Dryad Digital Repository	doi:10.5061/dryad.t55gq	http://dx.doi.org/10.5061/dryad.t55gq	Predicted protein coding sequences	SPARC_CDS_dna_sequences.fasta.tar.gz	Dryad Digital Repository	doi:10.5061/dryad.t55gq	http://dx.doi.org/10.5061/dryad.t55gq	Predicted protein sequences	SPARC_CDS_protein_sequences.fasta.tar.gz	Dryad Digital Repository	doi:10.5061/dryad.t55gq	http://dx.doi.org/10.5061/dryad.t55gq
ERS043982	Generation of sequence data	Illumina HiSeq	Illumina	75	Assembly and annotation of sequence data	ERR067976	CNQI02000001-CNQI02000133	EMBL Nucleotide Sequence Database	PRJEB2632	http://www.ebi.ac.uk/ena/data/view/ERP000809	Generation of core genome alignment	SPARC.core_genes.aln.tar.gz	Dryad Digital Repository	doi:10.5061/dryad.t55gq	http://dx.doi.org/10.5061/dryad.t55gq	Generation of overall phylogeny	SPARC.core_genes.tree	Dryad Digital Repository	doi:10.5061/dryad.t55gq	http://dx.doi.org/10.5061/dryad.t55gq	Generation of reference draft assembly	SPARC_reference_sequences.tar.gz	Dryad Digital Repository	doi:10.5061/dryad.t55gq	http://dx.doi.org/10.5061/dryad.t55gq	Generation of whole genome alignments	SPARC.sequenceClusters.aln.tar.gz	Dryad Digital Repository	doi:10.5061/dryad.t55gq	http://dx.doi.org/10.5061/dryad.t55gq	Predicted protein coding sequences	SPARC_CDS_dna_sequences.fasta.tar.gz	Dryad Digital Repository	doi:10.5061/dryad.t55gq	http://dx.doi.org/10.5061/dryad.t55gq	Predicted protein sequences	SPARC_CDS_protein_sequences.fasta.tar.gz	Dryad Digital Repository	doi:10.5061/dryad.t55gq	http://dx.doi.org/10.5061/dryad.t55gq
ERS044108	Generation of sequence data	Illumina HiSeq	Illumina	75	Assembly and annotation of sequence data	ERR069802	CNUZ02000001-CNUZ02000132	EMBL Nucleotide Sequence Database	PRJEB2632	http://www.ebi.ac.uk/ena/data/view/ERP000809	Generation of core genome alignment	SPARC.core_genes.aln.tar.gz	Dryad Digital Repository	doi:10.5061/dryad.t55gq	http://dx.doi.org/10.5061/dryad.t55gq	Generation of overall phylogeny	SPARC.core_genes.tree	Dryad Digital Repository	doi:10.5061/dryad.t55gq	http://dx.doi.org/10.5061/dryad.t55gq	Generation of reference draft assembly	SPARC_reference_sequences.tar.gz	Dryad Digital Repository	doi:10.5061/dryad.t55gq	http://dx.doi.org/10.5061/dryad.t55gq	Generation of whole genome alignments	SPARC.sequenceClusters.aln.tar.gz	Dryad Digital Repository	doi:10.5061/dryad.t55gq	http://dx.doi.org/10.5061/dryad.t55gq	Predicted protein coding sequences	SPARC_CDS_dna_sequences.fasta.tar.gz	Dryad Digital Repository	doi:10.5061/dryad.t55gq	http://dx.doi.org/10.5061/dryad.t55gq	Predicted protein sequences	SPARC_CDS_protein_sequences.fasta.tar.gz	Dryad Digital Repository	doi:10.5061/dryad.t55gq	http://dx.doi.org/10.5061/dryad.t55gq
ERS069920	Generation of sequence data	Illumina HiSeq	Illumina	100	Assembly and annotation of sequence data	ERR129029	COBO02000001-COBO02000110	EMBL Nucleotide Sequence Database	PRJEB2632	http://www.ebi.ac.uk/ena/data/view/ERP000809	Generation of core genome alignment	SPARC.core_genes.aln.tar.gz	Dryad Digital Repository	doi:10.5061/dryad.t55gq	http://dx.doi.org/10.5061/dryad.t55gq	Generation of overall phylogeny	SPARC.core_genes.tree	Dryad Digital Repository	doi:10.5061/dryad.t55gq	http://dx.doi.org/10.5061/dryad.t55gq	Generation of reference draft assembly	SPARC_reference_sequences.tar.gz	Dryad Digital Repository	doi:10.5061/dryad.t55gq	http://dx.doi.org/10.5061/dryad.t55gq	Generation of whole genome alignments	SPARC.sequenceClusters.aln.tar.gz	Dryad Digital Repository	doi:10.5061/dryad.t55gq	http://dx.doi.org/10.5061/dryad.t55gq	Predicted protein coding sequences	SPARC_CDS_dna_sequences.fasta.tar.gz	Dryad Digital Repository	doi:10.5061/dryad.t55gq	http://dx.doi.org/10.5061/dryad.t55gq	Predicted protein sequences	SPARC_CDS_protein_sequences.fasta.tar.gz	Dryad Digital Repository	doi:10.5061/dryad.t55gq	http://dx.doi.org/10.5061/dryad.t55gq
ERS069943	Generation of sequence data	Illumina HiSeq	Illumina	100	Assembly and annotation of sequence data	ERR129052	COAY02000001-COAY02000102	EMBL Nucleotide Sequence Database	PRJEB2632	http://www.ebi.ac.uk/ena/data/view/ERP000809	Generation of core genome alignment	SPARC.core_genes.aln.tar.gz	Dryad Digital Repository	doi:10.5061/dryad.t55gq	http://dx.doi.org/10.5061/dryad.t55gq	Generation of overall phylogeny	SPARC.core_genes.tree	Dryad Digital Repository	doi:10.5061/dryad.t55gq	http://dx.doi.org/10.5061/dryad.t55gq	Generation of reference draft assembly	SPARC_reference_sequences.tar.gz	Dryad Digital Repository	doi:10.5061/dryad.t55gq	http://dx.doi.org/10.5061/dryad.t55gq	Generation of whole genome alignments	SPARC.sequenceClusters.aln.tar.gz	Dryad Digital Repository	doi:10.5061/dryad.t55gq	http://dx.doi.org/10.5061/dryad.t55gq	Predicted protein coding sequences	SPARC_CDS_dna_sequences.fasta.tar.gz	Dryad Digital Repository	doi:10.5061/dryad.t55gq	http://dx.doi.org/10.5061/dryad.t55gq	Predicted protein sequences	SPARC_CDS_protein_sequences.fasta.tar.gz	Dryad Digital Repository	doi:10.5061/dryad.t55gq	http://dx.doi.org/10.5061/dryad.t55gq
ERS069991	Generation of sequence data	Illumina HiSeq	Illumina	100	Assembly and annotation of sequence data	ERR129100	COCM02000001-COCM02000195	EMBL Nucleotide Sequence Database	PRJEB2632	http://www.ebi.ac.uk/ena/data/view/ERP000809	Generation of core genome alignment	SPARC.core_genes.aln.tar.gz	Dryad Digital Repository	doi:10.5061/dryad.t55gq	http://dx.doi.org/10.5061/dryad.t55gq	Generation of overall phylogeny	SPARC.core_genes.tree	Dryad Digital Repository	doi:10.5061/dryad.t55gq	http://dx.doi.org/10.5061/dryad.t55gq	Generation of reference draft assembly	SPARC_reference_sequences.tar.gz	Dryad Digital Repository	doi:10.5061/dryad.t55gq	http://dx.doi.org/10.5061/dryad.t55gq	Generation of whole genome alignments	SPARC.sequenceClusters.aln.tar.gz	Dryad Digital Repository	doi:10.5061/dryad.t55gq	http://dx.doi.org/10.5061/dryad.t55gq	Predicted protein coding sequences	SPARC_CDS_dna_sequences.fasta.tar.gz	Dryad Digital Repository	doi:10.5061/dryad.t55gq	http://dx.doi.org/10.5061/dryad.t55gq	Predicted protein sequences	SPARC_CDS_protein_sequences.fasta.tar.gz	Dryad Digital Repository	doi:10.5061/dryad.t55gq	http://dx.doi.org/10.5061/dryad.t55gq
ERS069998	Generation of sequence data	Illumina HiSeq	Illumina	100	Assembly and annotation of sequence data	ERR129107	CFJZ02000001-CFJZ02000126	EMBL Nucleotide Sequence Database	PRJEB2632	http://www.ebi.ac.uk/ena/data/view/ERP000809	Generation of core genome alignment	SPARC.core_genes.aln.tar.gz	Dryad Digital Repository	doi:10.5061/dryad.t55gq	http://dx.doi.org/10.5061/dryad.t55gq	Generation of overall phylogeny	SPARC.core_genes.tree	Dryad Digital Repository	doi:10.5061/dryad.t55gq	http://dx.doi.org/10.5061/dryad.t55gq	Generation of reference draft assembly	SPARC_reference_sequences.tar.gz	Dryad Digital Repository	doi:10.5061/dryad.t55gq	http://dx.doi.org/10.5061/dryad.t55gq	Generation of whole genome alignments	SPARC.sequenceClusters.aln.tar.gz	Dryad Digital Repository	doi:10.5061/dryad.t55gq	http://dx.doi.org/10.5061/dryad.t55gq	Predicted protein coding sequences	SPARC_CDS_dna_sequences.fasta.tar.gz	Dryad Digital Repository	doi:10.5061/dryad.t55gq	http://dx.doi.org/10.5061/dryad.t55gq	Predicted protein sequences	SPARC_CDS_protein_sequences.fasta.tar.gz	Dryad Digital Repository	doi:10.5061/dryad.t55gq	http://dx.doi.org/10.5061/dryad.t55gq
ERS070013	Generation of sequence data	Illumina HiSeq	Illumina	100	Assembly and annotation of sequence data	ERR129122	CFLP02000001-CFLP02000149	EMBL Nucleotide Sequence Database	PRJEB2632	http://www.ebi.ac.uk/ena/data/view/ERP000809	Generation of core genome alignment	SPARC.core_genes.aln.tar.gz	Dryad Digital Repository	doi:10.5061/dryad.t55gq	http://dx.doi.org/10.5061/dryad.t55gq	Generation of overall phylogeny	SPARC.core_genes.tree	Dryad Digital Repository	doi:10.5061/dryad.t55gq	http://dx.doi.org/10.5061/dryad.t55gq	Generation of reference draft assembly	SPARC_reference_sequences.tar.gz	Dryad Digital Repository	doi:10.5061/dryad.t55gq	http://dx.doi.org/10.5061/dryad.t55gq	Generation of whole genome alignments	SPARC.sequenceClusters.aln.tar.gz	Dryad Digital Repository	doi:10.5061/dryad.t55gq	http://dx.doi.org/10.5061/dryad.t55gq	Predicted protein coding sequences	SPARC_CDS_dna_sequences.fasta.tar.gz	Dryad Digital Repository	doi:10.5061/dryad.t55gq	http://dx.doi.org/10.5061/dryad.t55gq	Predicted protein sequences	SPARC_CDS_protein_sequences.fasta.tar.gz	Dryad Digital Repository	doi:10.5061/dryad.t55gq	http://dx.doi.org/10.5061/dryad.t55gq
ERS070038	Generation of sequence data	Illumina HiSeq	Illumina	100	Assembly and annotation of sequence data	ERR129147	CHXF02000001-CHXF02000126	EMBL Nucleotide Sequence Database	PRJEB2632	http://www.ebi.ac.uk/ena/data/view/ERP000809	Generation of core genome alignment	SPARC.core_genes.aln.tar.gz	Dryad Digital Repository	doi:10.5061/dryad.t55gq	http://dx.doi.org/10.5061/dryad.t55gq	Generation of overall phylogeny	SPARC.core_genes.tree	Dryad Digital Repository	doi:10.5061/dryad.t55gq	http://dx.doi.org/10.5061/dryad.t55gq	Generation of reference draft assembly	SPARC_reference_sequences.tar.gz	Dryad Digital Repository	doi:10.5061/dryad.t55gq	http://dx.doi.org/10.5061/dryad.t55gq	Generation of whole genome alignments	SPARC.sequenceClusters.aln.tar.gz	Dryad Digital Repository	doi:10.5061/dryad.t55gq	http://dx.doi.org/10.5061/dryad.t55gq	Predicted protein coding sequences	SPARC_CDS_dna_sequences.fasta.tar.gz	Dryad Digital Repository	doi:10.5061/dryad.t55gq	http://dx.doi.org/10.5061/dryad.t55gq	Predicted protein sequences	SPARC_CDS_protein_sequences.fasta.tar.gz	Dryad Digital Repository	doi:10.5061/dryad.t55gq	http://dx.doi.org/10.5061/dryad.t55gq
ERS070046	Generation of sequence data	Illumina HiSeq	Illumina	100	Assembly and annotation of sequence data	ERR129155	CODY02000001-CODY02000154	EMBL Nucleotide Sequence Database	PRJEB2632	http://www.ebi.ac.uk/ena/data/view/ERP000809	Generation of core genome alignment	SPARC.core_genes.aln.tar.gz	Dryad Digital Repository	doi:10.5061/dryad.t55gq	http://dx.doi.org/10.5061/dryad.t55gq	Generation of overall phylogeny	SPARC.core_genes.tree	Dryad Digital Repository	doi:10.5061/dryad.t55gq	http://dx.doi.org/10.5061/dryad.t55gq	Generation of reference draft assembly	SPARC_reference_sequences.tar.gz	Dryad Digital Repository	doi:10.5061/dryad.t55gq	http://dx.doi.org/10.5061/dryad.t55gq	Generation of whole genome alignments	SPARC.sequenceClusters.aln.tar.gz	Dryad Digital Repository	doi:10.5061/dryad.t55gq	http://dx.doi.org/10.5061/dryad.t55gq	Predicted protein coding sequences	SPARC_CDS_dna_sequences.fasta.tar.gz	Dryad Digital Repository	doi:10.5061/dryad.t55gq	http://dx.doi.org/10.5061/dryad.t55gq	Predicted protein sequences	SPARC_CDS_protein_sequences.fasta.tar.gz	Dryad Digital Repository	doi:10.5061/dryad.t55gq	http://dx.doi.org/10.5061/dryad.t55gq
ERS070052	Generation of sequence data	Illumina HiSeq	Illumina	100	Assembly and annotation of sequence data	ERR129161	COEE02000001-COEE02000145	EMBL Nucleotide Sequence Database	PRJEB2632	http://www.ebi.ac.uk/ena/data/view/ERP000809	Generation of core genome alignment	SPARC.core_genes.aln.tar.gz	Dryad Digital Repository	doi:10.5061/dryad.t55gq	http://dx.doi.org/10.5061/dryad.t55gq	Generation of overall phylogeny	SPARC.core_genes.tree	Dryad Digital Repository	doi:10.5061/dryad.t55gq	http://dx.doi.org/10.5061/dryad.t55gq	Generation of reference draft assembly	SPARC_reference_sequences.tar.gz	Dryad Digital Repository	doi:10.5061/dryad.t55gq	http://dx.doi.org/10.5061/dryad.t55gq	Generation of whole genome alignments	SPARC.sequenceClusters.aln.tar.gz	Dryad Digital Repository	doi:10.5061/dryad.t55gq	http://dx.doi.org/10.5061/dryad.t55gq	Predicted protein coding sequences	SPARC_CDS_dna_sequences.fasta.tar.gz	Dryad Digital Repository	doi:10.5061/dryad.t55gq	http://dx.doi.org/10.5061/dryad.t55gq	Predicted protein sequences	SPARC_CDS_protein_sequences.fasta.tar.gz	Dryad Digital Repository	doi:10.5061/dryad.t55gq	http://dx.doi.org/10.5061/dryad.t55gq
ERS070062	Generation of sequence data	Illumina HiSeq	Illumina	100	Assembly and annotation of sequence data	ERR129171	COEN02000001-COEN02000136	EMBL Nucleotide Sequence Database	PRJEB2632	http://www.ebi.ac.uk/ena/data/view/ERP000809	Generation of core genome alignment	SPARC.core_genes.aln.tar.gz	Dryad Digital Repository	doi:10.5061/dryad.t55gq	http://dx.doi.org/10.5061/dryad.t55gq	Generation of overall phylogeny	SPARC.core_genes.tree	Dryad Digital Repository	doi:10.5061/dryad.t55gq	http://dx.doi.org/10.5061/dryad.t55gq	Generation of reference draft assembly	SPARC_reference_sequences.tar.gz	Dryad Digital Repository	doi:10.5061/dryad.t55gq	http://dx.doi.org/10.5061/dryad.t55gq	Generation of whole genome alignments	SPARC.sequenceClusters.aln.tar.gz	Dryad Digital Repository	doi:10.5061/dryad.t55gq	http://dx.doi.org/10.5061/dryad.t55gq	Predicted protein coding sequences	SPARC_CDS_dna_sequences.fasta.tar.gz	Dryad Digital Repository	doi:10.5061/dryad.t55gq	http://dx.doi.org/10.5061/dryad.t55gq	Predicted protein sequences	SPARC_CDS_protein_sequences.fasta.tar.gz	Dryad Digital Repository	doi:10.5061/dryad.t55gq	http://dx.doi.org/10.5061/dryad.t55gq
ERS070083	Generation of sequence data	Illumina HiSeq	Illumina	100	Assembly and annotation of sequence data	ERR129192	COFB02000001-COFB02000137	EMBL Nucleotide Sequence Database	PRJEB2632	http://www.ebi.ac.uk/ena/data/view/ERP000809	Generation of core genome alignment	SPARC.core_genes.aln.tar.gz	Dryad Digital Repository	doi:10.5061/dryad.t55gq	http://dx.doi.org/10.5061/dryad.t55gq	Generation of overall phylogeny	SPARC.core_genes.tree	Dryad Digital Repository	doi:10.5061/dryad.t55gq	http://dx.doi.org/10.5061/dryad.t55gq	Generation of reference draft assembly	SPARC_reference_sequences.tar.gz	Dryad Digital Repository	doi:10.5061/dryad.t55gq	http://dx.doi.org/10.5061/dryad.t55gq	Generation of whole genome alignments	SPARC.sequenceClusters.aln.tar.gz	Dryad Digital Repository	doi:10.5061/dryad.t55gq	http://dx.doi.org/10.5061/dryad.t55gq	Predicted protein coding sequences	SPARC_CDS_dna_sequences.fasta.tar.gz	Dryad Digital Repository	doi:10.5061/dryad.t55gq	http://dx.doi.org/10.5061/dryad.t55gq	Predicted protein sequences	SPARC_CDS_protein_sequences.fasta.tar.gz	Dryad Digital Repository	doi:10.5061/dryad.t55gq	http://dx.doi.org/10.5061/dryad.t55gq
ERS070099	Generation of sequence data	Illumina HiSeq	Illumina	100	Assembly and annotation of sequence data	ERR129208	CFRL02000001-CFRL02000152	EMBL Nucleotide Sequence Database	PRJEB2632	http://www.ebi.ac.uk/ena/data/view/ERP000809	Generation of core genome alignment	SPARC.core_genes.aln.tar.gz	Dryad Digital Repository	doi:10.5061/dryad.t55gq	http://dx.doi.org/10.5061/dryad.t55gq	Generation of overall phylogeny	SPARC.core_genes.tree	Dryad Digital Repository	doi:10.5061/dryad.t55gq	http://dx.doi.org/10.5061/dryad.t55gq	Generation of reference draft assembly	SPARC_reference_sequences.tar.gz	Dryad Digital Repository	doi:10.5061/dryad.t55gq	http://dx.doi.org/10.5061/dryad.t55gq	Generation of whole genome alignments	SPARC.sequenceClusters.aln.tar.gz	Dryad Digital Repository	doi:10.5061/dryad.t55gq	http://dx.doi.org/10.5061/dryad.t55gq	Predicted protein coding sequences	SPARC_CDS_dna_sequences.fasta.tar.gz	Dryad Digital Repository	doi:10.5061/dryad.t55gq	http://dx.doi.org/10.5061/dryad.t55gq	Predicted protein sequences	SPARC_CDS_protein_sequences.fasta.tar.gz	Dryad Digital Repository	doi:10.5061/dryad.t55gq	http://dx.doi.org/10.5061/dryad.t55gq
ERS070110	Generation of sequence data	Illumina HiSeq	Illumina	100	Assembly and annotation of sequence data	ERR124219	CHIR02000001-CHIR02000127	EMBL Nucleotide Sequence Database	PRJEB2632	http://www.ebi.ac.uk/ena/data/view/ERP000809	Generation of core genome alignment	SPARC.core_genes.aln.tar.gz	Dryad Digital Repository	doi:10.5061/dryad.t55gq	http://dx.doi.org/10.5061/dryad.t55gq	Generation of overall phylogeny	SPARC.core_genes.tree	Dryad Digital Repository	doi:10.5061/dryad.t55gq	http://dx.doi.org/10.5061/dryad.t55gq	Generation of reference draft assembly	SPARC_reference_sequences.tar.gz	Dryad Digital Repository	doi:10.5061/dryad.t55gq	http://dx.doi.org/10.5061/dryad.t55gq	Generation of whole genome alignments	SPARC.sequenceClusters.aln.tar.gz	Dryad Digital Repository	doi:10.5061/dryad.t55gq	http://dx.doi.org/10.5061/dryad.t55gq	Predicted protein coding sequences	SPARC_CDS_dna_sequences.fasta.tar.gz	Dryad Digital Repository	doi:10.5061/dryad.t55gq	http://dx.doi.org/10.5061/dryad.t55gq	Predicted protein sequences	SPARC_CDS_protein_sequences.fasta.tar.gz	Dryad Digital Repository	doi:10.5061/dryad.t55gq	http://dx.doi.org/10.5061/dryad.t55gq
ERS070129	Generation of sequence data	Illumina HiSeq	Illumina	100	Assembly and annotation of sequence data	ERR124238	CFKB02000001-CFKB02000139	EMBL Nucleotide Sequence Database	PRJEB2632	http://www.ebi.ac.uk/ena/data/view/ERP000809	Generation of core genome alignment	SPARC.core_genes.aln.tar.gz	Dryad Digital Repository	doi:10.5061/dryad.t55gq	http://dx.doi.org/10.5061/dryad.t55gq	Generation of overall phylogeny	SPARC.core_genes.tree	Dryad Digital Repository	doi:10.5061/dryad.t55gq	http://dx.doi.org/10.5061/dryad.t55gq	Generation of reference draft assembly	SPARC_reference_sequences.tar.gz	Dryad Digital Repository	doi:10.5061/dryad.t55gq	http://dx.doi.org/10.5061/dryad.t55gq	Generation of whole genome alignments	SPARC.sequenceClusters.aln.tar.gz	Dryad Digital Repository	doi:10.5061/dryad.t55gq	http://dx.doi.org/10.5061/dryad.t55gq	Predicted protein coding sequences	SPARC_CDS_dna_sequences.fasta.tar.gz	Dryad Digital Repository	doi:10.5061/dryad.t55gq	http://dx.doi.org/10.5061/dryad.t55gq	Predicted protein sequences	SPARC_CDS_protein_sequences.fasta.tar.gz	Dryad Digital Repository	doi:10.5061/dryad.t55gq	http://dx.doi.org/10.5061/dryad.t55gq
ERS070136	Generation of sequence data	Illumina HiSeq	Illumina	100	Assembly and annotation of sequence data	ERR124245	CNYE02000001-CNYE02000256	EMBL Nucleotide Sequence Database	PRJEB2632	http://www.ebi.ac.uk/ena/data/view/ERP000809	Generation of core genome alignment	SPARC.core_genes.aln.tar.gz	Dryad Digital Repository	doi:10.5061/dryad.t55gq	http://dx.doi.org/10.5061/dryad.t55gq	Generation of overall phylogeny	SPARC.core_genes.tree	Dryad Digital Repository	doi:10.5061/dryad.t55gq	http://dx.doi.org/10.5061/dryad.t55gq	Generation of reference draft assembly	SPARC_reference_sequences.tar.gz	Dryad Digital Repository	doi:10.5061/dryad.t55gq	http://dx.doi.org/10.5061/dryad.t55gq	Generation of whole genome alignments	SPARC.sequenceClusters.aln.tar.gz	Dryad Digital Repository	doi:10.5061/dryad.t55gq	http://dx.doi.org/10.5061/dryad.t55gq	Predicted protein coding sequences	SPARC_CDS_dna_sequences.fasta.tar.gz	Dryad Digital Repository	doi:10.5061/dryad.t55gq	http://dx.doi.org/10.5061/dryad.t55gq	Predicted protein sequences	SPARC_CDS_protein_sequences.fasta.tar.gz	Dryad Digital Repository	doi:10.5061/dryad.t55gq	http://dx.doi.org/10.5061/dryad.t55gq
ERS043840	Generation of sequence data	Illumina HiSeq	Illumina	75	Assembly and annotation of sequence data	ERR065345	CNPB02000001-CNPB02000176	EMBL Nucleotide Sequence Database	PRJEB2632	http://www.ebi.ac.uk/ena/data/view/ERP000809	Generation of core genome alignment	SPARC.core_genes.aln.tar.gz	Dryad Digital Repository	doi:10.5061/dryad.t55gq	http://dx.doi.org/10.5061/dryad.t55gq	Generation of overall phylogeny	SPARC.core_genes.tree	Dryad Digital Repository	doi:10.5061/dryad.t55gq	http://dx.doi.org/10.5061/dryad.t55gq	Generation of reference draft assembly	SPARC_reference_sequences.tar.gz	Dryad Digital Repository	doi:10.5061/dryad.t55gq	http://dx.doi.org/10.5061/dryad.t55gq	Generation of whole genome alignments	SPARC.sequenceClusters.aln.tar.gz	Dryad Digital Repository	doi:10.5061/dryad.t55gq	http://dx.doi.org/10.5061/dryad.t55gq	Predicted protein coding sequences	SPARC_CDS_dna_sequences.fasta.tar.gz	Dryad Digital Repository	doi:10.5061/dryad.t55gq	http://dx.doi.org/10.5061/dryad.t55gq	Predicted protein sequences	SPARC_CDS_protein_sequences.fasta.tar.gz	Dryad Digital Repository	doi:10.5061/dryad.t55gq	http://dx.doi.org/10.5061/dryad.t55gq
ERS043841	Generation of sequence data	Illumina HiSeq	Illumina	75	Assembly and annotation of sequence data	ERR065346	CNOS02000001-CNOS02000156	EMBL Nucleotide Sequence Database	PRJEB2632	http://www.ebi.ac.uk/ena/data/view/ERP000809	Generation of core genome alignment	SPARC.core_genes.aln.tar.gz	Dryad Digital Repository	doi:10.5061/dryad.t55gq	http://dx.doi.org/10.5061/dryad.t55gq	Generation of overall phylogeny	SPARC.core_genes.tree	Dryad Digital Repository	doi:10.5061/dryad.t55gq	http://dx.doi.org/10.5061/dryad.t55gq	Generation of reference draft assembly	SPARC_reference_sequences.tar.gz	Dryad Digital Repository	doi:10.5061/dryad.t55gq	http://dx.doi.org/10.5061/dryad.t55gq	Generation of whole genome alignments	SPARC.sequenceClusters.aln.tar.gz	Dryad Digital Repository	doi:10.5061/dryad.t55gq	http://dx.doi.org/10.5061/dryad.t55gq	Predicted protein coding sequences	SPARC_CDS_dna_sequences.fasta.tar.gz	Dryad Digital Repository	doi:10.5061/dryad.t55gq	http://dx.doi.org/10.5061/dryad.t55gq	Predicted protein sequences	SPARC_CDS_protein_sequences.fasta.tar.gz	Dryad Digital Repository	doi:10.5061/dryad.t55gq	http://dx.doi.org/10.5061/dryad.t55gq
ERS043843	Generation of sequence data	Illumina HiSeq	Illumina	75	Assembly and annotation of sequence data	ERR065348	CNOU02000001-CNOU02000171	EMBL Nucleotide Sequence Database	PRJEB2632	http://www.ebi.ac.uk/ena/data/view/ERP000809	Generation of core genome alignment	SPARC.core_genes.aln.tar.gz	Dryad Digital Repository	doi:10.5061/dryad.t55gq	http://dx.doi.org/10.5061/dryad.t55gq	Generation of overall phylogeny	SPARC.core_genes.tree	Dryad Digital Repository	doi:10.5061/dryad.t55gq	http://dx.doi.org/10.5061/dryad.t55gq	Generation of reference draft assembly	SPARC_reference_sequences.tar.gz	Dryad Digital Repository	doi:10.5061/dryad.t55gq	http://dx.doi.org/10.5061/dryad.t55gq	Generation of whole genome alignments	SPARC.sequenceClusters.aln.tar.gz	Dryad Digital Repository	doi:10.5061/dryad.t55gq	http://dx.doi.org/10.5061/dryad.t55gq	Predicted protein coding sequences	SPARC_CDS_dna_sequences.fasta.tar.gz	Dryad Digital Repository	doi:10.5061/dryad.t55gq	http://dx.doi.org/10.5061/dryad.t55gq	Predicted protein sequences	SPARC_CDS_protein_sequences.fasta.tar.gz	Dryad Digital Repository	doi:10.5061/dryad.t55gq	http://dx.doi.org/10.5061/dryad.t55gq
ERS043929	Generation of sequence data	Illumina HiSeq	Illumina	75	Assembly and annotation of sequence data	ERR068015	CIKP02000001-CIKP02000140	EMBL Nucleotide Sequence Database	PRJEB2632	http://www.ebi.ac.uk/ena/data/view/ERP000809	Generation of core genome alignment	SPARC.core_genes.aln.tar.gz	Dryad Digital Repository	doi:10.5061/dryad.t55gq	http://dx.doi.org/10.5061/dryad.t55gq	Generation of overall phylogeny	SPARC.core_genes.tree	Dryad Digital Repository	doi:10.5061/dryad.t55gq	http://dx.doi.org/10.5061/dryad.t55gq	Generation of reference draft assembly	SPARC_reference_sequences.tar.gz	Dryad Digital Repository	doi:10.5061/dryad.t55gq	http://dx.doi.org/10.5061/dryad.t55gq	Generation of whole genome alignments	SPARC.sequenceClusters.aln.tar.gz	Dryad Digital Repository	doi:10.5061/dryad.t55gq	http://dx.doi.org/10.5061/dryad.t55gq	Predicted protein coding sequences	SPARC_CDS_dna_sequences.fasta.tar.gz	Dryad Digital Repository	doi:10.5061/dryad.t55gq	http://dx.doi.org/10.5061/dryad.t55gq	Predicted protein sequences	SPARC_CDS_protein_sequences.fasta.tar.gz	Dryad Digital Repository	doi:10.5061/dryad.t55gq	http://dx.doi.org/10.5061/dryad.t55gq
ERS043973	Generation of sequence data	Illumina HiSeq	Illumina	75	Assembly and annotation of sequence data	ERR067967	CHBH02000001-CHBH02000154	EMBL Nucleotide Sequence Database	PRJEB2632	http://www.ebi.ac.uk/ena/data/view/ERP000809	Generation of core genome alignment	SPARC.core_genes.aln.tar.gz	Dryad Digital Repository	doi:10.5061/dryad.t55gq	http://dx.doi.org/10.5061/dryad.t55gq	Generation of overall phylogeny	SPARC.core_genes.tree	Dryad Digital Repository	doi:10.5061/dryad.t55gq	http://dx.doi.org/10.5061/dryad.t55gq	Generation of reference draft assembly	SPARC_reference_sequences.tar.gz	Dryad Digital Repository	doi:10.5061/dryad.t55gq	http://dx.doi.org/10.5061/dryad.t55gq	Generation of whole genome alignments	SPARC.sequenceClusters.aln.tar.gz	Dryad Digital Repository	doi:10.5061/dryad.t55gq	http://dx.doi.org/10.5061/dryad.t55gq	Predicted protein coding sequences	SPARC_CDS_dna_sequences.fasta.tar.gz	Dryad Digital Repository	doi:10.5061/dryad.t55gq	http://dx.doi.org/10.5061/dryad.t55gq	Predicted protein sequences	SPARC_CDS_protein_sequences.fasta.tar.gz	Dryad Digital Repository	doi:10.5061/dryad.t55gq	http://dx.doi.org/10.5061/dryad.t55gq
ERS044000	Generation of sequence data	Illumina HiSeq	Illumina	75	Assembly and annotation of sequence data	ERR069694	CNRC02000001-CNRC02000153	EMBL Nucleotide Sequence Database	PRJEB2632	http://www.ebi.ac.uk/ena/data/view/ERP000809	Generation of core genome alignment	SPARC.core_genes.aln.tar.gz	Dryad Digital Repository	doi:10.5061/dryad.t55gq	http://dx.doi.org/10.5061/dryad.t55gq	Generation of overall phylogeny	SPARC.core_genes.tree	Dryad Digital Repository	doi:10.5061/dryad.t55gq	http://dx.doi.org/10.5061/dryad.t55gq	Generation of reference draft assembly	SPARC_reference_sequences.tar.gz	Dryad Digital Repository	doi:10.5061/dryad.t55gq	http://dx.doi.org/10.5061/dryad.t55gq	Generation of whole genome alignments	SPARC.sequenceClusters.aln.tar.gz	Dryad Digital Repository	doi:10.5061/dryad.t55gq	http://dx.doi.org/10.5061/dryad.t55gq	Predicted protein coding sequences	SPARC_CDS_dna_sequences.fasta.tar.gz	Dryad Digital Repository	doi:10.5061/dryad.t55gq	http://dx.doi.org/10.5061/dryad.t55gq	Predicted protein sequences	SPARC_CDS_protein_sequences.fasta.tar.gz	Dryad Digital Repository	doi:10.5061/dryad.t55gq	http://dx.doi.org/10.5061/dryad.t55gq
[truncated: 275 more rows]
